# Supplementary material for: Synthesis, crystal structure and Hirshfeld surface analysis of tert-butyl 4-[4-(di­fluoro­meth­oxy)phen­yl]-2,7,7-trimethyl-5-oxo-1,4,5,6,7,8-hexa­hydro­quinoline-3-carboxyl­ate
Source: Acta Crystallogr E Crystallogr Commun. 2023 Jun 30;79(Pt 7):664–8. doi: 10.1107/S2056989023005455 (PMC10439425; doi:10.1107/S2056989023005455)
Supplement: Supplementary file 1 [file e-79-00664-sup1.cif]

##############################################################################
#                                                                            #
# This CIF contains the data in a paper accepted for publication in          #
# Acta Crystallographica Section E. It conforms to the requirements of       #
# Notes for Authors for Acta Crystallographica Section E, and has been       #
# peer reviewed under the auspices of the IUCr Commission on Journals.       #
#                                                                            #
# Full details of the Crystallographic Information File format               #
# are given in the paper "The Crystallographic Information File (CIF):       #
# a New Standard Archive File for Crystallography" by S. R. Hall, F. H.      #
# Allen and I. D. Brown [Acta Cryst. (1991), A47, 655-685].                  #
#                                                                            #
# The current version of the core CIF dictionary is obtainable from          #
# ftp://ftp.iucr.org/pub/cif_core.dic.                                       #
#                                                                            #
# Software is freely available for graphical display of the structure(s)     #
# in this CIF. For information consult the CIF software page                 #
# http://www.iucr.org/resources/cif/software.                                #
#                                                                            #
# This file may be used for bona fide research purposes within the           #
# scientific community so long as proper attribution is given to the journal # 
# article from which it was obtained.                                        #
#                                                                            #
##############################################################################
data_I
_audit_creation_method     'SHELXL-2018/3'
_journal_date_recd_electronic     2023-05-22
_journal_date_accepted     2023-06-21
_journal_name_full     'Acta Crystallographica, Section E'
_journal_year     2023
_journal_volume     79
_journal_issue      7
_journal_page_first     664
_journal_page_last     668
_journal_paper_category     GO
_journal_paper_doi     10.1107/S2056989023005455
_journal_coeditor_code     ZN2030
_publ_contact_author_name     'Ajaya Bhattarai'
_publ_contact_author_address
;
Department of Chemistry,
M.M.A.M.C (Tribhuvan University)
Biratnagar,
Nepal
;
_publ_contact_author_email     'ajaya.bhattarai@mmamc.tu.edu.np'
_publ_contact_author_fax     ?
_publ_contact_author_phone     ?
_publ_section_title
;\
Synthesis, crystal structure and Hirshfeld surface analysis of <i>tert</i>-butyl
4-[4-(difluoromethoxy)phenyl]-2,7,7-trimethyl-5-oxo-1,4,5,6,7,8-\
hexahydroquinoline-3-carboxylate
;
loop_
    _publ_author_name
    _publ_author_address
    'Ezgi Pehlivanlar'
;
Department of Pharmaceutical Chemistry,
Faculty of Pharmacy,
Hacettepe University,
06100 Ankara, Turkey
Department of Pharmaceutical Chemistry,
Faculty of Pharmacy,
Karadeniz Technical University,
61000 Trabzon, Turkey
;
    'Sema \"Ozt\"urk Y\?ild\?ir\?im'
;
Department of Physics,
Faculty of Science,
Eskisehir Technical University,
Yunus Emre Campus 26470 Eskisehir
Turkey
Department of Physics,
Faculty of Science,
Erciyes University,
38039 Kayseri
Turkey
;
    'Rahime \,Sim\,sek'
;
Department of Pharmaceutical Chemistry,
Faculty of Pharmacy,
Hacettepe University,
06100 Ankara, Turkey
;
    'Akkurt, Mehmet'
;
Department of Physics,
Faculty of Science,
Erciyes University,
38039 Kayseri,
Turkey
;
    'Ray J. Butcher'
;
Department of Chemistry,
Howard University,
Washington DC 20059, USA
;
    'Ajaya Bhattarai'
;
Department of Chemistry,
M.M.A.M.C (Tribhuvan University)
Biratnagar,
Nepal
;
_publ_section_synopsis
;
In the crystal, molecules are connected <i>via</i>  N---H...O and C---H...O
hydrogen bonds and C---H...\p interactions, forming layers   parallel to the
(100) plane. van der Waals forces and C---H...F interactions connect these
layers, consolidating the crystal structure.
;
_chemical_name_systematic
;\
<i>tert</i>-Butyl
4-[4-(difluoromethoxy)phenyl]-2,7,7-trimethyl-5-oxo-1,4,5,6,7,8-\
hexahydroquinoline-3-carboxylate
;
_chemical_name_common     ?
_chemical_formula_moiety     'C24 H29 F2 N O4'
_chemical_formula_sum     'C24 H29 F2 N O4'
_chemical_formula_iupac     'C24 H29 F2 N O4'
_chemical_formula_weight     433.48
_chemical_melting_point     ?
_space_group_crystal_system     monoclinic
_space_group_name_H-M_alt     'P 21/c'
_space_group_name_Hall     '-P 2ybc'
loop_
    _space_group_symop_operation_xyz
    'x, y, z'
    '-x, y+1/2, -z+1/2'
    '-x, -y, -z'
    'x, -y-1/2, z-1/2'
_cell_length_a     17.6062(11)
_cell_length_b     9.7588(7)
_cell_length_c     13.1509(9)
_cell_angle_alpha     90
_cell_angle_beta     95.905(2)
_cell_angle_gamma     90
_cell_volume     2247.5(3)
_cell_formula_units_Z     4
_cell_measurement_reflns_used     4059
_cell_measurement_theta_min     2.33
_cell_measurement_theta_max     30.27
_cell_measurement_temperature     100(2)
_exptl_crystal_description     prism
_exptl_crystal_colour     colorless
_exptl_crystal_size_max     0.26
_exptl_crystal_size_mid     0.20
_exptl_crystal_size_min     0.14
_exptl_crystal_density_diffrn     1.281
_exptl_crystal_density_meas     ?
_exptl_crystal_density_method     ?
_exptl_crystal_F_000     920
_exptl_absorpt_coefficient_mu     0.097
_exptl_absorpt_correction_type     multi-scan
_exptl_absorpt_process_details
;
(SADABS; Bruker, 2018)
;
_exptl_absorpt_correction_T_min     0.6572
_exptl_absorpt_correction_T_max     0.7461
_diffrn_ambient_temperature     100(2)
_diffrn_source     ?
_diffrn_radiation_type     MoK\a
_diffrn_radiation_wavelength     0.71073
_diffrn_measurement_device_type     'Bruker D8 Quest with Photon 2 detector'
_diffrn_measurement_method     '\f and \w scans'
_diffrn_detector_area_resol_mean     ?
_diffrn_reflns_number     31708
_diffrn_reflns_av_R_equivalents     0.1113
_diffrn_reflns_av_unetI/netI     0.0622
_diffrn_reflns_theta_min     2.389
_diffrn_reflns_theta_max     26.368
_diffrn_reflns_theta_full     25.242
_diffrn_measured_fraction_theta_max     1.000
_diffrn_measured_fraction_theta_full     1.000
_diffrn_reflns_limit_h_min     -22
_diffrn_reflns_limit_h_max     22
_diffrn_reflns_limit_k_min     -12
_diffrn_reflns_limit_k_max     12
_diffrn_reflns_limit_l_min     -16
_diffrn_reflns_limit_l_max     16
_diffrn_standards_number     0
_diffrn_standards_interval_count     0
_diffrn_standards_interval_time     0
_diffrn_standards_decay_%     0
_refine_special_details     ?
_reflns_number_total     4599
_reflns_number_gt     3208
_reflns_threshold_expression     'I > 2\s(I)'
_refine_ls_structure_factor_coef     Fsqd
_refine_ls_matrix_type     full
_refine_ls_R_factor_all     0.0821
_refine_ls_R_factor_gt     0.0458
_refine_ls_wR_factor_gt     0.0960
_refine_ls_wR_factor_ref     0.1102
_refine_ls_goodness_of_fit_ref     1.017
_refine_ls_restrained_S_all     1.017
_refine_ls_number_reflns     4599
_refine_ls_number_parameters     290
_refine_ls_number_restraints     0
_refine_ls_hydrogen_treatment     mixed
_refine_ls_weighting_scheme     calc
_refine_ls_weighting_details
              'w=1/[\s^2^(Fo^2^)+(0.0445P)^2^+0.5785P] where P=(Fo^2^+2Fc^2^)/3'
_atom_sites_solution_hydrogens     mixed
_atom_sites_solution_primary     dual
_atom_sites_solution_secondary     difmap
_refine_ls_shift/su_max     0.001
_refine_ls_shift/su_mean     0.000
_refine_diff_density_max     0.207
_refine_diff_density_min     -0.262
_refine_ls_extinction_method     none
_refine_ls_extinction_coef     .
loop_
    _atom_type_symbol
    _atom_type_description
    _atom_type_scat_dispersion_real
    _atom_type_scat_dispersion_imag
    _atom_type_scat_source
    'C' 'C' 0.0033 0.0016
                         'International Tables Vol C Tables 4.2.6.8 and 6.1.1.4'
    'H' 'H' 0.0000 0.0000
                         'International Tables Vol C Tables 4.2.6.8 and 6.1.1.4'
    'F' 'F' 0.0171 0.0103
                         'International Tables Vol C Tables 4.2.6.8 and 6.1.1.4'
    'N' 'N' 0.0061 0.0033
                         'International Tables Vol C Tables 4.2.6.8 and 6.1.1.4'
    'O' 'O' 0.0106 0.0060
                         'International Tables Vol C Tables 4.2.6.8 and 6.1.1.4'
_computing_data_collection
;
<i>APEX2</i> (Bruker, 2018)
;
_computing_cell_refinement
;
<i>SAINT</i> (Bruker, 2018)
;
_computing_data_reduction
;
<i>SAINT</i> (Bruker, 2018)
;
_computing_structure_solution
;
<i>SHELXT</i> (Sheldrick, 2015a)
;
_computing_structure_refinement
;
SHELXL (Sheldrick, 2015b)
;
_computing_molecular_graphics
;
ORTEP-3 for Windows (Farrugia, 2012)
;
_computing_publication_material
;
PLATON (Spek, 2020)
;
loop_
    _atom_site_type_symbol
    _atom_site_label
    _atom_site_fract_x
    _atom_site_fract_y
    _atom_site_fract_z
    _atom_site_U_iso_or_equiv
    _atom_site_adp_type
    _atom_site_calc_flag
    _atom_site_occupancy
    _atom_site_disorder_assembly
    _atom_site_disorder_group
    F F1 0.92250(6) 0.20646(12) 0.49817(9) 0.0351(3) Uani d 1 . .
    F F2 0.86051(6) 0.08089(11) 0.59614(9) 0.0311(3) Uani d 1 . .
    O O1 0.78594(7) 0.91033(13) 0.37607(9) 0.0202(3) Uani d 1 . .
    O O2 0.51155(7) 0.57880(16) 0.12973(10) 0.0338(4) Uani d 1 . .
    O O3 0.54282(7) 0.65743(13) 0.28906(9) 0.0189(3) Uani d 1 . .
    O O4 0.80976(7) 0.27398(13) 0.54548(9) 0.0242(3) Uani d 1 . .
    N N1 0.74130(8) 0.64973(15) 0.07479(12) 0.0155(3) Uani d 1 . .
    H H1N 0.7556(11) 0.634(2) 0.0116(16) 0.027(6) Uiso d 1 . .
    C C1 0.78375(9) 0.73899(17) 0.13677(13) 0.0141(4) Uani d 1 . .
    C C2 0.85366(9) 0.79398(18) 0.09469(13) 0.0160(4) Uani d 1 . .
    H H2A 0.838042 0.864711 0.042740 0.019 Uiso calc 1 . .
    H H2B 0.878600 0.718755 0.060078 0.019 Uiso calc 1 . .
    C C3 0.91163(10) 0.85665(18) 0.17650(13) 0.0164(4) Uani d 1 . .
    C C4 0.86773(10) 0.94844(18) 0.24516(14) 0.0184(4) Uani d 1 . .
    H H4A 0.903915 0.984065 0.301593 0.022 Uiso calc 1 . .
    H H4B 0.846852 1.027890 0.204631 0.022 Uiso calc 1 . .
    C C5 0.80277(10) 0.87635(17) 0.29047(13) 0.0155(4) Uani d 1 . .
    C C6 0.76121(9) 0.77274(17) 0.22958(13) 0.0140(4) Uani d 1 . .
    C C7 0.69507(9) 0.69774(18) 0.27054(13) 0.0146(4) Uani d 1 . .
    H H7A 0.666791 0.764154 0.310637 0.018 Uiso calc 1 . .
    C C8 0.64044(10) 0.64486(17) 0.18117(13) 0.0148(4) Uani d 1 . .
    C C9 0.66713(9) 0.61265(18) 0.09115(13) 0.0153(4) Uani d 1 . .
    C C10 0.96912(11) 0.9421(2) 0.12400(15) 0.0245(4) Uani d 1 . .
    H H10A 1.008339 0.977719 0.175509 0.037 Uiso calc 1 . .
    H H10B 0.942644 1.018719 0.087535 0.037 Uiso calc 1 . .
    H H10C 0.993191 0.884569 0.075323 0.037 Uiso calc 1 . .
    C C11 0.95397(11) 0.7439(2) 0.24056(15) 0.0257(5) Uani d 1 . .
    H H11A 0.990465 0.785721 0.292795 0.039 Uiso calc 1 . .
    H H11B 0.981403 0.685259 0.196126 0.039 Uiso calc 1 . .
    H H11C 0.917130 0.688629 0.273739 0.039 Uiso calc 1 . .
    C C12 0.62714(10) 0.5386(2) 0.00161(14) 0.0209(4) Uani d 1 . .
    H H12A 0.588198 0.477760 0.025035 0.031 Uiso calc 1 . .
    H H12B 0.664249 0.484180 -0.031788 0.031 Uiso calc 1 . .
    H H12C 0.602762 0.605142 -0.047102 0.031 Uiso calc 1 . .
    C C13 0.55921(10) 0.62201(18) 0.19487(14) 0.0174(4) Uani d 1 . .
    C C14 0.46412(10) 0.64012(19) 0.31875(15) 0.0212(4) Uani d 1 . .
    C C15 0.47276(12) 0.6890(2) 0.42836(16) 0.0338(5) Uani d 1 . .
    H H15A 0.487156 0.786090 0.430522 0.051 Uiso calc 1 . .
    H H15B 0.512507 0.635304 0.467906 0.051 Uiso calc 1 . .
    H H15C 0.424214 0.677487 0.457741 0.051 Uiso calc 1 . .
    C C16 0.44228(11) 0.4893(2) 0.31253(16) 0.0272(5) Uani d 1 . .
    H H16A 0.438276 0.459295 0.241063 0.041 Uiso calc 1 . .
    H H16B 0.393032 0.476330 0.339800 0.041 Uiso calc 1 . .
    H H16C 0.481471 0.435070 0.352732 0.041 Uiso calc 1 . .
    C C17 0.40767(11) 0.7291(2) 0.25328(19) 0.0358(6) Uani d 1 . .
    H H17A 0.424720 0.824723 0.257522 0.054 Uiso calc 1 . .
    H H17B 0.357177 0.721817 0.278004 0.054 Uiso calc 1 . .
    H H17C 0.404679 0.698213 0.182077 0.054 Uiso calc 1 . .
    C C18 0.72353(10) 0.57950(18) 0.34146(13) 0.0151(4) Uani d 1 . .
    C C19 0.77883(10) 0.48904(19) 0.31318(14) 0.0207(4) Uani d 1 . .
    H H19A 0.796943 0.499218 0.248000 0.025 Uiso calc 1 . .
    C C20 0.80838(11) 0.38451(19) 0.37706(14) 0.0218(4) Uani d 1 . .
    H H20A 0.846835 0.325229 0.356664 0.026 Uiso calc 1 . .
    C C21 0.78073(10) 0.36846(18) 0.47084(14) 0.0185(4) Uani d 1 . .
    C C22 0.72373(10) 0.45291(19) 0.49978(14) 0.0192(4) Uani d 1 . .
    H H22A 0.703948 0.439405 0.563564 0.023 Uiso calc 1 . .
    C C23 0.69559(10) 0.55749(19) 0.43512(13) 0.0179(4) Uani d 1 . .
    H H23A 0.656394 0.615290 0.455307 0.021 Uiso calc 1 . .
    C C24 0.85104(11) 0.16566(19) 0.51508(15) 0.0223(4) Uani d 1 . .
    H H24A 0.824329 0.118997 0.453797 0.027 Uiso calc 1 . .
loop_
    _atom_site_aniso_label
    _atom_site_aniso_U_11
    _atom_site_aniso_U_22
    _atom_site_aniso_U_33
    _atom_site_aniso_U_12
    _atom_site_aniso_U_13
    _atom_site_aniso_U_23
    F1 0.0253(6) 0.0380(7) 0.0430(8) -0.0014(5) 0.0079(5) 0.0154(6)
    F2 0.0389(7) 0.0244(6) 0.0305(7) 0.0009(5) 0.0062(5) 0.0127(5)
    O1 0.0250(7) 0.0224(7) 0.0140(7) -0.0035(6) 0.0055(5) -0.0038(5)
    O2 0.0210(7) 0.0590(10) 0.0214(8) -0.0140(7) 0.0026(6) -0.0078(7)
    O3 0.0145(6) 0.0228(7) 0.0204(7) -0.0024(5) 0.0062(5) -0.0030(6)
    O4 0.0342(8) 0.0217(7) 0.0169(7) 0.0053(6) 0.0039(6) 0.0042(6)
    N1 0.0168(8) 0.0190(8) 0.0113(8) -0.0013(6) 0.0045(6) -0.0025(6)
    C1 0.0139(9) 0.0133(9) 0.0149(9) 0.0020(7) 0.0001(7) 0.0013(7)
    C2 0.0175(9) 0.0158(9) 0.0156(9) 0.0005(7) 0.0051(7) 0.0010(7)
    C3 0.0165(9) 0.0166(9) 0.0166(9) -0.0011(7) 0.0035(7) -0.0002(8)
    C4 0.0200(10) 0.0175(9) 0.0179(10) -0.0043(8) 0.0036(8) -0.0018(8)
    C5 0.0173(9) 0.0146(9) 0.0147(9) 0.0031(7) 0.0014(7) 0.0022(7)
    C6 0.0129(9) 0.0156(9) 0.0136(9) 0.0011(7) 0.0017(7) 0.0017(7)
    C7 0.0150(9) 0.0158(9) 0.0135(9) -0.0009(7) 0.0040(7) -0.0001(7)
    C8 0.0164(9) 0.0138(9) 0.0141(9) -0.0002(7) 0.0008(7) 0.0015(7)
    C9 0.0150(9) 0.0150(9) 0.0158(9) -0.0006(7) 0.0010(7) 0.0025(7)
    C10 0.0211(10) 0.0255(11) 0.0287(11) -0.0057(8) 0.0107(8) -0.0022(9)
    C11 0.0203(10) 0.0299(11) 0.0265(11) 0.0033(9) -0.0001(8) 0.0027(9)
    C12 0.0220(10) 0.0240(10) 0.0167(10) -0.0049(8) 0.0018(8) -0.0031(8)
    C13 0.0185(10) 0.0183(10) 0.0156(9) -0.0012(7) 0.0024(8) 0.0009(8)
    C14 0.0141(9) 0.0236(10) 0.0280(11) -0.0036(8) 0.0119(8) -0.0044(8)
    C15 0.0263(11) 0.0417(13) 0.0362(13) -0.0094(10) 0.0172(10) -0.0157(11)
    C16 0.0265(11) 0.0233(11) 0.0347(12) -0.0060(9) 0.0169(9) -0.0047(9)
    C17 0.0184(10) 0.0345(12) 0.0560(16) 0.0035(9) 0.0117(10) 0.0062(11)
    C18 0.0152(9) 0.0173(9) 0.0128(9) -0.0051(7) 0.0016(7) -0.0010(7)
    C19 0.0262(10) 0.0224(10) 0.0146(10) 0.0007(8) 0.0072(8) 0.0007(8)
    C20 0.0259(10) 0.0212(10) 0.0191(10) 0.0033(8) 0.0062(8) -0.0008(8)
    C21 0.0223(10) 0.0163(10) 0.0165(9) -0.0032(8) -0.0003(8) 0.0010(8)
    C22 0.0204(10) 0.0252(10) 0.0126(9) -0.0049(8) 0.0051(7) 0.0015(8)
    C23 0.0149(9) 0.0230(10) 0.0161(9) -0.0027(7) 0.0035(7) -0.0019(8)
    C24 0.0257(11) 0.0186(10) 0.0228(10) -0.0026(8) 0.0032(8) 0.0046(8)
_geom_special_details
;
 All esds (except the esd in the dihedral angle between two l.s. planes)
 are estimated using the full covariance matrix.  The cell esds are taken
 into account individually in the estimation of esds in distances, angles
 and torsion angles; correlations between esds in cell parameters are only
 used when they are defined by crystal symmetry.  An approximate (isotropic)
 treatment of cell esds is used for estimating esds involving l.s. planes.
;
loop_
    _geom_bond_atom_site_label_1
    _geom_bond_atom_site_label_2
    _geom_bond_site_symmetry_2
    _geom_bond_distance
    _geom_bond_publ_flag
    F1 C24 . 1.360(2) ?
    F2 C24 . 1.346(2) ?
    O1 C5 . 1.238(2) ?
    O2 C13 . 1.212(2) ?
    O3 C13 . 1.346(2) ?
    O3 C14 . 1.487(2) ?
    O4 C24 . 1.366(2) ?
    O4 C21 . 1.404(2) ?
    N1 C1 . 1.363(2) ?
    N1 C9 . 1.393(2) ?
    N1 H1N . 0.91(2) ?
    C1 C6 . 1.362(2) ?
    C1 C2 . 1.500(2) ?
    C2 C3 . 1.532(2) ?
    C2 H2A . 0.9900 ?
    C2 H2B . 0.9900 ?
    C3 C10 . 1.530(2) ?
    C3 C11 . 1.532(2) ?
    C3 C4 . 1.536(2) ?
    C4 C5 . 1.516(2) ?
    C4 H4A . 0.9900 ?
    C4 H4B . 0.9900 ?
    C5 C6 . 1.442(2) ?
    C6 C7 . 1.520(2) ?
    C7 C8 . 1.530(2) ?
    C7 C18 . 1.535(2) ?
    C7 H7A . 1.0000 ?
    C8 C9 . 1.355(2) ?
    C8 C13 . 1.477(2) ?
    C9 C12 . 1.495(2) ?
    C10 H10A . 0.9800 ?
    C10 H10B . 0.9800 ?
    C10 H10C . 0.9800 ?
    C11 H11A . 0.9800 ?
    C11 H11B . 0.9800 ?
    C11 H11C . 0.9800 ?
    C12 H12A . 0.9800 ?
    C12 H12B . 0.9800 ?
    C12 H12C . 0.9800 ?
    C14 C15 . 1.511(3) ?
    C14 C17 . 1.519(3) ?
    C14 C16 . 1.521(3) ?
    C15 H15A . 0.9800 ?
    C15 H15B . 0.9800 ?
    C15 H15C . 0.9800 ?
    C16 H16A . 0.9800 ?
    C16 H16B . 0.9800 ?
    C16 H16C . 0.9800 ?
    C17 H17A . 0.9800 ?
    C17 H17B . 0.9800 ?
    C17 H17C . 0.9800 ?
    C18 C23 . 1.389(2) ?
    C18 C19 . 1.393(2) ?
    C19 C20 . 1.388(3) ?
    C19 H19A . 0.9500 ?
    C20 C21 . 1.381(3) ?
    C20 H20A . 0.9500 ?
    C21 C22 . 1.382(3) ?
    C22 C23 . 1.387(3) ?
    C22 H22A . 0.9500 ?
    C23 H23A . 0.9500 ?
    C24 H24A . 1.0000 ?
loop_
    _geom_angle_atom_site_label_1
    _geom_angle_atom_site_label_2
    _geom_angle_atom_site_label_3
    _geom_angle_site_symmetry_1
    _geom_angle_site_symmetry_3
    _geom_angle
    _geom_angle_publ_flag
    C13 O3 C14 . . 120.42(13) ?
    C24 O4 C21 . . 118.04(14) ?
    C1 N1 C9 . . 122.61(15) ?
    C1 N1 H1N . . 117.9(13) ?
    C9 N1 H1N . . 116.9(12) ?
    C6 C1 N1 . . 119.88(16) ?
    C6 C1 C2 . . 124.75(16) ?
    N1 C1 C2 . . 115.38(15) ?
    C1 C2 C3 . . 113.36(14) ?
    C1 C2 H2A . . 108.9 ?
    C3 C2 H2A . . 108.9 ?
    C1 C2 H2B . . 108.9 ?
    C3 C2 H2B . . 108.9 ?
    H2A C2 H2B . . 107.7 ?
    C10 C3 C11 . . 109.42(15) ?
    C10 C3 C2 . . 108.94(14) ?
    C11 C3 C2 . . 110.54(15) ?
    C10 C3 C4 . . 110.11(15) ?
    C11 C3 C4 . . 109.96(15) ?
    C2 C3 C4 . . 107.85(14) ?
    C5 C4 C3 . . 113.96(14) ?
    C5 C4 H4A . . 108.8 ?
    C3 C4 H4A . . 108.8 ?
    C5 C4 H4B . . 108.8 ?
    C3 C4 H4B . . 108.8 ?
    H4A C4 H4B . . 107.7 ?
    O1 C5 C6 . . 122.52(16) ?
    O1 C5 C4 . . 119.59(15) ?
    C6 C5 C4 . . 117.87(15) ?
    C1 C6 C5 . . 119.29(15) ?
    C1 C6 C7 . . 120.37(15) ?
    C5 C6 C7 . . 120.29(15) ?
    C6 C7 C8 . . 109.52(14) ?
    C6 C7 C18 . . 111.30(13) ?
    C8 C7 C18 . . 110.69(14) ?
    C6 C7 H7A . . 108.4 ?
    C8 C7 H7A . . 108.4 ?
    C18 C7 H7A . . 108.4 ?
    C9 C8 C13 . . 119.93(16) ?
    C9 C8 C7 . . 120.16(15) ?
    C13 C8 C7 . . 119.83(15) ?
    C8 C9 N1 . . 119.31(16) ?
    C8 C9 C12 . . 128.53(16) ?
    N1 C9 C12 . . 112.15(15) ?
    C3 C10 H10A . . 109.5 ?
    C3 C10 H10B . . 109.5 ?
    H10A C10 H10B . . 109.5 ?
    C3 C10 H10C . . 109.5 ?
    H10A C10 H10C . . 109.5 ?
    H10B C10 H10C . . 109.5 ?
    C3 C11 H11A . . 109.5 ?
    C3 C11 H11B . . 109.5 ?
    H11A C11 H11B . . 109.5 ?
    C3 C11 H11C . . 109.5 ?
    H11A C11 H11C . . 109.5 ?
    H11B C11 H11C . . 109.5 ?
    C9 C12 H12A . . 109.5 ?
    C9 C12 H12B . . 109.5 ?
    H12A C12 H12B . . 109.5 ?
    C9 C12 H12C . . 109.5 ?
    H12A C12 H12C . . 109.5 ?
    H12B C12 H12C . . 109.5 ?
    O2 C13 O3 . . 122.80(16) ?
    O2 C13 C8 . . 125.12(17) ?
    O3 C13 C8 . . 112.06(15) ?
    O3 C14 C15 . . 102.09(14) ?
    O3 C14 C17 . . 111.05(15) ?
    C15 C14 C17 . . 110.84(17) ?
    O3 C14 C16 . . 109.44(14) ?
    C15 C14 C16 . . 110.92(17) ?
    C17 C14 C16 . . 112.07(16) ?
    C14 C15 H15A . . 109.5 ?
    C14 C15 H15B . . 109.5 ?
    H15A C15 H15B . . 109.5 ?
    C14 C15 H15C . . 109.5 ?
    H15A C15 H15C . . 109.5 ?
    H15B C15 H15C . . 109.5 ?
    C14 C16 H16A . . 109.5 ?
    C14 C16 H16B . . 109.5 ?
    H16A C16 H16B . . 109.5 ?
    C14 C16 H16C . . 109.5 ?
    H16A C16 H16C . . 109.5 ?
    H16B C16 H16C . . 109.5 ?
    C14 C17 H17A . . 109.5 ?
    C14 C17 H17B . . 109.5 ?
    H17A C17 H17B . . 109.5 ?
    C14 C17 H17C . . 109.5 ?
    H17A C17 H17C . . 109.5 ?
    H17B C17 H17C . . 109.5 ?
    C23 C18 C19 . . 117.37(16) ?
    C23 C18 C7 . . 122.12(16) ?
    C19 C18 C7 . . 120.51(16) ?
    C20 C19 C18 . . 122.20(17) ?
    C20 C19 H19A . . 118.9 ?
    C18 C19 H19A . . 118.9 ?
    C21 C20 C19 . . 118.65(17) ?
    C21 C20 H20A . . 120.7 ?
    C19 C20 H20A . . 120.7 ?
    C20 C21 C22 . . 120.74(17) ?
    C20 C21 O4 . . 124.23(16) ?
    C22 C21 O4 . . 114.93(16) ?
    C21 C22 C23 . . 119.59(17) ?
    C21 C22 H22A . . 120.2 ?
    C23 C22 H22A . . 120.2 ?
    C22 C23 C18 . . 121.37(17) ?
    C22 C23 H23A . . 119.3 ?
    C18 C23 H23A . . 119.3 ?
    F2 C24 F1 . . 105.56(14) ?
    F2 C24 O4 . . 105.67(15) ?
    F1 C24 O4 . . 110.52(15) ?
    F2 C24 H24A . . 111.6 ?
    F1 C24 H24A . . 111.6 ?
    O4 C24 H24A . . 111.6 ?
loop_
    _geom_torsion_atom_site_label_1
    _geom_torsion_atom_site_label_2
    _geom_torsion_atom_site_label_3
    _geom_torsion_atom_site_label_4
    _geom_torsion_site_symmetry_1
    _geom_torsion_site_symmetry_2
    _geom_torsion_site_symmetry_3
    _geom_torsion_site_symmetry_4
    _geom_torsion
    _geom_torsion_publ_flag
    C9 N1 C1 C6 . . . . 14.1(2) ?
    C9 N1 C1 C2 . . . . -165.54(15) ?
    C6 C1 C2 C3 . . . . 18.1(2) ?
    N1 C1 C2 C3 . . . . -162.30(14) ?
    C1 C2 C3 C10 . . . . -165.09(15) ?
    C1 C2 C3 C11 . . . . 74.64(19) ?
    C1 C2 C3 C4 . . . . -45.59(19) ?
    C10 C3 C4 C5 . . . . 172.96(15) ?
    C11 C3 C4 C5 . . . . -66.40(19) ?
    C2 C3 C4 C5 . . . . 54.20(19) ?
    C3 C4 C5 O1 . . . . 147.75(16) ?
    C3 C4 C5 C6 . . . . -34.2(2) ?
    N1 C1 C6 C5 . . . . -174.53(15) ?
    C2 C1 C6 C5 . . . . 5.1(3) ?
    N1 C1 C6 C7 . . . . 8.1(2) ?
    C2 C1 C6 C7 . . . . -172.29(15) ?
    O1 C5 C6 C1 . . . . -178.91(16) ?
    C4 C5 C6 C1 . . . . 3.1(2) ?
    O1 C5 C6 C7 . . . . -1.5(3) ?
    C4 C5 C6 C7 . . . . -179.50(15) ?
    C1 C6 C7 C8 . . . . -27.6(2) ?
    C5 C6 C7 C8 . . . . 155.05(15) ?
    C1 C6 C7 C18 . . . . 95.14(19) ?
    C5 C6 C7 C18 . . . . -82.24(19) ?
    C6 C7 C8 C9 . . . . 29.0(2) ?
    C18 C7 C8 C9 . . . . -94.12(19) ?
    C6 C7 C8 C13 . . . . -154.26(15) ?
    C18 C7 C8 C13 . . . . 82.65(19) ?
    C13 C8 C9 N1 . . . . 172.33(15) ?
    C7 C8 C9 N1 . . . . -10.9(2) ?
    C13 C8 C9 C12 . . . . -8.0(3) ?
    C7 C8 C9 C12 . . . . 168.75(17) ?
    C1 N1 C9 C8 . . . . -12.6(3) ?
    C1 N1 C9 C12 . . . . 167.69(16) ?
    C14 O3 C13 O2 . . . . 2.1(3) ?
    C14 O3 C13 C8 . . . . -179.04(14) ?
    C9 C8 C13 O2 . . . . -2.2(3) ?
    C7 C8 C13 O2 . . . . -178.97(18) ?
    C9 C8 C13 O3 . . . . 179.00(16) ?
    C7 C8 C13 O3 . . . . 2.2(2) ?
    C13 O3 C14 C15 . . . . 178.94(16) ?
    C13 O3 C14 C17 . . . . -62.9(2) ?
    C13 O3 C14 C16 . . . . 61.4(2) ?
    C6 C7 C18 C23 . . . . 134.13(17) ?
    C8 C7 C18 C23 . . . . -103.82(18) ?
    C6 C7 C18 C19 . . . . -46.2(2) ?
    C8 C7 C18 C19 . . . . 75.88(19) ?
    C23 C18 C19 C20 . . . . -3.1(3) ?
    C7 C18 C19 C20 . . . . 177.17(16) ?
    C18 C19 C20 C21 . . . . 1.3(3) ?
    C19 C20 C21 C22 . . . . 1.3(3) ?
    C19 C20 C21 O4 . . . . -174.90(16) ?
    C24 O4 C21 C20 . . . . -20.1(3) ?
    C24 O4 C21 C22 . . . . 163.51(16) ?
    C20 C21 C22 C23 . . . . -1.9(3) ?
    O4 C21 C22 C23 . . . . 174.61(15) ?
    C21 C22 C23 C18 . . . . 0.0(3) ?
    C19 C18 C23 C22 . . . . 2.5(3) ?
    C7 C18 C23 C22 . . . . -177.84(15) ?
    C21 O4 C24 F2 . . . . -169.91(14) ?
    C21 O4 C24 F1 . . . . 76.36(19) ?
loop_
    _geom_hbond_atom_site_label_D
    _geom_hbond_atom_site_label_H
    _geom_hbond_atom_site_label_A
    _geom_hbond_site_symmetry_A
    _geom_hbond_distance_DH
    _geom_hbond_distance_HA
    _geom_hbond_distance_DA
    _geom_hbond_angle_DHA
    _geom_hbond_publ_flag
    N1 H1N O1 4_575 0.91(2) 1.96(2) 2.866(2) 176.6(18) yes
    C12 H12A O2 . 0.98 2.25 2.800(2) 114.2 yes
    C16 H16A O2 . 0.98 2.36 2.938(2) 117.3 yes
    C17 H17C O2 . 0.98 2.37 2.958(3) 117.5 yes
    C20 H20A F1 . 0.95 2.46 2.989(2) 114.8 yes
    C24 H24A O1 1_545 1.00 2.35 3.230(2) 146.8 yes
    C2 H2A Cg3 4_564 0.99 2.74 3.6959(19) 162 yes
_shelx_space_group_comment
;
The symmetry employed for this shelxl refinement is uniquely defined
by the following loop, which should always be used as a source of
symmetry information in preference to the above space-group names.
They are only intended as comments.
;
_shelx_estimated_absorpt_T_min     ?
_shelx_estimated_absorpt_T_max     ?
_shelx_hkl_file
;
   0   0   1    0.03    0.04
   0   0  -1    0.00    0.03
   0   0  -2   28.29    1.59
   0   0   2   29.52    1.63
   0   0   2   29.65    1.58
   0   0  -2   29.01    1.63
   0   0   3    0.05    0.11
   0   0  -3    0.02    0.11
   0   0  -3   -0.21    0.12
   0   0   3   -0.08    0.14
   0   0   4   45.93    2.51
   0   0   4   46.35    2.64
   0   0  -4   44.21    2.63
   0   0  -4   45.96    2.57
   0   0   5   -0.21    0.19
   0   0   5    0.15    0.17
   0   0  -5    0.15    0.19
   0   0  -5    0.09    0.24
   0   0   6   -0.32    0.22
   0   0  -6   -0.12    0.32
   0   0  -6    0.15    0.22
   0   0  -7   -0.18    0.28
   0   0  -7   -0.03    0.34
   0   0   7    0.40    0.37
   0   0  -8   12.68    1.23
   0   0   8   12.70    1.29
   0   0  -8   12.83    1.51
   0   0   9   -0.14    0.30
   0   0  -9   -0.36    0.43
   0   0  -9   -0.87    0.37
   0   0 -10   26.45    2.14
   0   0  10   27.87    2.26
   0   0 -10   27.48    2.26
   0   0 -11   -0.13    0.64
   0   0  11   -0.19    0.56
   0   0 -11   -0.24    0.62
   0   0 -12    3.59    1.16
   0   0  12    3.75    1.06
   0   0 -12    3.13    1.03
   0   0 -13    0.71    1.13
   0   0  13   -0.04    0.84
   0   0 -13    1.29    0.81
   0   0 -14   -0.07    0.84
   0   0 -14    0.92    1.36
   0   0 -15    0.13    1.03
   0   0 -15   -0.04    1.62
   0   0 -15    0.63    1.07
   0   0 -16   20.79    2.55
   0   0 -16   25.60    2.77
   0   1   0    0.10    0.06
   0   1   0   -0.01    0.06
   0  -1   0    0.03    0.06
   0   1  -1   -0.01    0.10
   0   1   1    0.33    0.10
   0   1   1    0.06    0.05
   0   1   1    0.11    0.05
   0   1  -1    0.32    0.11
   0   1  -1    0.23    0.12
   0  -1  -1    0.18    0.06
   0  -1  -1    0.02    0.06
   0  -1   1    0.15    0.10
   0  -1   1    0.26    0.13
   0  -1   1    0.17    0.12
   0  -1  -1    0.08    0.06
   0   1  -2   36.27    1.95
   0   1  -2   32.22    2.00
   0  -1   2   35.75    1.94
   0  -1   2   32.82    2.00
   0   1  -3   44.26    2.42
   0   1  -3   41.26    2.49
   0  -1  -3   42.53    2.19
   0  -1   3   41.83    2.48
   0  -1  -3   42.36    2.40
   0   1  -4    5.24    0.66
   0   1  -4    4.30    0.63
   0  -1   4    5.49    0.66
   0  -1  -4    5.06    0.40
   0  -1   4    4.78    0.66
   0  -1  -4    4.44    0.60
   0   1  -5   70.36    4.13
   0   1  -5   70.53    4.05
   0  -1  -5   74.85    3.83
   0  -1   5   72.43    4.08
   0  -1  -5   72.07    4.06
   0  -1   5   71.81    4.08
   0   1  -6   72.04    4.23
   0   1  -6   68.03    4.13
   0  -1   6   77.44    4.19
   0  -1  -6   74.80    4.19
   0  -1   6   73.71    4.20
   0  -1  -6   69.73    3.91
   0   1  -7    4.06    0.81
   0   1  -7    4.52    0.78
   0  -1   7    5.21    0.80
   0  -1   7    5.61    0.85
   0  -1  -7    4.42    0.84
   0  -1  -7    5.40    0.71
   0   1  -8    0.67    0.38
   0   1  -8    0.79    0.47
   0  -1  -8    0.46    0.35
   0  -1   8    1.13    0.46
   0  -1  -8    0.38    0.47
   0  -1   8    0.72    0.51
   0   1  -9   30.57    2.42
   0   1  -9   33.70    2.50
   0  -1  -9   29.56    2.17
   0  -1  -9   37.42    2.56
   0  -1   9   36.60    2.56
   0   1 -10    1.90    0.68
   0   1 -10    1.41    0.68
   0  -1  10    1.95    0.65
   0  -1 -10    2.34    0.86
   0  -1 -10    0.98    0.53
   0   1 -11    1.17    0.86
   0   1 -11    3.97    1.08
   0  -1 -11    1.90    0.92
   0  -1 -11    1.10    0.63
   0  -1  11    2.48    0.91
   0   1 -12    1.98    1.08
   0   1 -12    2.07    0.91
   0  -1  12    4.01    1.15
   0  -1 -12    1.89    0.76
   0  -1 -12    1.82    0.83
   0   1 -13   -0.17    0.75
   0   1 -13   -0.25    0.95
   0   1 -13   -0.78    1.08
   0  -1  13    0.93    0.98
   0  -1 -13    0.91    1.14
   0  -1 -13    0.29    0.65
   0   1 -14    0.45    1.05
   0   1 -14    1.28    1.33
   0   1 -14    2.12    1.13
   0  -1 -14    0.67    1.24
   0  -1  14   -0.27    0.92
   0  -1 -14    0.55    0.89
   0   1 -15    1.59    1.65
   0   1 -15    0.36    1.24
   0   1 -15    3.08    1.30
   0  -1  15    1.46    1.26
   0  -1 -15    2.82    1.01
   0  -1 -15    4.29    1.79
   0   1 -16   -1.63    1.29
   0   1 -16    0.76    1.36
   0  -1 -16    0.85    1.10
   0  -1 -16    0.09    1.18
   0  -1  16    1.62    1.33
   0   2   0   31.01    1.79
   0   2   0   30.35    1.80
   0  -2   0   27.49    1.82
   0  -2   0   31.70    1.81
   0   2  -1   27.98    1.82
   0   2  -1   29.15    1.90
   0   2   1   29.33    1.71
   0   2  -1   30.68    1.84
   0   2   1   29.17    1.75
   0   2   1   31.09    1.80
   0  -2  -1   30.30    1.75
   0  -2   1   34.67    1.87
   0  -2   1   26.40    1.86
   0  -2  -1   30.65    1.79
   0  -2  -1   30.85    1.81
   0  -2   1   34.10    1.90
   0   2   2    8.52    0.52
   0   2   2    7.98    0.56
   0   2  -2    7.67    0.80
   0   2  -2    8.48    0.74
   0  -2  -2    8.68    0.71
   0  -2  -2    7.63    0.61
   0  -2   2    7.90    0.81
   0   2  -3    6.40    0.69
   0   2  -3    6.30    0.92
   0   2  -3    6.39    0.74
   0  -2   3    7.21    0.67
   0  -2   3    7.64    0.79
   0  -2  -3    7.43    0.48
   0  -2  -3    7.09    0.52
   0   2  -4  145.15    7.81
   0   2  -4  145.91    7.90
   0   2  -4  144.93    8.00
   0  -2   4  156.67    7.84
   0  -2   4  146.29    7.98
   0  -2  -4  150.44    7.44
   0   2  -5   12.88    1.08
   0   2  -5   11.11    1.14
   0   2  -5   10.07    1.02
   0  -2  -5   11.50    0.72
   0  -2   5   10.81    1.12
   0  -2  -5   11.17    1.03
   0   2  -6   37.60    2.55
   0   2  -6   40.55    2.76
   0  -2  -6   39.32    2.57
   0  -2   6   41.72    2.73
   0  -2   6   41.88    2.62
   0  -2  -6   39.62    2.20
   0   2  -7   42.99    3.00
   0   2  -7   43.99    2.84
   0  -2  -7   45.15    2.86
   0  -2   7   40.88    2.88
   0  -2  -7   43.08    2.43
   0  -2   7   43.24    2.87
   0   2  -8    0.34    0.51
   0   2  -8    0.11    0.52
   0  -2   8    0.14    0.44
   0  -2  -8    0.49    0.51
   0  -2   8    0.22    0.45
   0  -2  -8    0.02    0.26
   0   2  -9   37.54    2.63
   0   2  -9   30.87    2.59
   0   2  -9   33.72    2.55
   0  -2  -9   32.13    2.09
   0  -2   9   35.42    2.56
   0  -2   9   32.06    2.53
   0  -2  -9   33.68    2.52
   0   2 -10    9.25    1.51
   0   2 -10   10.96    1.61
   0   2 -10   11.19    1.57
   0  -2 -10   10.97    1.53
   0  -2 -10   10.18    1.03
   0  -2  10   10.21    1.48
   0   2 -11   23.70    2.30
   0   2 -11   21.79    2.17
   0   2 -11   20.89    2.18
   0  -2  11   23.59    2.18
   0  -2 -11   24.05    1.76
   0  -2 -11   23.14    2.23
   0   2 -12    0.78    0.94
   0   2 -12    0.87    0.83
   0   2 -12   -0.91    0.71
   0  -2 -12    0.40    0.86
   0  -2 -12    0.00    0.56
   0  -2  12    0.06    0.76
   0   2 -13    4.60    1.42
   0   2 -13    3.69    1.33
   0   2 -13    4.12    1.34
   0  -2  13    4.74    1.28
   0  -2 -13    4.10    1.44
   0  -2 -13    3.72    0.88
   0   2 -14   -0.01    1.04
   0   2 -14   -0.06    1.21
   0   2 -14    1.11    1.19
   0  -2  14    0.90    1.05
   0  -2 -14    0.03    1.37
   0  -2 -14   -0.40    0.71
   0   2 -15    0.67    1.51
   0   2 -15   -0.30    1.31
   0   2 -15    3.54    2.03
   0  -2 -15    0.35    1.71
   0  -2 -15    0.83    0.85
   0  -2  15   -0.88    1.12
   0   2 -16    9.11    2.22
   0   2 -16    8.19    2.14
   0  -2  16    8.35    2.06
   0  -2 -16    8.61    1.42
   0   3   0    0.16    0.14
   0   3   0   -0.35    0.18
   0  -3   0   -0.03    0.22
   0  -3   0    0.23    0.19
   0  -3   0   -0.04    0.12
   0   3  -1   15.55    1.14
   0   3   1   11.57    1.03
   0   3   1   13.34    1.07
   0   3  -1   14.64    1.14
   0   3  -1   14.45    1.20
   0   3   1   12.21    0.99
   0  -3   1   16.72    1.21
   0  -3  -1   13.41    1.04
   0  -3  -1   14.14    1.11
   0  -3  -1   13.66    1.10
   0   3  -2   -0.05    0.24
   0   3   2    0.05    0.14
   0   3  -2   -0.05    0.22
   0   3   2    0.69    0.26
   0   3  -2    0.46    0.31
   0   3   2    0.27    0.20
   0  -3   2    0.37    0.30
   0  -3  -2    0.28    0.23
   0  -3   2    0.38    0.34
   0  -3  -2   -0.05    0.15
   0  -3  -2    0.03    0.21
   0  -3   2    0.42    0.23
   0   3  -3   -0.07    0.31
   0   3   3    0.36    0.13
   0   3   3    0.46    0.16
   0   3  -3    0.34    0.32
   0   3  -3    0.25    0.33
   0  -3   3    1.00    0.46
   0  -3   3    0.48    0.29
   0  -3  -3    0.16    0.25
   0  -3  -3    0.40    0.25
   0  -3  -3    0.49    0.18
   0   3  -4    1.52    0.47
   0   3  -4    1.78    0.50
   0   3  -4    3.25    0.68
   0  -3  -4    1.86    0.31
   0  -3   4    1.31    0.55
   0  -3  -4    1.70    0.35
   0  -3   4    1.88    0.46
   0  -3  -4    2.12    0.48
   0   3  -5    7.54    1.08
   0   3  -5    6.04    1.06
   0   3  -5    7.70    0.99
   0  -3   5    6.46    1.07
   0  -3   5    6.53    0.95
   0  -3  -5    6.57    0.53
   0   3  -6    9.87    1.24
   0   3  -6    8.38    1.31
   0   3  -6    9.86    1.11
   0  -3  -6    9.97    0.69
   0  -3   6   14.07    1.69
   0   3  -7    4.79    0.94
   0   3  -7    4.48    1.09
   0   3  -7    4.53    0.92
   0  -3  -7    5.31    0.91
   0  -3   7    4.14    0.82
   0  -3  -7    5.59    0.49
   0  -3   7    7.72    1.29
   0   3  -8   14.86    1.75
   0   3  -8   12.86    1.85
   0   3  -8   11.37    1.61
   0  -3   8   17.27    1.54
   0  -3  -8   15.91    1.54
   0  -3  -8   16.10    1.03
   0  -3   8   14.32    1.82
   0   3  -9    0.92    0.68
   0   3  -9   -1.27    0.60
   0   3  -9    0.31    0.68
   0  -3  -9   -0.13    0.52
   0  -3  -9    0.45    0.27
   0  -3   9    0.03    0.52
   0  -3   9   -1.33    0.61
   0   3 -10    0.51    0.62
   0   3 -10   -0.16    0.65
   0   3 -10   -0.62    0.61
   0  -3  10    1.37    0.62
   0  -3  10    0.28    0.77
   0  -3 -10    0.00    0.30
   0  -3 -10    0.28    0.67
   0   3 -11   27.53    2.30
   0   3 -11   23.85    2.36
   0   3 -11   19.30    2.43
   0  -3 -11   21.03    2.20
   0  -3  11   21.96    2.22
   0  -3 -11   20.88    1.55
   0   3 -12    4.41    1.31
   0   3 -12    4.12    1.27
   0   3 -12    4.48    1.27
   0  -3  12    5.20    1.23
   0  -3 -12    4.64    0.75
   0  -3 -12    4.25    1.30
   0   3 -13   -0.11    1.31
   0   3 -13    1.82    1.29
   0   3 -13    2.10    1.05
   0  -3  13    0.93    0.96
   0  -3 -13   -1.32    1.17
   0  -3 -13    0.22    0.54
   0   3 -14    0.58    1.16
   0   3 -14    6.29    1.73
   0   3 -14    4.45    1.48
   0  -3 -14    2.75    0.74
   0  -3  14    3.73    1.58
   0  -3 -14    6.26    1.78
   0   3 -15   12.38    2.40
   0   3 -15   12.32    2.19
   0  -3 -15   10.33    1.30
   0  -3  15   13.58    2.34
   0   4   0   32.47    2.16
   0   4   0   29.78    2.15
   0  -4   0   30.42    2.25
   0  -4   0   34.58    2.23
   0  -4   0   34.25    2.22
   0   4   1  114.52    6.48
   0   4  -1  123.50    6.56
   0   4  -1  122.45    6.70
   0   4   1  117.67    6.48
   0   4   1  115.95    6.38
   0   4  -1  114.44    6.53
   0  -4  -1  121.27    6.53
   0  -4   1  121.87    6.60
   0  -4  -1  118.81    6.46
   0  -4   1  126.42    6.57
   0  -4   1  116.57    6.68
   0  -4  -1  114.43    6.53
   0   4  -2    3.89    0.82
   0   4   2    3.87    0.57
   0   4  -2    3.68    0.69
   0   4   2    3.86    0.69
   0   4  -2    3.41    0.70
   0   4   2    3.53    0.60
   0  -4  -2    3.45    0.61
   0  -4   2    3.31    0.67
   0  -4  -2    3.54    0.66
   0  -4  -2    4.09    0.70
   0  -4   2    3.76    0.82
   0  -4   2    3.45    0.72
   0   4   3    2.51    0.58
   0   4   3    2.28    0.42
   0   4  -3    2.35    0.65
   0   4  -3    2.57    0.75
   0   4  -3    2.52    0.63
   0   4   3    2.76    0.41
   0  -4  -3    3.71    0.69
   0  -4  -3    2.34    0.54
   0  -4   3    1.39    0.56
   0  -4  -3    4.14    0.62
   0  -4   3    2.43    0.59
   0   4  -4  105.59    6.27
   0   4  -4  105.04    6.42
   0   4   4  108.72    5.56
   0   4  -4  102.44    6.16
   0   4   4  113.99    5.52
   0  -4   4  107.18    6.11
   0  -4  -4  110.84    5.93
   0  -4  -4  113.58    5.85
   0  -4   4  114.14    6.47
   0  -4  -4  109.59    6.11
   0   4  -5   19.15    1.74
   0   4  -5   19.11    1.88
   0   4  -5   22.31    1.86
   0  -4  -5   22.82    1.73
   0  -4   5   19.89    1.95
   0  -4   5   21.02    1.71
   0   4  -6    2.96    0.79
   0   4  -6    2.48    0.78
   0   4  -6    3.09    0.79
   0  -4   6    3.00    0.95
   0  -4  -6    2.42    0.43
   0  -4   6    3.58    0.85
   0  -4  -6    1.98    0.61
   0   4  -7   11.84    1.76
   0   4  -7   13.97    1.62
   0   4  -7   10.77    1.57
   0  -4   7   11.68    1.48
   0  -4  -7   12.01    0.92
   0  -4  -7   12.11    1.48
   0  -4   7   13.77    1.86
   0   4  -8   21.17    1.97
   0   4  -8   19.93    2.04
   0   4  -8   19.82    1.95
   0  -4  -8   14.75    1.69
   0  -4   8   18.86    2.30
   0  -4   8   20.69    1.83
   0  -4  -8   21.04    1.30
   0   4  -9    0.90    0.85
   0   4  -9    0.46    0.78
   0   4  -9    0.90    0.59
   0  -4   9    1.61    0.91
   0  -4  -9    1.11    0.72
   0  -4   9    0.33    0.51
   0  -4  -9    0.42    0.29
   0   4 -10   23.93    2.31
   0   4 -10   19.85    2.34
   0   4 -10   16.05    2.40
   0  -4 -10   17.70    1.29
   0  -4  10   22.22    2.31
   0  -4 -10   18.82    1.99
   0  -4  10   18.89    2.02
   0   4 -11    0.77    1.03
   0   4 -11    0.15    1.02
   0   4 -11    1.19    1.01
   0  -4 -11    0.45    0.35
   0  -4  11    1.16    0.75
   0  -4  11    0.44    1.02
   0  -4 -11    1.87    1.04
   0   4 -12    6.54    1.56
   0   4 -12    8.00    1.72
   0   4 -12    5.36    1.64
   0  -4 -12    5.12    0.72
   0  -4  12    4.13    1.35
   0  -4 -12    4.60    1.33
   0   4 -13    1.61    1.38
   0   4 -13   -0.60    0.87
   0   4 -13    0.66    1.27
   0  -4 -13    1.87    0.55
   0  -4 -13    2.32    1.56
   0  -4  13    0.95    0.99
   0   4 -14   -0.69    1.30
   0   4 -14   -2.18    1.33
   0   4 -14    2.27    1.77
   0  -4 -14    0.44    0.56
   0  -4 -14    1.62    1.71
   0  -4  14    0.48    1.24
   0   4 -15    5.86    1.96
   0   4 -15    3.62    1.91
   0  -4  15    7.16    1.81
   0  -4 -15    4.20    0.86
   0   5   0    0.11    0.43
   0   5   0    0.13    0.39
   0  -5   0    0.20    0.42
   0  -5   0    0.69    0.43
   0  -5   0    1.28    0.51
   0   5  -1   24.82    1.99
   0   5   1   20.14    1.73
   0   5   1   22.34    1.68
   0   5   1   23.47    1.80
   0   5  -1   21.11    1.79
   0   5  -1   24.15    1.86
   0  -5  -1   20.70    1.72
   0  -5   1   23.34    1.98
   0  -5   1   19.59    1.78
   0  -5   1   24.48    1.86
   0  -5  -1   21.10    1.79
   0  -5  -1   19.48    1.75
   0   5   2   11.78    1.05
   0   5   2   12.48    1.18
   0   5   2   12.44    1.20
   0   5  -2   11.88    1.44
   0   5  -2   12.55    1.70
   0   5  -2   12.16    1.27
   0  -5  -2   11.42    1.14
   0  -5   2   12.41    1.66
   0  -5   2   10.35    1.33
   0  -5  -2   10.57    1.21
   0  -5  -2   12.34    1.28
   0  -5   2   10.87    1.48
   0   5   3   85.88    5.07
   0   5  -3   91.14    5.50
   0   5   3   88.87    4.98
   0   5  -3   81.92    5.37
   0   5   3   87.36    5.27
   0   5  -3   96.58    5.74
   0  -5   3  100.29    5.76
   0  -5   3   94.28    5.42
   0  -5  -3  100.43    5.46
   0  -5  -3   94.06    5.33
   0  -5  -3   99.76    5.27
   0   5  -4   67.60    4.27
   0   5   4   70.23    3.50
   0   5  -4   62.25    4.11
   0   5  -4   61.94    4.36
   0   5   4   65.91    3.58
   0  -5   4   67.06    4.07
   0  -5   4   60.77    4.33
   0  -5  -4   65.09    4.05
   0  -5  -4   65.03    3.90
   0  -5  -4   62.09    3.79
   0   5  -5   17.30    1.87
   0   5  -5   18.56    1.81
   0   5  -5   21.13    1.87
   0  -5   5   19.71    2.05
   0  -5   5   19.82    1.72
   0  -5  -5   17.72    1.67
   0  -5  -5   18.05    1.50
   0  -5  -5   17.56    1.41
   0   5  -6    1.25    0.72
   0   5  -6    2.78    0.86
   0   5  -6    2.50    0.91
   0  -5   6    2.66    0.75
   0  -5  -6    2.00    0.53
   0  -5   6    2.85    0.97
   0  -5  -6    1.86    0.71
   0   5  -7   81.37    5.08
   0   5  -7   76.46    5.21
   0   5  -7   69.27    4.81
   0  -5   7   74.97    5.10
   0  -5   7   74.53    4.74
   0  -5  -7   79.53    4.78
   0  -5  -7   75.09    4.24
   0   5  -8    4.17    1.32
   0   5  -8    9.68    1.49
   0   5  -8    4.66    1.20
   0  -5  -8    6.45    1.18
   0  -5   8    7.00    1.49
   0  -5   8    4.71    1.07
   0  -5  -8    7.33    0.87
   0   5  -9    5.68    1.31
   0   5  -9    5.75    1.42
   0   5  -9    4.25    1.16
   0  -5  -9    7.21    1.37
   0  -5  -9    5.26    0.76
   0  -5   9    3.62    1.43
   0  -5   9    6.30    1.14
   0  -5  -9    7.10    1.30
   0   5 -10   30.27    3.00
   0   5 -10   28.89    2.82
   0   5 -10   27.99    2.72
   0  -5 -10   30.07    2.72
   0  -5 -10   32.78    2.80
   0  -5  10   32.12    3.14
   0  -5 -10   34.16    2.06
   0  -5  10   33.51    2.82
   0   5 -11    0.13    1.09
   0   5 -11   -0.11    1.06
   0   5 -11   -0.82    1.20
   0  -5  11   -0.21    1.18
   0  -5 -11    1.94    1.10
   0  -5  11    0.06    0.85
   0  -5 -11   -0.20    0.39
   0  -5 -11   -0.72    0.74
   0   5 -12   -1.01    1.27
   0   5 -12    5.08    1.69
   0   5 -12    3.03    1.61
   0  -5 -12    3.32    0.65
   0  -5 -12    1.67    1.25
   0  -5 -12    4.04    1.40
   0  -5  12    4.26    1.32
   0   5 -13    2.17    1.56
   0   5 -13    2.10    1.64
   0   5 -13    3.29    1.76
   0  -5 -13    3.28    0.66
   0  -5 -13    4.28    1.73
   0  -5 -13    2.80    1.34
   0  -5  13    3.20    1.35
   0   5 -14   -0.07    1.59
   0   5 -14    0.96    1.37
   0  -5 -14    0.20    1.95
   0  -5 -14   -0.04    0.57
   0  -5 -14   -1.73    1.19
   0  -5  14   -0.42    1.23
   0   6   0   19.82    1.72
   0   6   0   18.25    1.70
   0  -6   0   21.63    1.79
   0  -6   0   18.64    1.74
   0  -6   0   14.17    1.66
   0   6   1    2.83    0.85
   0   6  -1    1.67    0.71
   0   6  -1    2.57    0.82
   0   6  -1    3.89    0.93
   0   6   1    1.60    0.63
   0   6   1    3.07    0.76
   0  -6  -1    3.32    0.86
   0  -6  -1    3.58    0.85
   0  -6  -1    2.91    0.84
   0  -6   1    3.34    1.00
   0  -6   1    2.26    0.72
   0  -6   1    2.12    0.70
   0   6  -2    2.39    0.77
   0   6   2    1.34    0.67
   0   6   2    1.87    0.61
   0   6   2    2.13    0.69
   0   6  -2    2.86    0.92
   0   6  -2    2.77    0.85
   0  -6  -2    2.67    0.71
   0  -6   2    1.37    0.63
   0  -6   2    1.69    0.65
   0  -6   2    1.83    0.73
   0  -6  -2    1.65    0.68
   0  -6  -2    1.03    0.63
   0   6   3    4.22    0.69
   0   6  -3    2.28    0.93
   0   6   3    4.16    0.95
   0   6  -3    4.21    1.05
   0   6   3    3.31    0.69
   0   6  -3    5.70    1.08
   0  -6  -3    4.79    1.01
   0  -6   3    4.03    1.03
   0  -6  -3    4.95    0.98
   0  -6   3    2.34    0.78
   0  -6  -3    3.81    0.85
   0   6  -4   43.29    3.36
   0   6   4   53.46    3.31
   0   6   4   51.04    2.92
   0   6   4   47.55    2.76
   0   6  -4   52.15    3.72
   0   6  -4   46.36    3.49
   0  -6  -4   47.75    3.10
   0  -6   4   47.63    3.32
   0  -6  -4   47.68    3.21
   0  -6  -4   48.69    3.35
   0  -6   4   39.64    3.51
   0   6  -5    5.38    1.18
   0   6  -5    7.42    1.52
   0   6  -5    5.89    1.20
   0   6   5    5.68    0.49
   0   6   5    6.14    0.55
   0  -6  -5    6.15    1.03
   0  -6  -5    5.56    1.18
   0  -6  -5    5.63    0.92
   0  -6   5    6.94    1.51
   0  -6   5    7.89    1.19
   0   6  -6   28.04    2.48
   0   6  -6   30.56    2.75
   0   6  -6   24.67    2.41
   0  -6   6   32.27    2.45
   0  -6  -6   26.77    2.00
   0  -6  -6   26.55    2.33
   0  -6   6   24.57    2.69
   0   6  -7    2.05    1.10
   0   6  -7    2.09    1.20
   0  -6   7    1.38    1.19
   0  -6   7    1.56    0.71
   0  -6  -7    1.58    0.53
   0   6  -8   69.56    4.78
   0   6  -8   68.84    4.96
   0   6  -8   64.13    4.58
   0  -6  -8   62.04    4.33
   0  -6   8   64.50    4.37
   0  -6  -8   59.88    3.77
   0  -6   8   64.45    4.83
   0   6  -9   17.19    2.52
   0   6  -9   26.38    2.88
   0   6  -9   24.87    2.50
   0  -6   9   22.90    2.31
   0  -6  -9   21.75    1.72
   0  -6   9   25.09    3.16
   0  -6  -9   22.85    2.35
   0   6 -10   21.19    2.86
   0   6 -10   16.41    2.37
   0   6 -10   15.35    2.54
   0  -6  10   16.14    2.20
   0  -6 -10   17.68    2.18
   0  -6  10   18.52    2.78
   0  -6 -10   16.29    1.43
   0  -6 -10   12.45    2.03
   0   6 -11    0.45    1.11
   0   6 -11   -0.96    1.29
   0   6 -11   -0.44    1.35
   0  -6 -11    0.08    1.08
   0  -6  11    0.80    0.84
   0  -6  11    0.40    1.54
   0  -6 -11    0.05    0.53
   0  -6 -11   -0.73    1.01
   0   6 -12   -0.06    1.24
   0   6 -12    0.47    1.47
   0   6 -12   -0.04    1.64
   0  -6  12    4.19    1.42
   0  -6 -12    1.63    0.64
   0  -6 -12   -1.15    1.40
   0  -6 -12    1.87    1.36
   0   6 -13    8.46    2.25
   0   6 -13   11.38    2.60
   0  -6 -13    8.11    2.11
   0  -6 -13    8.90    2.04
   0  -6 -13   11.01    1.17
   0  -6  13    5.44    1.80
   0   6 -14    3.93    2.10
   0   6 -14    2.13    1.97
   0  -6 -14    0.17    0.65
   0  -6 -14    0.85    1.64
   0  -6  14   -2.00    1.23
   0   7   0   -1.26    0.50
   0   7   0   -0.22    0.67
   0  -7   0    0.03    0.59
   0  -7   0    0.65    0.63
   0  -7   0   -0.92    0.67
   0   7  -1   -0.30    0.70
   0   7   1   -0.08    0.52
   0   7  -1    0.01    0.64
   0   7  -1   -0.13    0.65
   0   7   1    0.77    0.69
   0   7   1   -0.35    0.59
   0  -7  -1    1.04    0.63
   0  -7  -1    0.76    0.65
   0  -7  -1   -0.56    0.64
   0  -7   1    0.13    0.47
   0  -7   1    0.93    0.56
   0  -7   1   -0.74    0.83
   0   7  -2    1.59    0.70
   0   7   2    1.01    0.69
   0   7   2    0.05    0.56
   0   7  -2    0.11    0.75
   0   7  -2    0.70    0.56
   0   7   2    1.09    0.73
   0  -7   2    0.16    0.88
   0  -7   2    0.08    0.45
   0  -7  -2    0.71    0.71
   0  -7  -2    0.51    0.58
   0  -7  -2    0.56    0.53
   0  -7   2    0.67    0.64
   0   7   3    7.17    1.03
   0   7  -3    6.01    1.45
   0   7   3    6.44    1.08
   0   7  -3    5.84    1.28
   0   7   3    5.88    1.15
   0   7  -3    6.70    1.28
   0  -7  -3    9.02    1.31
   0  -7  -3    5.02    1.20
   0  -7  -3    6.25    1.29
   0  -7   3    6.37    1.20
   0  -7   3    5.55    1.51
   0   7  -4   -0.54    0.82
   0   7   4    2.19    0.55
   0   7   4    0.62    0.54
   0   7  -4    1.06    0.74
   0   7  -4    2.15    0.93
   0   7   4    0.94    0.65
   0  -7   4    0.22    0.76
   0  -7  -4    0.63    0.51
   0  -7   4    0.16    0.62
   0  -7  -4   -0.05    0.62
   0  -7  -4    0.58    0.70
   0   7   5    1.78    0.51
   0   7  -5    1.49    0.81
   0   7  -5    3.76    1.17
   0   7   5    2.76    0.45
   0   7  -5    3.83    1.18
   0  -7  -5    2.20    0.92
   0  -7  -5    2.31    0.70
   0  -7   5    2.33    1.18
   0  -7   5    0.66    0.69
   0  -7  -5    2.20    0.95
   0   7  -6    1.19    1.10
   0   7  -6    2.83    1.15
   0   7  -6    3.50    1.24
   0  -7   6    0.47    1.10
   0  -7  -6    1.06    0.67
   0  -7  -6    2.01    0.82
   0  -7   6    2.61    0.80
   0   7  -7   18.19    2.60
   0   7  -7   18.14    2.49
   0   7  -7   19.94    2.60
   0  -7  -7   13.33    2.05
   0  -7  -7   17.91    1.69
   0  -7   7   18.34    2.64
   0  -7   7   20.51    1.96
   0   7  -8    2.25    1.13
   0   7  -8   -0.24    1.24
   0   7  -8    2.41    1.43
   0  -7   8    3.05    1.62
   0  -7  -8    2.25    1.03
   0  -7  -8    1.46    0.67
   0  -7   8    1.53    0.85
   0   7  -9    3.15    1.65
   0   7  -9    1.76    1.17
   0   7  -9    1.96    1.43
   0  -7   9    1.72    1.59
   0  -7  -9    1.47    0.69
   0  -7   9   -0.21    0.78
   0  -7  -9    3.83    1.30
   0   7 -10    1.17    1.17
   0   7 -10    1.80    1.61
   0   7 -10    3.42    1.54
   0  -7  10    2.37    1.18
   0  -7 -10    2.26    0.79
   0  -7 -10    3.05    1.35
   0   7 -11    1.83    1.71
   0   7 -11    0.96    1.29
   0   7 -11    4.89    1.95
   0  -7  11    0.58    1.94
   0  -7 -11    3.59    1.46
   0  -7 -11    3.83    1.52
   0  -7 -11    2.05    0.76
   0  -7  11    1.51    1.11
   0   7 -12    1.70    1.87
   0   7 -12    1.83    2.02
   0  -7  12    3.72    1.59
   0  -7 -12    3.85    0.86
   0  -7 -12    3.47    1.63
   0  -7 -12    3.02    1.80
   0   7 -13   10.55    2.49
   0   7 -13   11.31    2.89
   0  -7  13   14.69    2.42
   0  -7 -13   14.14    1.49
   0  -7 -13    9.93    2.11
   0   8   0    3.06    1.07
   0   8   0    4.42    1.12
   0  -8   0    2.54    0.91
   0  -8   0    4.79    1.47
   0  -8   0    5.16    1.28
   0   8  -1    0.34    0.90
   0   8   1    1.08    0.87
   0   8  -1    0.40    0.67
   0   8   1   -0.25    0.67
   0   8  -1    0.59    0.77
   0   8   1    1.18    0.84
   0  -8   1   -0.66    0.69
   0  -8  -1    0.18    0.70
   0  -8   1    0.80    0.82
   0  -8  -1    0.03    0.72
   0  -8   1    0.08    0.72
   0  -8  -1    0.73    0.73
   0   8  -2   26.27    2.71
   0   8  -2   23.35    2.46
   0   8  -2   25.53    2.53
   0   8   2   27.95    2.28
   0   8   2   25.99    2.45
   0   8   2   24.89    2.41
   0  -8  -2   23.15    2.42
   0  -8  -2   25.90    2.41
   0  -8   2   28.98    2.59
   0  -8  -2   26.21    2.58
   0  -8   2   30.52    2.85
   0  -8   2   25.85    2.45
   0   8   3    1.03    0.73
   0   8  -3    4.27    1.33
   0   8  -3    3.53    1.31
   0   8   3    2.63    0.78
   0   8  -3    4.77    1.33
   0   8   3    3.24    1.04
   0  -8   3    2.20    0.81
   0  -8  -3    3.70    1.12
   0  -8   3    2.23    1.05
   0  -8  -3    3.87    1.07
   0  -8  -3    1.98    0.98
   0   8   4    0.87    0.58
   0   8  -4    0.17    1.10
   0   8  -4   -1.73    0.94
   0   8  -4   -0.16    0.75
   0   8   4    0.48    0.82
   0   8   4   -0.15    0.66
   0  -8  -4   -0.43    0.79
   0  -8   4   -0.09    0.73
   0  -8  -4    0.60    0.78
   0  -8   4    0.62    1.33
   0  -8  -4    0.39    0.65
   0   8   5    0.59    0.45
   0   8  -5    1.28    1.08
   0   8  -5   -0.64    1.09
   0   8   5    0.10    0.50
   0   8  -5    0.51    1.19
   0  -8  -5    1.03    0.87
   0  -8   5   -1.14    0.95
   0  -8   5   -0.05    0.72
   0  -8  -5   -0.24    0.55
   0   8  -6    5.93    1.73
   0   8  -6    6.21    1.47
   0   8  -6    4.26    1.72
   0  -8  -6    4.87    1.40
   0  -8   6    1.78    1.60
   0  -8   6    7.48    1.39
   0  -8  -6    6.22    1.21
   0   8  -7    4.67    1.66
   0   8  -7    7.71    1.81
   0   8  -7   10.78    1.91
   0  -8  -7    3.31    1.35
   0  -8  -7    8.96    1.46
   0  -8   7    4.95    1.21
   0  -8   7    6.55    2.09
   0   8  -8   13.63    2.43
   0   8  -8   16.24    2.58
   0   8  -8   17.87    2.77
   0  -8  -8   15.92    2.39
   0  -8  -8   18.78    1.86
   0  -8   8   14.82    2.14
   0  -8   8   21.79    3.38
   0   8  -9   14.84    2.73
   0   8  -9   16.01    2.62
   0   8  -9   17.45    2.93
   0  -8  -9   15.49    1.79
   0  -8   9    9.41    1.74
   0  -8   9   13.92    2.90
   0  -8  -9   13.71    2.30
   0   8 -10    2.15    2.03
   0   8 -10    2.55    1.87
   0   8 -10    1.94    1.71
   0  -8  10    1.45    2.22
   0  -8  10    3.05    1.38
   0  -8 -10    1.51    0.83
   0  -8 -10    2.61    1.28
   0   8 -11    3.29    2.17
   0   8 -11    5.42    2.36
   0  -8  11    0.00    1.23
   0  -8 -11    4.25    1.64
   0  -8 -11    2.09    0.89
   0  -8  11    6.13    2.58
   0  -8 -11    1.66    1.81
   0   8 -12    8.43    2.95
   0   8 -12    5.84    2.60
   0  -8 -12    4.62    2.04
   0  -8 -12    4.51    1.15
   0  -8  12    8.68    1.97
   0   9   0    0.70    0.99
   0   9   0    0.66    1.05
   0   9   0   -0.52    0.89
   0  -9   0    0.04    0.95
   0  -9   0   -0.14    0.84
   0  -9   0   -0.51    0.61
   0   9   1    0.83    1.03
   0   9  -1    0.02    1.04
   0   9   1    1.18    1.08
   0   9   1    0.09    0.94
   0   9  -1   -0.75    0.96
   0   9  -1    1.58    1.13
   0  -9  -1   -0.37    1.17
   0  -9  -1    0.27    0.86
   0  -9   1   -0.02    1.37
   0  -9   1   -1.44    0.89
   0  -9   1   -0.35    0.85
   0  -9  -1    0.59    0.92
   0   9  -2   29.72    3.11
   0   9  -2   32.38    3.01
   0   9  -2   26.63    3.15
   0   9   2   32.79    2.68
   0   9   2   29.93    2.83
   0   9   2   28.44    2.82
   0  -9  -2   33.99    2.96
   0  -9  -2   32.86    2.95
   0  -9   2   36.88    3.56
   0  -9   2   31.31    2.90
   0  -9  -2   31.42    3.10
   0   9  -3    3.72    1.32
   0   9   3    1.19    1.12
   0   9  -3    3.96    1.39
   0   9  -3    1.34    1.04
   0   9   3    3.07    0.92
   0   9   3    1.78    1.08
   0  -9   3    4.85    1.41
   0  -9  -3    1.96    1.21
   0  -9  -3    2.02    1.00
   0  -9  -3    1.72    0.83
   0  -9   3    0.18    1.55
   0   9  -4    1.65    1.06
   0   9   4    0.95    0.86
   0   9  -4    0.21    1.39
   0   9  -4   -1.66    1.20
   0   9   4    0.65    0.73
   0   9   4    0.96    1.12
   0  -9  -4   -0.91    0.97
   0  -9   4   -1.51    0.79
   0  -9  -4   -1.11    0.70
   0  -9  -4    0.98    1.10
   0  -9   4   -1.93    1.55
   0   9  -5   -0.49    1.42
   0   9   5   -0.81    0.69
   0   9  -5   -1.72    1.18
   0   9  -5   -1.34    0.94
   0   9   5    0.19    0.59
   0  -9   5   -0.78    1.26
   0  -9   5    0.54    0.95
   0  -9  -5   -0.07    0.72
   0  -9  -5   -0.20    0.89
   0   9  -6    1.07    1.51
   0   9  -6    1.89    1.30
   0   9  -6    0.09    1.50
   0  -9   6    0.14    1.87
   0  -9   6   -0.24    0.93
   0  -9  -6    0.74    0.98
   0  -9  -6   -0.35    0.77
   0   9  -7    2.89    1.62
   0   9  -7   -1.01    1.52
   0   9  -7   -0.08    1.56
   0  -9   7   -0.55    0.96
   0  -9  -7    1.21    1.12
   0  -9  -7    0.24    0.91
   0  -9   7   -1.66    2.04
   0   9  -8   -0.36    1.79
   0   9  -8   -0.81    1.76
   0   9  -8    1.66    1.28
   0  -9  -8    1.69    1.40
   0  -9   8    2.26    2.33
   0  -9   8   -0.06    0.89
   0  -9  -8   -0.12    0.86
   0   9  -9    1.71    1.90
   0   9  -9    2.13    2.16
   0  -9  -9    3.87    1.18
   0  -9   9    2.80    2.65
   0  -9  -9    1.46    1.48
   0  -9   9    1.43    1.35
   0   9 -10    1.76    2.47
   0   9 -10    1.07    2.15
   0  -9 -10    0.50    1.03
   0  -9  10    1.07    2.94
   0  -9 -10    0.20    1.52
   0  -9  10    1.47    1.44
   0   9 -11    2.66    2.77
   0   9 -11   -1.94    2.26
   0  -9  11    2.14    1.60
   0  -9 -11   -0.77    1.00
   0  -9 -11    1.06    1.86
   0  10   0    4.65    1.45
   0  10   0    7.48    1.83
   0  10   0    7.03    1.68
   0 -10   0    9.21    1.53
   0 -10   0    5.67    1.96
   0 -10   0    4.52    1.70
   0  10   1    0.35    1.33
   0  10  -1    0.23    1.37
   0  10  -1   -1.74    0.84
   0  10  -1    2.60    1.45
   0  10   1    1.24    1.23
   0  10   1    1.80    1.46
   0 -10  -1    0.51    1.04
   0 -10   1    4.67    1.92
   0 -10  -1   -0.02    1.09
   0 -10  -1    3.52    1.62
   0 -10   1    0.54    1.04
   0  10   2   -2.03    1.22
   0  10  -2    3.51    1.45
   0  10   2    2.37    1.05
   0  10   2   -0.03    1.29
   0  10  -2    2.58    1.45
   0  10  -2   -1.77    1.42
   0 -10  -2   -0.48    1.03
   0 -10  -2    0.27    0.98
   0 -10   2    2.31    1.35
   0 -10   2    0.77    1.18
   0 -10  -2    0.68    1.44
   0  10  -3    6.56    1.85
   0  10   3    3.37    1.21
   0  10  -3    2.85    1.69
   0  10  -3    3.65    1.78
   0  10   3    4.82    1.47
   0  10   3    1.66    1.36
   0 -10  -3    4.77    1.83
   0 -10  -3    4.61    1.49
   0 -10   3    5.90    1.48
   0 -10  -3    0.24    1.08
   0 -10   3    7.50    1.91
   0  10  -4   10.08    2.08
   0  10   4    9.73    1.44
   0  10   4    9.64    1.57
   0  10  -4   15.52    2.77
   0  10   4    6.69    1.71
   0  10  -4    6.58    2.28
   0 -10   4    5.80    1.56
   0 -10  -4    7.51    1.61
   0 -10   4    7.74    2.61
   0 -10  -4    7.21    1.67
   0  10   5   -0.62    0.91
   0  10  -5    1.41    1.63
   0  10  -5   -2.59    1.54
   0  10  -5   -0.25    1.27
   0  10   5   -1.44    0.76
   0 -10   5    0.02    2.21
   0 -10  -5    0.70    1.06
   0 -10   5    0.16    1.08
   0 -10  -5   -0.12    1.00
   0  10  -6    2.38    1.79
   0  10  -6    2.94    1.53
   0  10  -6    3.63    1.97
   0 -10   6    0.33    1.83
   0 -10  -6    4.01    1.51
   0 -10   6    2.23    1.34
   0 -10  -6    4.24    1.37
   0  10  -7    3.67    1.60
   0  10  -7    3.97    1.73
   0 -10   7    0.14    1.13
   0 -10   7    5.54    2.71
   0 -10  -7    1.70    1.29
   0 -10  -7    1.66    1.49
   0  10  -8    4.42    2.49
   0  10  -8    2.06    2.25
   0 -10   8    1.18    1.43
   0 -10  -8    0.94    1.17
   0 -10  -8   -0.89    1.53
   0 -10   8    2.16    2.91
   0  10  -9   -1.35    1.78
   0  10  -9   -2.45    1.92
   0 -10  -9    0.02    1.71
   0 -10   9   -0.47    1.29
   0 -10   9    2.48    3.24
   0 -10  -9   -0.93    1.16
   0  11   0   -1.95    1.55
   0  11   0    0.10    1.76
   0  11   0   -2.70    1.52
   0 -11   0    2.78    2.28
   0 -11   0   -2.32    1.20
   0  11   1    3.46    1.97
   0  11   1    2.76    1.64
   0  11  -1    6.47    2.05
   0  11   1    6.05    1.96
   0  11  -1    5.21    1.84
   0 -11  -1    4.15    1.57
   0 -11   1    4.71    1.51
   0 -11  -1    4.45    1.86
   0 -11   1    6.41    2.16
   0  11  -2    1.71    1.97
   0  11   2   -0.12    1.69
   0  11  -2    7.04    2.18
   0  11  -2    1.09    1.43
   0  11   2    1.60    1.73
   0 -11   2    4.95    1.66
   0 -11   2    5.33    2.64
   0 -11  -2    7.67    2.27
   0 -11  -2    5.18    1.59
   0 -11  -2    3.26    1.57
   0  11  -3   -0.96    2.02
   0  11   3    0.26    1.80
   0  11  -3    3.37    2.18
   0  11   3    0.84    1.60
   0 -11  -3    2.08    1.55
   0 -11   3    1.19    1.25
   0 -11  -3   -0.21    1.41
   0 -11   3    4.57    2.74
   0  11  -4    2.31    2.19
   0  11   4    1.54    1.34
   0  11  -4   -2.84    2.05
   0 -11   4    2.66    2.15
   0 -11   4   -0.38    1.34
   0 -11  -4   -0.73    1.20
   0 -11  -4    0.89    1.40
   0  11  -5    2.24    2.21
   0  11   5    1.30    1.22
   0  11  -5    2.89    2.31
   0 -11  -5    2.35    1.58
   0 -11   5    2.90    1.50
   0 -11  -5    2.94    1.54
   0 -11   5    6.81    2.61
   0  11  -6   -0.10    2.43
   0  11  -6    4.20    2.50
   0 -11   6   -3.33    3.24
   0 -11   6    3.20    1.39
   0 -11  -6   -0.20    1.24
   0 -11  -6    2.35    1.74
   0  11  -7   -0.72    2.79
   0  11  -7    2.39    2.70
   0 -11   7   -0.45    2.74
   0 -11  -7   -0.28    1.29
   0 -11  -7    1.23    1.54
   0 -11   7    0.32    1.39
   0  12   0    3.83    2.57
   0 -12   0   -1.28    1.47
   0  12   1    1.90    1.90
   0  12  -1    0.99    2.09
   0 -12  -1    3.39    1.63
   0 -12   1   -0.45    2.93
   0 -12   1    3.38    1.80
   0  12   2    4.65    2.31
   0  12  -2    0.26    2.14
   0 -12  -2    1.70    1.77
   0 -12   2    2.02    1.66
   0 -12   2    0.05    3.36
   1   0 -16   -0.67    1.31
   1   0 -16    0.43    1.36
   1   0 -15    0.84    1.07
   1   0 -15    1.82    1.48
   1   0 -14   29.83    2.99
   1   0 -14   25.59    2.52
   1   0 -13   -0.38    1.05
   1   0 -13    0.74    0.85
  -1   0  13    0.19    0.75
   1   0 -12    0.36    0.72
  -1   0  12   -0.37    0.71
   1   0 -12   -2.26    0.80
  -1   0  11   -0.84    0.59
   1   0 -11   -0.83    0.70
   1   0 -11    0.05    0.60
  -1   0  10   13.92    1.73
   1   0 -10   12.72    1.67
   1   0 -10   14.59    1.43
   1   0  -9    0.59    0.52
  -1   0   9    0.62    0.48
   1   0  -9   -0.35    0.41
  -1   0   8  124.52    6.98
   1   0  -8  126.22    7.00
  -1   0   8  122.36    6.62
   1   0  -8  128.01    6.91
  -1   0   7   -0.16    0.24
   1   0  -7   -0.33    0.37
   1   0  -7   -0.33    0.29
  -1   0   7    0.09    0.33
   1   0  -6   16.62    1.42
   1   0  -6   19.98    1.43
  -1   0   6   18.81    1.31
   1   0  -5   -0.26    0.17
  -1   0   5    0.10    0.24
   1   0  -5    0.23    0.22
  -1   0   5   -0.24    0.18
   1   0  -4   94.13    4.81
  -1   0   4   92.09    4.84
   1   0  -4   86.24    4.82
  -1   0   4   86.24    4.74
  -1   0   3   -0.05    0.12
  -1   0   3    0.04    0.13
   1   0  -3   -0.04    0.12
   1   0  -3    0.15    0.14
  -1   0   2   10.11    0.65
   1   0  -2    8.80    0.64
   1   0  -2    8.41    0.62
  -1   0   1    0.09    0.06
   1   0  -1   -0.03    0.03
   1   0   1    0.59    0.11
  -1   0  -1    0.05    0.04
  -1   0  -2  280.87   14.79
   1   0   2  275.95   14.63
   1   0   3    0.06    0.14
  -1   0  -3    0.11    0.12
  -1   0  -3    0.10    0.13
  -1   0  -4   87.86    4.82
  -1   0  -4   92.19    4.76
   1   0   4   90.51    4.83
   1   0   5   -0.08    0.20
  -1   0  -5   -0.19    0.18
  -1   0  -5    0.25    0.21
  -1   0  -6    1.75    0.48
   1   0   6    2.81    0.57
  -1   0  -6    1.80    0.43
  -1   0  -7   -0.42    0.26
  -1   0  -7   -0.24    0.31
   1   0   7   -0.05    0.33
   1   0   8   15.02    1.43
  -1   0  -8   16.06    1.46
  -1   0  -8   17.44    1.42
  -1   0  -9    0.31    0.43
  -1   0  -9    0.17    0.47
   1   0   9   -1.09    0.38
  -1   0 -10   22.93    2.04
  -1   0 -10   24.49    1.97
   1   0  10   23.17    2.02
  -1   0 -11   -0.17    0.65
  -1   0 -11    0.57    0.58
   1   0  11    0.00    0.56
   1   0  12    3.87    1.05
  -1   0 -12    6.17    1.19
  -1   0 -12    4.16    1.19
  -1   0 -13   -0.80    1.06
  -1   0 -13    0.47    0.75
   1   0  13   -0.25    0.86
  -1   0 -13   -0.51    0.73
  -1   0 -14    1.03    0.89
  -1   0 -14    2.25    1.46
  -1   0 -14    0.57    0.85
  -1   0 -15    1.35    1.01
  -1   0 -15    0.21    1.70
  -1   0 -15   -0.23    1.05
  -1   0 -16    5.71    1.56
  -1   0 -16    0.38    1.34
   1   1 -16    1.39    1.39
   1   1 -16    1.96    1.24
   1  -1 -16    1.12    1.25
   1   1 -15    3.30    1.46
   1   1 -15    2.29    1.77
   1   1 -15    5.10    1.33
  -1  -1  15    3.85    1.49
   1  -1 -15    3.21    1.20
   1  -1 -15    1.18    1.76
   1   1 -14    7.33    1.82
   1   1 -14   12.15    1.86
   1  -1 -14   11.23    1.99
  -1  -1  14    9.44    1.80
   1  -1 -14   10.21    1.50
   1   1 -13   -0.11    0.90
   1   1 -13    1.32    1.20
   1  -1 -13    1.38    1.18
   1  -1 -13    1.83    0.86
  -1  -1  13    1.89    0.98
   1   1 -12    0.29    0.89
   1   1 -12    0.48    0.70
   1  -1 -12    2.17    1.08
   1  -1 -12    0.39    0.61
  -1  -1  12   -0.30    0.77
   1   1 -11    3.36    0.90
   1   1 -11    5.14    1.10
   1  -1 -11    4.27    1.20
  -1  -1  11    4.60    1.08
   1  -1 -11    2.76    0.76
   1   1 -10   -0.01    0.62
   1   1 -10    0.33    0.58
   1  -1 -10   -0.49    0.50
  -1  -1  10    0.21    0.58
   1  -1 -10    0.38    0.45
  -1  -1  10    0.43    0.53
   1   1  -9    4.31    0.99
   1   1  -9    6.20    1.14
  -1  -1   9    6.36    1.08
   1  -1  -9    6.35    1.13
   1  -1  -9    6.89    0.91
  -1  -1   9    6.71    1.02
   1   1  -8   14.89    1.41
   1   1  -8   12.63    1.51
  -1  -1   8   13.44    1.34
   1  -1  -8   14.32    1.18
   1  -1  -8   13.28    1.35
  -1  -1   8   11.85    1.21
   1   1  -7   54.98    3.38
   1   1  -7   50.35    3.26
   1  -1  -7   52.79    3.31
  -1  -1   7   54.77    3.34
  -1  -1   7   54.64    3.28
   1  -1  -7   50.14    3.06
   1   1  -6    2.74    0.61
  -1   1   6    2.17    0.23
   1   1  -6    3.09    0.65
   1  -1  -6    3.19    0.52
  -1  -1   6    2.21    0.55
   1  -1  -6    3.17    0.61
  -1  -1   6    3.71    0.63
  -1   1   5    6.95    0.47
   1   1  -5    6.72    0.71
   1   1  -5    7.55    0.96
   1  -1  -5    5.45    0.57
  -1  -1   5    5.87    0.85
   1  -1  -5    7.74    0.90
  -1  -1   5    5.82    0.85
  -1   1   4   61.22    3.27
   1   1  -4   67.36    3.56
   1  -1  -4   63.20    3.37
  -1  -1   4   63.65    3.55
  -1  -1   4   62.93    3.60
   1  -1  -4   62.02    3.53
   1   1  -3   47.02    2.53
   1   1  -3   42.66    2.60
  -1   1   3   45.88    2.34
   1  -1  -3   46.81    2.53
   1  -1  -3   41.34    2.36
  -1  -1   3   48.62    2.55
  -1  -1   3   39.07    2.55
   1   1  -2  166.55    7.90
  -1   1   2  157.86    7.76
   1   1  -2  145.32    7.96
  -1  -1   2  150.43    7.97
  -1  -1   2  149.57    7.87
   1  -1  -2  156.79    7.76
   1   1  -1   50.51    2.81
  -1   1   1   49.15    2.67
   1   1  -1   56.57    2.75
  -1   1   1   53.67    2.74
  -1  -1   1   53.14    2.73
  -1  -1   1   47.39    2.79
   1  -1  -1   51.28    2.73
   1  -1  -1   51.28    2.69
  -1   1   0  188.57    9.13
   1   1   0  182.58    9.08
  -1  -1   0  171.50    9.10
  -1   1  -1    6.62    0.55
   1   1   1    7.58    0.49
   1   1   1    7.75    0.41
  -1  -1  -1    7.57    0.44
  -1  -1  -1    7.00    0.43
  -1  -1  -1    6.56    0.48
   1  -1   1    7.60    0.60
  -1   1  -2  498.67   25.84
   1  -1   2  444.65   25.47
  -1   1  -3  138.79    7.10
  -1   1  -3  135.54    7.12
  -1   1  -3  129.66    7.18
   1  -1   3  134.92    7.09
  -1  -1  -3  138.05    7.07
   1  -1   3  146.39    7.20
  -1   1  -4   22.76    1.70
  -1   1  -4   24.85    1.67
  -1   1  -4   30.72    1.72
  -1  -1  -4   26.18    1.66
   1  -1   4   27.90    1.71
   1  -1   4   26.21    1.72
  -1   1  -5   18.87    1.44
  -1   1  -5   16.54    1.31
   1  -1   5   19.68    1.38
  -1  -1  -5   17.95    1.10
  -1  -1  -5   19.36    1.36
  -1   1  -6   91.61    5.05
  -1   1  -6   89.43    5.12
   1  -1   6   87.69    5.05
  -1  -1  -6   91.26    4.77
  -1  -1  -6   91.66    5.05
  -1   1  -7    3.70    0.73
  -1   1  -7    3.33    0.68
   1  -1   7    5.54    0.88
  -1  -1  -7    5.22    0.67
  -1  -1  -7    4.80    0.79
  -1   1  -8    0.54    0.43
  -1   1  -8    0.81    0.54
   1  -1   8    0.31    0.42
  -1  -1  -8    0.96    0.37
  -1  -1  -8    1.32    0.54
  -1   1  -9   10.86    1.47
  -1   1  -9   12.34    1.37
   1  -1   9   14.12    1.43
  -1  -1  -9   13.23    1.56
  -1  -1  -9   13.84    1.20
  -1   1 -10    0.66    0.60
  -1   1 -10   -0.21    0.56
  -1   1 -10    0.00    0.63
   1  -1  10    0.47    0.60
  -1  -1 -10   -0.30    0.43
  -1  -1 -10   -0.15    0.59
  -1   1 -11   -0.31    0.62
  -1   1 -11   -1.22    0.65
  -1   1 -11    0.14    0.58
  -1  -1 -11   -0.55    0.71
  -1  -1 -11    0.07    0.47
   1  -1  11   -0.41    0.64
  -1   1 -12    8.35    1.50
  -1   1 -12    7.63    1.48
  -1   1 -12    9.07    1.42
  -1  -1 -12   11.08    1.39
   1  -1  12    9.97    1.60
  -1  -1 -12    7.21    1.43
  -1   1 -13    6.95    1.38
  -1   1 -13    6.53    1.52
  -1   1 -13    6.79    1.55
  -1  -1 -13    9.90    1.76
   1  -1  13    6.42    1.33
  -1  -1 -13    8.32    1.36
  -1   1 -14    3.52    1.27
  -1   1 -14   -1.19    1.22
  -1   1 -14    1.42    1.04
   1  -1  14    1.40    1.04
  -1  -1 -14    1.37    0.86
  -1  -1 -14    0.81    1.39
  -1  -1 -14    0.88    0.81
  -1   1 -15   -0.12    1.49
  -1   1 -15   -0.84    1.21
  -1   1 -15    1.74    1.08
  -1  -1 -15    0.40    1.00
  -1  -1 -15    2.44    1.01
  -1  -1 -15   -0.82    1.60
   1  -1  15    1.91    1.30
  -1   1 -16    1.95    1.48
  -1   1 -16    0.15    1.31
  -1  -1 -16    1.77    1.17
  -1  -1 -16   -0.28    1.11
   1  -1  16   -0.68    1.19
   1   2 -16   -0.14    1.52
   1   2 -16    2.15    1.47
   1  -2 -16    1.23    1.00
  -1  -2  16   -0.28    1.25
   1   2 -15   18.27    2.61
   1   2 -15   12.95    2.32
  -1  -2  15   13.56    2.28
   1  -2 -15   16.48    1.71
   1  -2 -15   14.46    2.57
   1   2 -14    4.08    1.59
   1   2 -14    4.14    1.32
   1   2 -14    4.25    1.32
   1  -2 -14    4.03    0.97
  -1  -2  14    2.96    1.32
   1  -2 -14    5.08    1.67
   1   2 -13   10.09    1.89
   1   2 -13    8.85    1.71
   1   2 -13   13.43    2.14
  -1  -2  13    9.55    1.71
   1  -2 -13    7.36    1.64
   1  -2 -13    9.49    1.31
   1   2 -12    6.11    1.42
   1   2 -12    3.19    1.10
   1  -2 -12    3.21    0.79
  -1  -2  12    4.26    1.17
   1  -2 -12    5.13    1.28
   1   2 -11    7.06    1.36
   1   2 -11    9.05    1.63
   1  -2 -11    7.55    1.44
  -1  -2  11    9.80    1.57
  -1  -2  11    7.69    1.34
   1  -2 -11    7.46    1.04
   1   2 -10    0.98    0.69
   1   2 -10    0.55    0.74
  -1  -2  10    0.85    0.63
  -1  -2  10   -0.34    0.51
   1  -2 -10    0.70    0.46
   1  -2 -10    1.05    0.71
   1   2  -9   19.38    1.74
   1   2  -9   14.24    1.89
  -1  -2   9   16.14    1.65
   1  -2  -9   13.34    1.64
  -1  -2   9   17.85    1.69
   1  -2  -9   16.24    1.29
   1   2  -8    0.19    0.51
   1   2  -8    0.11    0.51
  -1  -2   8    1.19    0.59
   1  -2  -8    0.05    0.28
  -1  -2   8    0.57    0.61
   1  -2  -8    1.15    0.56
   1   2  -7    0.49    0.43
   1   2  -7   -0.12    0.38
  -1  -2   7    0.04    0.42
  -1  -2   7    0.39    0.32
   1  -2  -7   -0.19    0.19
   1  -2  -7    0.24    0.38
   1   2  -6   28.25    1.94
   1   2  -6   28.89    2.10
  -1  -2   6   23.31    1.95
   1  -2  -6   25.68    1.88
  -1  -2   6   25.87    1.89
   1  -2  -6   25.58    1.57
   1   2  -5    0.70    0.43
   1   2  -5    1.15    0.37
   1  -2  -5    1.25    0.26
   1  -2  -5    0.77    0.36
  -1  -2   5    1.69    0.43
  -1  -2   5    1.14    0.46
   1   2  -4    3.08    0.67
   1   2  -4    2.52    0.49
  -1  -2   4    1.89    0.45
  -1  -2   4    2.45    0.55
   1  -2  -4    2.35    0.30
   1   2  -3   39.33    2.41
   1   2  -3   39.57    2.56
  -1   2   3   40.57    2.15
  -1   2   3   40.20    2.21
   1  -2  -3   41.12    2.21
  -1  -2   3   42.09    2.42
  -1  -2   3   42.72    2.59
   1   2  -2    5.58    0.71
  -1   2   2    6.76    0.49
  -1   2   2    6.32    0.54
   1   2  -2    7.56    0.65
   1  -2  -2    6.33    0.60
  -1  -2   2    5.07    0.56
  -1  -2   2    5.35    0.73
   1   2  -1  252.18   13.23
  -1   2   1  255.60   13.19
  -1   2   1  256.96   13.21
  -1   2   1  264.99   13.14
   1   2  -1  287.09   13.24
   1   2  -1  256.43   13.30
  -1  -2   1  274.37   13.21
  -1  -2   1  251.96   13.30
   1  -2  -1  245.56   13.20
   1  -2  -1  257.01   13.15
   1  -2  -1  264.76   13.21
  -1   2   0   35.15    2.07
   1   2   0   36.86    2.04
   1   2   0   35.16    2.04
  -1   2   0   35.40    2.07
  -1  -2   0   38.06    2.06
  -1  -2   0   32.11    2.06
  -1  -2   0   35.61    2.04
   1  -2   0   35.36    2.08
   1  -2   0   35.05    2.13
   1  -2   0   33.80    2.06
   1   2   1 1000.00   49.63
  -1   2  -1  902.54   50.92
  -1  -2  -1  994.03   49.93
  -1   2  -2  373.43   19.49
  -1   2  -2  394.47   19.57
  -1   2  -2  388.20   19.65
   1   2   2  400.33   19.14
  -1  -2  -2  374.55   19.26
  -1  -2  -2  391.04   19.42
  -1  -2  -2  357.74   19.27
   1  -2   2  402.96   19.50
   1  -2   2  400.70   19.66
  -1   2  -3   10.47    0.95
  -1   2  -3    8.85    0.82
  -1   2  -3    9.46    0.89
   1  -2   3   10.36    0.88
   1  -2   3    9.53    0.91
  -1  -2  -3    8.83    0.54
  -1  -2  -3    9.08    0.53
  -1   2  -4   39.83    2.51
  -1   2  -4   38.32    2.60
  -1   2  -4   40.94    2.47
   1  -2   4   38.51    2.57
   1  -2   4   41.85    2.46
  -1   2  -5   11.00    1.19
  -1   2  -5   11.40    1.08
  -1   2  -5   13.41    1.18
   1  -2   5   12.24    1.19
  -1  -2  -5   13.05    1.08
   1  -2   5   13.65    1.13
  -1   2  -6   87.98    4.98
  -1   2  -6   83.03    5.01
  -1   2  -6   83.69    5.13
  -1  -2  -6   90.94    4.96
   1  -2   6   91.95    5.02
   1  -2   6   92.74    5.13
  -1  -2  -6   85.15    4.47
  -1   2  -7    0.09    0.40
  -1   2  -7    0.48    0.41
  -1   2  -7    0.62    0.45
  -1  -2  -7   -0.02    0.37
  -1  -2  -7    0.08    0.19
   1  -2   7    0.02    0.44
   1  -2   7    0.67    0.44
  -1   2  -8   21.98    2.08
  -1   2  -8   27.42    2.08
  -1   2  -8   27.65    2.10
  -1  -2  -8   25.10    1.60
   1  -2   8   27.32    2.09
  -1  -2  -8   26.86    2.05
  -1   2  -9    3.62    0.92
  -1   2  -9    2.70    0.79
  -1   2  -9    3.46    0.96
  -1  -2  -9    3.16    0.87
  -1  -2  -9    3.89    0.60
   1  -2   9    3.60    0.92
  -1   2 -10    2.22    0.81
  -1   2 -10    1.12    0.76
  -1   2 -10    2.08    0.89
  -1  -2 -10    0.32    0.43
   1  -2  10    1.75    0.77
  -1  -2 -10    0.80    0.67
  -1   2 -11    5.55    1.22
  -1   2 -11    4.43    1.09
  -1   2 -11    5.01    1.18
  -1  -2 -11    5.12    0.84
   1  -2  11    4.19    1.07
  -1  -2 -11    5.26    1.20
  -1   2 -12    0.02    0.87
  -1   2 -12    0.18    0.74
  -1   2 -12   -0.59    0.89
   1  -2  12    0.89    0.79
  -1  -2 -12    1.20    0.54
  -1  -2 -12   -1.04    0.87
  -1   2 -13    7.13    1.55
  -1   2 -13    8.38    1.64
  -1   2 -13    4.45    1.38
   1  -2  13    6.03    1.48
  -1  -2 -13    8.14    1.78
  -1  -2 -13    6.20    1.06
  -1   2 -14    1.48    1.10
  -1   2 -14    1.07    1.38
  -1   2 -14   -0.81    1.05
  -1  -2 -14    0.37    0.70
  -1  -2 -14   -1.20    1.29
   1  -2  14    0.05    1.06
  -1   2 -15    5.71    2.32
  -1   2 -15    2.95    1.34
  -1   2 -15    1.47    1.42
  -1  -2 -15    4.82    1.08
  -1  -2 -15    3.88    1.08
   1  -2  15    6.76    1.75
  -1  -2 -15    6.93    1.94
  -1   2 -16    1.00    1.72
  -1   2 -16   -1.15    1.52
  -1  -2 -16   -0.25    1.08
   1  -2  16   -0.11    1.42
  -1  -2 -16   -1.21    0.95
   1   3 -15   -1.34    1.37
   1   3 -15   -0.80    1.29
   1  -3 -15    0.04    0.74
  -1  -3  15   -2.19    1.19
   1   3 -14    1.45    1.27
   1   3 -14    2.18    1.28
   1   3 -14   -0.28    1.27
   1  -3 -14    0.74    0.65
  -1  -3  14    2.96    1.31
   1  -3 -14   -0.48    1.55
   1   3 -13    2.27    1.20
   1   3 -13    2.62    1.25
   1   3 -13    1.87    1.37
   1  -3 -13    2.15    0.66
   1  -3 -13    5.30    1.58
  -1  -3  13    1.00    1.00
   1   3 -12    0.50    0.93
   1   3 -12    0.35    1.07
   1   3 -12    0.38    0.85
  -1  -3  12   -0.16    0.90
  -1  -3  12   -0.72    0.78
   1  -3 -12   -1.17    0.96
   1  -3 -12    0.12    0.46
   1   3 -11    3.74    1.09
   1   3 -11    5.32    1.25
   1   3 -11    4.00    1.22
  -1  -3  11    4.39    1.11
   1  -3 -11    4.04    0.69
   1  -3 -11    3.09    1.11
  -1  -3  11    5.44    1.41
   1   3 -10    7.04    1.41
   1   3 -10    8.56    1.47
   1   3 -10    8.46    1.64
   1  -3 -10    6.50    0.82
  -1  -3  10    5.12    1.16
  -1  -3  10    7.33    1.38
   1  -3 -10    8.69    1.38
   1   3  -9   10.39    1.48
   1   3  -9    9.58    1.57
   1   3  -9   11.64    1.60
  -1  -3   9    8.59    1.34
   1  -3  -9    9.62    1.39
   1  -3  -9    9.20    0.85
  -1  -3   9    6.99    1.43
   1   3  -8    0.90    0.60
   1   3  -8    0.19    0.64
   1   3  -8    1.11    0.67
  -1  -3   8   -0.40    0.58
   1  -3  -8    1.35    0.32
   1  -3  -8    1.22    0.61
  -1  -3   8    0.56    0.50
   1   3  -7    5.02    1.06
   1   3  -7    5.68    1.00
   1   3  -7    6.00    0.97
   1  -3  -7    5.35    0.53
  -1  -3   7    5.28    0.93
  -1  -3   7    5.53    1.08
   1  -3  -7    3.71    0.82
   1   3  -6   19.80    1.84
   1   3  -6   17.80    1.58
   1   3  -6   18.16    1.70
  -1  -3   6   20.52    1.64
  -1  -3   6   16.34    1.71
   1  -3  -6   20.81    1.25
   1   3  -5    9.54    1.30
   1   3  -5   11.50    1.18
   1   3  -5   10.25    1.08
  -1  -3   5   12.08    1.25
  -1  -3   5   11.86    1.13
   1  -3  -5   10.86    0.81
  -1   3   4    0.61    0.15
   1   3  -4    0.31    0.39
   1   3  -4    0.74    0.38
  -1   3   4    0.53    0.18
   1   3  -4    0.65    0.37
   1  -3  -4    1.11    0.39
  -1  -3   4    0.60    0.39
  -1  -3   4    0.54    0.27
   1  -3  -4    0.58    0.19
  -1   3   3   15.99    1.15
   1   3  -3   19.06    1.47
  -1   3   3   18.37    1.07
   1   3  -3   16.88    1.49
   1   3  -3   15.10    1.29
   1  -3  -3   16.68    1.31
   1  -3  -3   17.84    1.18
  -1  -3   3   16.73    1.49
   1   3  -2   26.32    1.79
  -1   3   2   26.90    1.61
   1   3  -2   26.48    1.83
  -1   3   2   27.26    1.72
   1   3  -2   26.54    1.93
  -1   3   2   25.93    1.73
   1  -3  -2   27.64    1.76
  -1  -3   2   24.90    1.89
   1  -3  -2   26.75    1.77
  -1  -3   2   24.86    1.74
   1  -3  -2   25.02    1.65
  -1   3   1    6.03    0.79
   1   3  -1    7.53    0.76
  -1   3   1    6.09    0.77
   1   3  -1    5.83    0.85
   1   3  -1    7.21    0.73
  -1   3   1    7.30    0.67
   1  -3  -1    6.99    0.73
  -1  -3   1    7.14    0.78
  -1  -3   1    7.32    0.76
  -1  -3   1    6.48    0.70
   1  -3  -1    5.01    0.72
   1   3   0   48.38    2.89
  -1   3   0   50.50    2.94
  -1   3   0   48.07    2.91
  -1   3   0   47.65    3.03
   1   3   0   46.67    2.86
   1  -3   0   50.90    2.95
   1  -3   0   51.17    3.03
  -1  -3   0   50.70    2.91
  -1  -3   0   51.80    2.93
  -1  -3   0   50.43    2.99
   1  -3   0   50.55    2.95
   1   3   1   58.26    3.13
  -1   3  -1   54.99    3.25
  -1   3  -1   54.89    3.34
  -1   3  -1   51.10    3.19
   1   3   1   54.23    3.07
   1   3   1   55.38    3.16
  -1  -3  -1   54.50    3.17
   1  -3   1   53.57    3.33
  -1  -3  -1   58.31    3.14
   1  -3   1   54.72    3.22
   1  -3   1   53.84    3.24
   1   3   2   53.68    3.05
  -1   3  -2   51.13    3.18
  -1   3  -2   54.01    3.32
   1   3   2   53.67    2.86
  -1   3  -2   50.27    3.13
   1   3   2   57.43    2.90
   1  -3   2   54.01    3.21
  -1  -3  -2   46.39    2.96
  -1  -3  -2   52.85    3.07
  -1  -3  -2   55.69    2.97
   1  -3   2   51.66    3.12
   1  -3   2   53.35    3.31
  -1   3  -3   48.70    2.94
  -1   3  -3   45.20    3.07
  -1   3  -3   46.54    2.97
   1  -3   3   48.52    2.89
   1  -3   3   48.90    2.99
  -1  -3  -3   48.44    2.83
  -1  -3  -3   44.27    2.64
   1  -3   3   44.92    3.05
  -1  -3  -3   50.70    2.63
  -1   3  -4    0.16    0.29
  -1   3  -4   -0.03    0.25
  -1   3  -4   -0.49    0.23
   1  -3   4   -0.38    0.36
  -1  -3  -4    0.84    0.35
  -1  -3  -4   -0.02    0.16
  -1  -3  -4    0.31    0.15
   1  -3   4   -0.25    0.26
  -1   3  -5   35.76    2.45
  -1   3  -5   33.91    2.51
  -1   3  -5   34.28    2.64
   1  -3   5   41.12    2.71
  -1  -3  -5   39.86    2.42
  -1  -3  -5   35.87    1.94
   1  -3   5   36.10    2.41
  -1  -3  -5   35.41    1.99
  -1   3  -6    1.83    0.55
  -1   3  -6    1.71    0.56
  -1   3  -6    1.50    0.61
   1  -3   6    0.94    0.57
   1  -3   6    1.11    0.49
  -1  -3  -6    1.32    0.19
  -1   3  -7    1.11    0.55
  -1   3  -7    0.58    0.47
  -1   3  -7   -0.41    0.44
  -1  -3  -7    0.87    0.46
   1  -3   7   -0.35    0.47
   1  -3   7    0.51    0.50
  -1   3  -8   55.38    3.82
  -1   3  -8   62.11    3.85
  -1   3  -8   59.42    4.05
   1  -3   8   60.41    3.95
  -1  -3  -8   59.96    3.75
   1  -3   8   60.77    3.82
  -1  -3  -8   55.44    3.08
  -1   3  -9   30.30    2.63
  -1   3  -9   34.18    2.59
  -1   3  -9   31.41    2.62
   1  -3   9   32.58    2.52
  -1  -3  -9   32.06    1.83
  -1  -3  -9   29.40    2.42
  -1   3 -10    1.91    0.83
  -1   3 -10    4.03    1.02
  -1   3 -10    1.80    0.84
  -1  -3 -10    2.66    0.99
  -1  -3 -10    2.25    0.45
   1  -3  10    2.55    0.86
  -1   3 -11    1.34    0.73
  -1   3 -11    1.10    0.91
  -1   3 -11    2.51    0.94
   1  -3  11    2.18    0.82
  -1  -3 -11    1.08    0.42
  -1  -3 -11    0.93    0.86
  -1   3 -12   -0.84    0.90
  -1   3 -12    1.30    0.85
  -1   3 -12    0.58    0.95
   1  -3  12    0.44    0.82
  -1  -3 -12    1.29    0.91
  -1  -3 -12    0.50    0.45
  -1   3 -13    7.38    1.59
  -1   3 -13    8.20    1.69
  -1   3 -13    8.32    1.65
   1  -3  13    8.01    1.64
  -1  -3 -13   11.37    1.98
  -1  -3 -13    9.69    1.06
  -1   3 -14    0.87    1.33
  -1   3 -14    0.80    1.30
  -1   3 -14   -0.20    1.53
   1  -3  14    1.91    1.22
  -1  -3 -14   -0.04    0.60
  -1  -3 -14    2.09    1.49
  -1   3 -15    3.05    1.68
  -1   3 -15    7.15    1.82
   1  -3  15    6.31    1.68
  -1  -3 -15    8.74    2.44
  -1  -3 -15    6.11    1.02
   1   4 -15    4.90    1.89
   1   4 -15    4.06    1.96
   1  -4 -15    2.59    0.83
  -1  -4  15    4.57    1.60
   1   4 -14    1.55    1.57
   1   4 -14    2.35    1.83
   1   4 -14    0.70    1.45
   1  -4 -14    2.49    1.67
   1  -4 -14   -0.01    0.58
  -1  -4  14   -0.08    1.25
   1   4 -13    1.92    1.35
   1   4 -13    2.16    1.39
   1   4 -13    1.80    1.48
   1  -4 -13    2.93    1.55
   1  -4 -13    1.40    0.63
  -1  -4  13    3.61    1.32
   1   4 -12    1.66    1.31
   1   4 -12    5.75    1.57
   1   4 -12    3.42    1.40
   1  -4 -12    6.69    1.54
   1  -4 -12    5.18    0.78
  -1  -4  12    4.18    1.31
  -1  -4  12    2.68    1.42
   1   4 -11    0.66    0.85
   1   4 -11    0.19    0.93
   1   4 -11   -0.31    0.93
  -1  -4  11    0.14    0.79
  -1  -4  11   -0.01    1.15
   1  -4 -11   -0.65    0.77
   1  -4 -11   -0.07    0.39
   1   4 -10   53.18    3.87
   1   4 -10   41.01    3.77
   1   4 -10   47.47    3.66
   1  -4 -10   54.54    2.95
  -1  -4  10   55.28    3.76
  -1  -4  10   48.26    3.84
   1  -4 -10   47.03    3.60
   1   4  -9   17.36    2.10
   1   4  -9   18.03    2.27
   1   4  -9   16.88    2.33
   1  -4  -9   18.65    1.31
  -1  -4   9   18.67    2.40
   1  -4  -9   15.10    1.88
  -1  -4   9   19.89    1.92
   1   4  -8   10.38    1.54
   1   4  -8   12.80    1.91
   1   4  -8    9.47    1.54
   1  -4  -8   12.87    1.57
  -1  -4   8   13.63    1.92
  -1  -4   8   15.88    1.58
   1  -4  -8   13.64    1.03
   1   4  -7   61.39    4.26
   1   4  -7   61.01    4.11
   1   4  -7   67.41    4.48
  -1  -4   7   64.03    4.09
  -1  -4   7   64.44    4.38
   1  -4  -7   69.19    4.14
   1  -4  -7   64.99    3.59
   1   4  -6    0.17    0.51
   1   4  -6   -0.10    0.51
   1   4  -6    0.20    0.62
   1  -4  -6   -0.67    0.34
  -1  -4   6    0.22    0.34
  -1  -4   6   -0.05    0.59
   1  -4  -6    0.09    0.26
   1   4  -5   67.71    4.41
   1   4  -5   72.53    4.59
   1   4  -5   72.41    4.33
  -1  -4   5   72.31    4.28
   1  -4  -5   76.83    3.97
  -1  -4   5   66.55    4.51
   1  -4  -5   66.00    4.20
   1   4  -4    0.43    0.41
  -1   4   4    0.37    0.26
   1   4  -4    0.00    0.42
  -1   4   4    0.05    0.18
   1   4  -4    0.54    0.49
   1  -4  -4    0.35    0.30
   1  -4  -4    0.07    0.34
  -1  -4   4    0.22    0.32
  -1  -4   4    0.40    0.39
   1   4  -3    9.51    1.33
   1   4  -3   11.17    1.28
  -1   4   3    9.11    0.90
   1   4  -3   10.43    1.33
  -1   4   3   10.53    1.00
  -1   4   3   10.28    0.81
   1  -4  -3   10.70    1.01
  -1  -4   3   10.44    1.41
   1  -4  -3    8.72    0.88
   1  -4  -3    9.24    0.99
  -1  -4   3   10.53    1.06
  -1   4   2   38.09    2.39
  -1   4   2   36.33    2.34
   1   4  -2   34.40    2.41
  -1   4   2   35.58    2.21
   1   4  -2   34.25    2.42
   1   4  -2   35.87    2.55
   1  -4  -2   35.81    2.40
  -1  -4   2   37.72    2.42
   1  -4  -2   34.78    2.40
   1  -4  -2   38.86    2.35
  -1  -4   2   34.35    2.56
   1   4  -1    0.78    0.37
   1   4  -1    0.92    0.41
   1   4  -1    1.07    0.46
  -1   4   1    1.18    0.43
  -1   4   1    0.86    0.40
  -1   4   1    1.03    0.41
  -1  -4   1    1.70    0.56
   1  -4  -1    1.11    0.43
  -1  -4   1    1.36    0.47
  -1  -4   1    0.54    0.33
   1  -4  -1    0.98    0.41
   1  -4  -1    1.30    0.46
   1   4   0   36.60    2.30
  -1   4   0   37.57    2.35
  -1   4   0   31.82    2.38
   1   4   0   33.14    2.30
  -1   4   0   34.57    2.33
   1  -4   0   36.36    2.36
  -1  -4   0   33.70    2.40
   1  -4   0   35.84    2.35
  -1  -4   0   31.71    2.26
  -1  -4   0   38.11    2.38
   1  -4   0   36.67    2.48
   1   4   1    0.70    0.36
  -1   4  -1    0.57    0.34
   1   4   1    0.88    0.34
  -1   4  -1    1.00    0.44
   1   4   1    0.56    0.37
  -1   4  -1    0.58    0.37
  -1  -4  -1    1.00    0.37
   1  -4   1    1.67    0.49
  -1  -4  -1    0.91    0.39
  -1  -4  -1    0.84    0.42
   1  -4   1    0.07    0.40
   1  -4   1    1.05    0.45
   1   4   2   -0.06    0.24
   1   4   2   -0.18    0.20
  -1   4  -2    0.01    0.42
  -1   4  -2   -0.55    0.29
  -1   4  -2   -0.10    0.31
   1   4   2    0.08    0.28
  -1  -4  -2    0.24    0.20
  -1  -4  -2   -0.35    0.26
  -1  -4  -2   -0.09    0.23
   1  -4   2   -0.36    0.24
   1  -4   2    0.11    0.36
   1  -4   2   -0.16    0.27
   1   4   3   58.63    3.23
  -1   4  -3   60.82    3.71
   1   4   3   60.24    3.20
  -1   4  -3   60.83    3.77
  -1   4  -3   58.47    3.87
   1   4   3   62.13    3.56
  -1  -4  -3   60.62    3.48
  -1  -4  -3   61.51    3.61
  -1  -4  -3   54.97    3.38
   1  -4   3   58.74    3.63
   1  -4   3   61.02    3.91
   1  -4   3   63.58    3.81
  -1   4  -4    5.49    1.01
  -1   4  -4    6.19    1.02
  -1   4  -4    3.73    0.78
  -1  -4  -4    3.88    0.57
   1  -4   4    2.22    0.71
   1  -4   4    2.22    0.59
  -1  -4  -4    3.35    0.56
  -1  -4  -4    4.04    0.76
  -1   4  -5   10.23    1.37
  -1   4  -5   11.41    1.63
  -1   4  -5   12.12    1.59
   1  -4   5   14.23    1.30
  -1  -4  -5   12.28    1.00
  -1  -4  -5   12.71    1.22
   1  -4   5   12.63    1.73
  -1   4  -6    1.00    0.68
  -1   4  -6    0.29    0.49
  -1   4  -6   -0.10    0.49
   1  -4   6    0.64    0.45
   1  -4   6    0.04    0.47
  -1  -4  -6    0.12    0.24
  -1  -4  -6    0.33    0.39
  -1  -4  -6    0.21    0.22
  -1   4  -7    0.17    0.66
  -1   4  -7    0.34    0.50
  -1   4  -7    0.07    0.63
   1  -4   7    0.14    0.38
  -1  -4  -7    0.01    0.44
   1  -4   7   -0.15    0.67
  -1  -4  -7    0.29    0.19
  -1   4  -8    0.35    0.56
  -1   4  -8   -0.07    0.49
  -1   4  -8    1.23    0.71
   1  -4   8    0.72    0.82
   1  -4   8    0.28    0.56
  -1  -4  -8    1.35    0.63
  -1  -4  -8    0.37    0.22
  -1  -4  -8    1.35    0.60
  -1   4  -9   98.92    6.53
  -1   4  -9  100.09    6.42
  -1   4  -9  107.06    6.81
  -1  -4  -9  109.72    5.57
  -1  -4  -9  110.80    6.38
   1  -4   9  111.72    6.48
   1  -4   9  113.79    6.71
  -1   4 -10   68.06    4.54
  -1   4 -10   64.08    4.65
  -1   4 -10   64.02    4.46
   1  -4  10   66.89    4.40
  -1  -4 -10   58.51    4.22
  -1  -4 -10   64.58    3.45
  -1   4 -11    2.35    1.17
  -1   4 -11    2.71    1.24
  -1   4 -11    0.38    0.94
  -1  -4 -11    0.93    0.31
  -1  -4 -11    1.14    1.00
   1  -4  11    2.39    0.98
  -1   4 -12   10.60    2.11
  -1   4 -12    9.38    1.79
  -1   4 -12   12.33    2.08
   1  -4  12    9.42    1.62
  -1  -4 -12    8.90    1.80
  -1  -4 -12   10.49    0.90
  -1   4 -13    1.05    1.25
  -1   4 -13   -0.13    1.27
  -1   4 -13   -1.11    1.23
  -1  -4 -13   -0.70    0.37
   1  -4  13    0.54    1.04
  -1  -4 -13   -1.51    1.24
  -1   4 -14    1.69    1.46
  -1   4 -14    0.37    1.68
  -1   4 -14    2.81    1.51
   1  -4  14    1.95    1.33
  -1  -4 -14    1.19    0.54
  -1  -4 -14    0.33    1.53
  -1   4 -15    0.25    1.76
  -1   4 -15   -1.71    1.58
  -1  -4 -15    0.82    0.60
   1  -4  15   -0.30    1.39
   1   5 -14    2.18    1.81
   1   5 -14    0.49    1.57
   1  -5 -14    1.20    1.44
   1  -5 -14    0.25    0.64
  -1  -5  14   -0.09    1.24
   1   5 -13    6.52    2.01
   1   5 -13    6.80    1.99
   1   5 -13    4.35    1.93
   1  -5 -13    6.96    1.73
   1  -5 -13    7.33    1.89
   1  -5 -13    5.31    0.93
  -1  -5  13    7.89    1.82
   1   5 -12    3.41    1.41
   1   5 -12   -0.22    1.39
   1   5 -12    3.93    1.55
   1  -5 -12    3.76    1.29
   1  -5 -12    2.21    0.67
   1  -5 -12    2.22    1.32
  -1  -5  12    2.64    1.71
  -1  -5  12    5.14    1.30
   1   5 -11   -0.07    1.16
   1   5 -11    2.81    1.11
   1   5 -11    1.55    1.19
  -1  -5  11    1.07    1.03
   1  -5 -11    1.24    1.00
  -1  -5  11   -0.29    1.29
   1  -5 -11    1.04    0.52
   1  -5 -11    0.66    0.94
   1   5 -10    9.23    1.71
   1   5 -10    8.64    1.69
   1   5 -10    4.43    1.49
   1  -5 -10   11.06    1.68
  -1  -5  10   12.66    1.81
   1  -5 -10    9.89    1.02
  -1  -5  10    6.77    1.75
   1  -5 -10    9.37    1.57
   1   5  -9    0.95    0.78
   1   5  -9   -0.08    0.86
   1   5  -9    0.40    1.03
   1  -5  -9   -0.09    0.69
  -1  -5   9   -0.08    0.67
   1  -5  -9    0.24    0.83
   1  -5  -9    0.15    0.39
  -1  -5   9   -1.07    0.96
   1   5  -8   28.17    2.44
   1   5  -8   27.99    2.71
   1   5  -8   24.27    2.50
   1  -5  -8   22.85    1.74
  -1  -5   8   26.07    2.66
   1  -5  -8   26.63    2.30
  -1  -5   8   26.13    2.27
   1   5  -7    1.70    0.74
   1   5  -7    1.09    0.66
   1   5  -7    0.19    0.73
   1  -5  -7   -0.01    0.51
  -1  -5   7    0.24    0.81
   1  -5  -7    0.06    0.32
  -1  -5   7    0.10    0.59
   1   5  -6    1.18    0.73
   1   5  -6   -0.13    0.52
   1   5  -6    0.80    0.53
   1  -5  -6    0.37    0.37
  -1  -5   6    1.06    0.48
   1  -5  -6    0.66    0.56
  -1  -5   6   -0.07    0.58
  -1   5   5   34.67    2.06
  -1   5   5   39.00    2.00
   1   5  -5   35.92    2.73
   1   5  -5   33.13    2.72
   1   5  -5   37.28    3.01
   1  -5  -5   38.44    2.69
   1  -5  -5   34.43    2.36
  -1  -5   5   36.28    2.96
  -1  -5   5   38.53    2.66
   1   5  -4   -0.13    0.53
   1   5  -4    1.37    0.65
  -1   5   4   -0.25    0.22
  -1   5   4   -0.17    0.30
   1   5  -4   -0.14    0.43
   1  -5  -4   -0.07    0.31
  -1  -5   4   -0.24    0.58
   1  -5  -4    0.34    0.40
  -1  -5   4    0.50    0.40
  -1   5   3   35.89    2.39
   1   5  -3   34.33    2.66
   1   5  -3   33.03    2.50
   1   5  -3   29.51    2.35
  -1   5   3   34.96    2.26
  -1   5   3   32.50    2.07
  -1  -5   3   32.35    2.65
  -1  -5   3   34.82    2.42
   1  -5  -3   31.05    2.23
   1  -5  -3   29.31    2.29
   1  -5  -3   33.24    2.41
   1   5  -2   16.99    1.50
  -1   5   2   14.54    1.38
   1   5  -2   13.04    1.42
  -1   5   2   15.59    1.39
   1   5  -2   16.99    1.65
  -1   5   2   14.73    1.25
  -1  -5   2   13.84    1.40
   1  -5  -2   13.03    1.40
   1  -5  -2   15.92    1.46
   1  -5  -2   16.88    1.41
  -1  -5   2   13.82    1.51
  -1   5   1   29.68    2.04
   1   5  -1   28.37    2.13
  -1   5   1   26.56    2.12
   1   5  -1   30.56    2.29
  -1   5   1   28.94    2.09
   1   5  -1   26.69    2.10
  -1  -5   1   25.36    2.10
   1  -5  -1   28.09    2.14
   1  -5  -1   26.32    2.15
   1  -5  -1   28.00    2.06
  -1  -5   1   27.76    2.11
  -1  -5   1   29.72    2.31
   1   5   0   -0.03    0.34
  -1   5   0    0.40    0.38
   1   5   0   -0.24    0.34
  -1   5   0    0.07    0.36
  -1   5   0   -0.07    0.44
  -1  -5   0    0.54    0.47
   1  -5   0    0.21    0.36
  -1  -5   0    0.01    0.33
   1  -5   0    0.27    0.42
  -1  -5   0   -0.09    0.32
   1  -5   0   -0.56    0.40
   1   5   1    3.72    0.80
  -1   5  -1    4.91    0.94
  -1   5  -1    4.61    0.97
  -1   5  -1    5.06    0.90
   1   5   1    5.70    0.91
   1   5   1    5.42    0.88
   1  -5   1    4.63    1.01
  -1  -5  -1    4.08    0.83
  -1  -5  -1    3.61    0.71
  -1  -5  -1    4.31    0.74
   1  -5   1    4.47    0.85
   1  -5   1    5.30    0.90
   1   5   2    3.99    0.67
   1   5   2    4.27    0.78
   1   5   2    4.99    0.83
  -1   5  -2    4.85    0.90
  -1   5  -2    4.29    0.89
  -1   5  -2    2.64    0.74
   1  -5   2    4.72    1.02
   1  -5   2    2.80    0.73
   1  -5   2    4.16    0.90
  -1  -5  -2    4.10    0.72
  -1  -5  -2    4.44    0.81
  -1  -5  -2    5.15    0.90
   1   5   3   53.98    2.92
  -1   5  -3   48.95    3.34
   1   5   3   51.55    3.16
  -1   5  -3   45.66    3.48
   1   5   3   47.04    2.81
  -1   5  -3   47.50    3.27
   1  -5   3   50.80    3.40
   1  -5   3   49.04    3.25
   1  -5   3   50.79    3.52
  -1  -5  -3   51.21    3.06
  -1  -5  -3   46.96    3.12
  -1  -5  -3   47.02    3.19
   1   5   4    3.90    0.38
  -1   5  -4    3.33    0.92
   1   5   4    3.57    0.43
  -1   5  -4    4.45    1.01
  -1   5  -4    6.15    1.10
  -1  -5  -4    2.56    0.59
  -1  -5  -4    3.55    0.74
   1  -5   4    4.65    0.84
  -1  -5  -4    4.94    0.88
   1  -5   4    5.66    1.20
  -1   5  -5    1.92    0.70
  -1   5  -5    2.46    0.80
  -1   5  -5    3.32    1.02
  -1  -5  -5    2.88    0.57
   1  -5   5    2.57    0.70
  -1  -5  -5    2.41    0.57
  -1  -5  -5    2.49    0.72
   1  -5   5    2.78    0.89
  -1   5  -6    5.83    1.19
  -1   5  -6    4.92    1.11
  -1   5  -6    5.10    1.23
  -1  -5  -6    4.64    0.76
   1  -5   6    6.21    1.30
  -1  -5  -6    5.59    1.03
  -1  -5  -6    5.95    0.78
   1  -5   6    6.77    1.12
  -1   5  -7    2.82    1.12
  -1   5  -7    0.54    0.79
   1  -5   7    1.63    0.85
  -1  -5  -7    3.45    0.86
   1  -5   7    1.86    0.70
  -1  -5  -7    1.95    0.45
  -1   5  -8   42.63    3.34
  -1   5  -8   38.35    3.32
  -1   5  -8   38.61    3.14
   1  -5   8   37.55    3.35
  -1  -5  -8   39.99    2.40
  -1  -5  -8   40.47    3.01
   1  -5   8   43.82    3.10
  -1   5  -9    5.99    1.55
  -1   5  -9    5.95    1.48
  -1   5  -9    5.78    1.36
   1  -5   9    5.45    1.52
  -1  -5  -9    6.49    1.28
  -1  -5  -9    5.92    0.71
   1  -5   9    4.59    1.15
  -1   5 -10   22.28    2.34
  -1   5 -10   22.89    2.93
  -1   5 -10   17.50    2.46
  -1  -5 -10   20.06    1.38
  -1  -5 -10   23.02    2.23
   1  -5  10   17.26    2.33
  -1  -5 -10   18.88    2.24
  -1   5 -11    2.62    1.16
  -1   5 -11    1.77    1.21
  -1   5 -11    2.91    1.29
  -1  -5 -11    0.95    0.97
  -1  -5 -11    1.27    0.95
  -1  -5 -11    1.40    0.42
   1  -5  11    0.41    0.86
  -1   5 -12   -0.61    1.18
  -1   5 -12   -0.08    1.26
  -1   5 -12   -0.82    0.90
  -1  -5 -12    0.96    1.04
   1  -5  12   -0.14    0.98
  -1  -5 -12   -1.01    1.19
  -1  -5 -12    0.60    0.38
  -1   5 -13    4.04    1.80
  -1   5 -13    2.26    1.77
  -1   5 -13    6.02    1.91
  -1  -5 -13    2.22    1.62
   1  -5  13    4.41    1.45
  -1  -5 -13    4.61    1.55
  -1  -5 -13    3.16    0.59
  -1   5 -14    4.28    1.88
  -1   5 -14   -0.19    1.72
  -1  -5 -14    0.37    0.49
   1  -5  14   -0.42    1.26
  -1  -5 -14   -2.25    1.85
  -1  -5 -14    1.72    1.40
   1   6 -14   -3.98    1.96
   1   6 -14    0.69    1.88
   1  -6 -14   -0.78    1.52
   1  -6 -14    2.43    0.85
  -1  -6  14   -0.03    1.48
   1   6 -13    0.01    1.78
   1   6 -13    1.04    1.71
   1  -6 -13    0.60    0.66
  -1  -6  13   -0.51    1.13
   1  -6 -13    1.11    1.74
   1  -6 -13    2.21    1.45
   1   6 -12    0.31    1.46
   1   6 -12   -1.28    1.42
   1   6 -12   -0.93    1.13
  -1  -6  12   -2.14    1.81
   1  -6 -12   -1.38    1.32
   1  -6 -12   -2.16    1.13
  -1  -6  12    0.16    1.07
   1  -6 -12   -0.33    0.59
   1   6 -11    6.04    1.79
   1   6 -11    2.51    1.58
   1   6 -11    4.53    1.39
   1  -6 -11    3.91    1.22
  -1  -6  11    4.35    1.80
  -1  -6  11    5.99    1.51
   1  -6 -11    6.99    1.03
   1  -6 -11    6.10    1.48
   1   6 -10    0.88    1.29
   1   6 -10    1.30    1.07
   1   6 -10    0.43    1.29
   1  -6 -10    1.73    0.96
  -1  -6  10    3.12    1.54
   1  -6 -10    1.79    0.63
   1  -6 -10    2.07    1.15
  -1  -6  10    0.56    0.74
   1   6  -9   22.39    2.97
   1   6  -9   28.02    2.79
   1   6  -9   24.39    3.14
  -1  -6   9   28.40    2.52
  -1  -6   9   25.50    3.17
   1  -6  -9   26.04    1.94
   1  -6  -9   24.82    2.39
   1   6  -8    0.92    1.02
   1   6  -8    1.55    1.13
   1   6  -8    1.36    1.13
   1  -6  -8    1.45    0.81
  -1  -6   8    1.86    1.22
  -1  -6   8    1.86    0.87
   1  -6  -8    1.62    0.60
   1   6  -7   78.75    5.58
   1   6  -7   70.54    5.21
   1   6  -7   80.01    5.24
   1  -6  -7   82.90    5.17
  -1  -6   7   80.32    5.10
  -1  -6   7   78.98    5.56
   1  -6  -7   86.74    4.73
   1   6  -6   15.41    1.97
   1   6  -6   14.78    2.12
   1   6  -6   13.60    2.04
  -1  -6   6   12.31    2.03
  -1  -6   6   15.71    1.60
   1  -6  -6   14.56    1.39
   1  -6  -6   14.98    1.90
   1   6  -5    1.44    0.78
  -1   6   5    0.10    0.26
  -1   6   5    0.69    0.38
   1   6  -5    0.73    0.76
   1   6  -5   -0.42    0.61
   1  -6  -5    0.36    0.53
  -1  -6   5   -0.17    0.52
   1  -6  -5    0.47    0.44
  -1  -6   5    0.29    0.67
  -1   6   4    0.29    0.43
   1   6  -4    0.18    0.44
  -1   6   4    0.51    0.34
   1   6  -4    0.51    0.58
   1   6  -4    0.45    0.71
   1  -6  -4    0.04    0.56
  -1  -6   4   -0.36    0.43
   1  -6  -4    0.09    0.38
  -1  -6   4    1.18    0.92
   1   6  -3    5.49    1.11
   1   6  -3    5.19    1.09
  -1   6   3    7.34    0.97
  -1   6   3    6.02    0.97
  -1   6   3    7.95    1.23
   1   6  -3    7.10    1.38
   1  -6  -3    7.41    1.04
   1  -6  -3    6.35    1.18
  -1  -6   3    6.53    1.14
  -1  -6   3    8.67    1.54
   1  -6  -3    5.92    1.13
   1   6  -2    4.85    1.13
   1   6  -2    4.85    1.03
   1   6  -2    4.66    0.99
  -1   6   2    3.99    0.89
  -1   6   2    4.35    0.82
  -1   6   2    4.53    0.90
   1  -6  -2    4.57    0.92
   1  -6  -2    4.00    0.92
  -1  -6   2    3.39    0.82
   1  -6  -2    3.63    0.81
  -1  -6   2    4.84    1.10
   1   6  -1    1.71    0.71
  -1   6   1    0.97    0.68
   1   6  -1    1.03    0.63
   1   6  -1    1.44    0.71
  -1   6   1    1.85    0.69
  -1   6   1    1.55    0.54
   1  -6  -1    1.90    0.69
   1  -6  -1    0.70    0.44
  -1  -6   1    0.38    0.57
  -1  -6   1    1.83    0.67
   1  -6  -1    0.67    0.47
  -1  -6   1    1.80    0.67
  -1   6   0   25.29    2.05
   1   6   0   25.36    2.06
  -1   6   0   25.76    2.16
  -1   6   0   26.63    2.28
   1   6   0   24.58    2.08
   1  -6   0   26.43    2.18
  -1  -6   0   24.39    2.17
  -1  -6   0   25.51    2.14
   1  -6   0   25.75    2.22
  -1  -6   0   27.92    2.16
   1   6   1   42.33    2.85
  -1   6  -1   48.00    3.14
   1   6   1   42.89    2.96
  -1   6  -1   40.10    3.01
   1   6   1   41.42    2.96
  -1   6  -1   43.02    3.22
  -1  -6  -1   40.97    2.94
   1  -6   1   43.68    3.27
   1  -6   1   42.94    3.05
   1  -6   1   39.12    3.03
  -1  -6  -1   43.36    3.12
  -1  -6  -1   45.97    3.07
   1   6   2   11.92    1.33
  -1   6  -2   11.80    1.74
  -1   6  -2   13.30    1.70
   1   6   2   12.58    1.19
   1   6   2   13.31    1.42
  -1   6  -2   12.49    1.64
   1  -6   2   14.00    1.84
  -1  -6  -2   12.54    1.32
  -1  -6  -2   11.66    1.56
  -1  -6  -2   14.31    1.49
   1  -6   2   13.08    1.84
   1  -6   2   12.52    1.63
   1   6   3   21.94    1.72
  -1   6  -3   21.30    2.22
  -1   6  -3   23.82    2.11
   1   6   3   24.72    1.67
   1   6   3   26.16    2.01
  -1   6  -3   24.01    2.13
   1  -6   3   23.70    2.12
  -1  -6  -3   24.49    2.04
  -1  -6  -3   23.14    1.85
  -1  -6  -3   22.82    1.96
   1  -6   3   21.63    2.28
   1  -6   3   20.16    1.94
   1   6   4    0.41    0.30
   1   6   4    1.25    0.38
  -1   6  -4   -0.32    0.52
  -1   6  -4    1.35    0.71
  -1   6  -4    0.91    0.61
   1  -6   4    0.88    0.54
  -1  -6  -4    0.02    0.45
  -1  -6  -4    0.09    0.46
   1  -6   4    1.25    0.74
  -1  -6  -4    0.71    0.57
  -1   6  -5   16.12    2.24
  -1   6  -5   12.66    1.82
  -1   6  -5   14.30    1.98
  -1  -6  -5   15.49    1.37
   1  -6   5   14.13    2.06
   1  -6   5   15.03    1.59
  -1  -6  -5   14.56    1.83
  -1  -6  -5   11.49    1.49
  -1   6  -6    0.24    0.64
  -1   6  -6    2.09    0.97
  -1   6  -6    1.26    0.74
  -1  -6  -6    0.93    0.66
  -1  -6  -6    0.15    0.44
   1  -6   6   -0.58    0.92
  -1  -6  -6    0.09    0.50
   1  -6   6    0.52    0.59
  -1   6  -7   -0.39    0.87
  -1   6  -7    0.31    0.87
  -1   6  -7    1.21    0.82
   1  -6   7    0.92    0.55
  -1  -6  -7    1.49    0.80
  -1  -6  -7   -0.18    0.41
   1  -6   7   -0.88    1.01
  -1   6  -8   18.95    2.20
  -1   6  -8   13.50    2.20
  -1   6  -8   12.04    1.90
   1  -6   8   16.22    2.05
  -1  -6  -8   13.23    1.20
   1  -6   8    8.51    1.98
  -1  -6  -8    9.77    1.68
  -1   6  -9   -0.38    0.71
  -1   6  -9    0.13    1.04
  -1   6  -9    0.75    1.01
   1  -6   9   -1.43    1.22
  -1  -6  -9    0.62    0.79
  -1  -6  -9    0.12    0.44
   1  -6   9    1.46    0.76
  -1   6 -10    7.61    1.88
  -1   6 -10    9.49    1.85
  -1   6 -10   10.17    2.24
  -1  -6 -10    8.80    1.58
   1  -6  10   10.98    1.72
  -1  -6 -10    8.23    0.99
   1  -6  10    8.84    1.91
  -1  -6 -10    8.23    1.61
  -1   6 -11   -0.42    1.27
  -1   6 -11    1.80    1.53
  -1   6 -11    7.04    1.83
   1  -6  11    2.30    1.07
  -1  -6 -11   -0.19    1.21
  -1  -6 -11    2.97    0.61
  -1  -6 -11    2.11    1.12
  -1   6 -12    2.81    1.30
  -1   6 -12    1.25    1.83
  -1   6 -12    0.11    1.16
  -1  -6 -12    0.35    0.47
   1  -6  12    0.77    1.09
  -1  -6 -12    0.50    1.24
  -1  -6 -12    0.09    1.40
  -1   6 -13    0.52    1.81
  -1   6 -13    0.03    1.87
  -1  -6 -13   -0.32    1.65
   1  -6  13   -0.79    1.37
  -1  -6 -13    0.26    0.50
  -1  -6 -13    2.14    1.49
  -1   6 -14   -0.35    1.36
  -1   6 -14    1.47    2.02
   1  -6  14    1.68    1.54
  -1  -6 -14   -0.57    1.44
  -1  -6 -14   -0.16    0.49
   1   7 -13    3.46    2.59
   1   7 -13   11.03    2.79
   1  -7 -13    5.43    1.10
  -1  -7  13    5.06    1.73
   1  -7 -13    6.87    1.95
   1   7 -12   -0.71    1.69
   1   7 -12    1.28    1.98
  -1  -7  12   -0.69    0.94
   1  -7 -12   -1.62    0.71
  -1  -7  12   -1.26    2.15
   1  -7 -12    2.29    1.48
   1  -7 -12   -1.07    1.58
   1   7 -11   13.37    2.40
   1   7 -11   14.80    2.73
   1   7 -11   14.68    2.58
   1  -7 -11   11.70    1.45
   1  -7 -11   13.54    2.30
   1  -7 -11   10.65    2.05
  -1  -7  11   15.13    2.99
  -1  -7  11   14.32    2.24
   1   7 -10    0.68    1.21
   1   7 -10    2.81    1.31
   1   7 -10    4.58    1.80
   1  -7 -10    2.40    0.82
  -1  -7  10    2.02    0.99
  -1  -7  10    3.51    1.89
   1  -7 -10    3.46    1.29
   1   7  -9    1.30    1.41
   1   7  -9    0.59    1.19
   1   7  -9   -1.00    0.87
   1  -7  -9    0.25    0.59
  -1  -7   9   -0.34    1.14
   1  -7  -9   -0.70    0.94
  -1  -7   9    0.68    0.92
   1   7  -8    5.50    1.53
   1   7  -8    9.36    1.94
   1   7  -8    8.05    1.95
  -1  -7   8    8.14    1.49
  -1  -7   8    8.57    2.07
   1  -7  -8    8.19    1.23
   1  -7  -8    6.62    1.43
   1   7  -7    0.52    1.07
   1   7  -7   -0.89    1.07
   1   7  -7    2.43    0.94
  -1  -7   7   -0.14    0.70
   1  -7  -7    1.49    0.65
  -1  -7   7    0.25    1.27
   1  -7  -7    0.92    0.86
   1   7  -6    3.01    1.14
   1   7  -6    3.49    1.05
   1   7  -6    2.02    1.11
   1  -7  -6    3.00    1.03
  -1  -7   6    3.36    1.04
  -1  -7   6    3.32    1.44
   1  -7  -6    3.85    0.92
  -1   7   5   10.83    1.12
   1   7  -5    7.53    1.71
  -1   7   5    9.59    0.94
   1   7  -5    9.13    1.75
   1   7  -5    8.32    1.68
   1  -7  -5    8.11    1.50
   1  -7  -5   10.83    1.43
  -1  -7   5    7.97    1.36
  -1  -7   5   12.89    2.20
  -1   7   4    4.29    1.00
   1   7  -4    3.88    1.00
   1   7  -4    2.53    1.02
  -1   7   4    3.48    0.80
  -1   7   4    2.80    0.65
   1   7  -4    1.34    1.12
  -1  -7   4    3.15    1.08
   1  -7  -4    1.06    0.72
  -1  -7   4    1.37    0.80
   1  -7  -4    3.46    0.87
   1   7  -3   12.72    2.07
   1   7  -3   12.57    1.82
   1   7  -3    7.79    1.39
  -1   7   3    9.26    1.37
  -1   7   3   11.47    1.53
  -1   7   3   11.06    1.23
   1  -7  -3    9.53    1.42
  -1  -7   3    9.69    1.41
  -1  -7   3    9.85    1.81
   1  -7  -3    8.79    1.48
   1  -7  -3   11.95    1.67
   1   7  -2   13.57    1.89
   1   7  -2   15.03    2.03
   1   7  -2   16.10    1.78
  -1   7   2   15.49    1.84
  -1   7   2   16.10    1.56
  -1   7   2   12.75    1.72
   1  -7  -2   15.70    2.03
   1  -7  -2   14.85    1.60
   1  -7  -2   12.35    1.79
  -1  -7   2   13.46    1.85
  -1  -7   2   17.73    2.35
  -1   7   1   13.72    1.79
   1   7  -1   13.68    1.77
   1   7  -1   12.24    1.80
  -1   7   1   10.29    1.46
   1   7  -1   11.58    1.63
  -1   7   1    8.81    1.50
   1  -7  -1   12.09    1.68
   1  -7  -1   15.36    2.02
  -1  -7   1   10.29    1.73
   1  -7  -1   10.39    1.52
  -1  -7   1   11.98    1.61
  -1  -7   1   13.27    1.82
   1   7   0    2.31    0.79
  -1   7   0    1.55    0.75
  -1   7   0    3.33    0.87
  -1   7   0    2.05    1.06
   1   7   0    1.56    0.73
  -1  -7   0    4.84    1.23
   1  -7   0    1.91    0.68
  -1  -7   0    2.17    0.72
  -1  -7   0    2.02    0.82
   1  -7   0    2.91    0.80
   1  -7   0    1.18    0.74
  -1   7  -1    1.06    0.83
   1   7   1    0.51    0.61
   1   7   1    2.37    0.76
   1   7   1    2.03    0.78
  -1   7  -1    1.02    0.73
  -1   7  -1    0.89    0.76
  -1  -7  -1    0.63    0.63
   1  -7   1    0.52    0.82
  -1  -7  -1    1.70    0.87
   1  -7   1    1.82    0.78
   1  -7   1    1.20    0.68
  -1  -7  -1    1.88    0.78
   1   7   2    6.00    1.16
  -1   7  -2    3.92    1.11
  -1   7  -2    5.92    1.34
  -1   7  -2    4.20    1.19
   1   7   2    4.63    0.86
   1   7   2    5.36    1.07
  -1  -7  -2    4.56    1.12
   1  -7   2    4.60    1.06
   1  -7   2    3.42    1.08
  -1  -7  -2    4.16    1.03
  -1  -7  -2    5.61    1.10
   1  -7   2    6.52    1.53
   1   7   3   -0.29    0.60
  -1   7  -3    0.93    0.90
  -1   7  -3   -0.06    0.74
  -1   7  -3    0.30    0.73
   1   7   3    0.40    0.51
   1   7   3    0.75    0.56
  -1  -7  -3    1.15    0.64
   1  -7   3   -0.02    0.72
   1  -7   3    0.63    1.08
  -1  -7  -3    0.39    0.61
   1  -7   3    0.17    0.62
  -1  -7  -3   -0.74    0.53
   1   7   4   -0.86    0.45
  -1   7  -4   -0.06    0.85
   1   7   4    0.50    0.40
   1   7   4    0.86    0.64
  -1   7  -4   -0.10    0.82
  -1   7  -4    0.10    0.84
   1  -7   4    0.14    0.59
  -1  -7  -4    0.59    0.67
   1  -7   4    0.60    0.80
  -1  -7  -4   -0.74    0.55
  -1  -7  -4    0.04    0.46
   1   7   5    8.26    0.60
  -1   7  -5    7.97    1.60
   1   7   5    7.79    0.64
  -1   7  -5    5.73    1.49
  -1   7  -5   10.07    1.69
   1  -7   5    8.35    1.53
  -1  -7  -5   10.05    1.54
   1  -7   5    9.17    1.81
  -1  -7  -5    8.02    1.27
  -1  -7  -5    9.33    1.61
  -1   7  -6    7.94    1.56
  -1   7  -6    9.10    1.75
  -1   7  -6   10.44    2.06
   1  -7   6   11.46    1.74
   1  -7   6   11.00    1.95
  -1  -7  -6   13.07    1.94
  -1  -7  -6   12.95    1.35
  -1  -7  -6    8.90    1.38
  -1   7  -7    4.92    1.41
  -1   7  -7    0.46    1.20
  -1   7  -7   -0.45    0.78
  -1  -7  -7    1.49    0.80
   1  -7   7   -0.45    0.93
  -1  -7  -7   -0.29    0.49
   1  -7   7    0.61    0.77
  -1   7  -8    3.18    1.42
  -1   7  -8    2.42    1.40
  -1   7  -8    1.08    1.10
  -1  -7  -8    2.02    0.98
   1  -7   8    3.31    1.57
  -1  -7  -8    4.84    0.92
   1  -7   8    2.09    0.97
  -1   7  -9    2.95    1.65
  -1   7  -9    3.49    1.51
  -1   7  -9    1.27    1.04
  -1  -7  -9    0.59    0.94
   1  -7   9    2.55    1.33
   1  -7   9    0.57    0.93
  -1  -7  -9    1.91    0.74
  -1   7 -10    2.79    1.71
  -1   7 -10    4.53    1.77
  -1   7 -10    3.61    1.46
  -1  -7 -10    3.22    1.42
  -1  -7 -10    3.67    0.85
   1  -7  10    2.97    1.22
  -1  -7 -10    4.30    1.48
  -1   7 -11   -1.40    1.59
  -1   7 -11    1.86    1.76
  -1   7 -11    0.94    1.34
  -1  -7 -11    0.33    0.60
  -1  -7 -11    0.64    1.48
  -1  -7 -11   -1.35    1.18
   1  -7  11    0.20    1.04
  -1   7 -12    1.60    1.77
  -1   7 -12   -0.04    1.94
  -1  -7 -12    0.16    0.63
   1  -7  12    0.94    1.24
  -1  -7 -12    0.15    1.22
  -1  -7 -12   -0.34    1.58
  -1   7 -13    0.98    1.98
  -1   7 -13    0.99    2.24
   1  -7  13   -0.67    1.45
  -1  -7 -13    0.76    0.65
  -1  -7 -13    4.74    1.80
   1   8 -12    8.10    2.63
   1   8 -12    6.51    2.41
   1  -8 -12    3.98    1.19
   1  -8 -12    3.49    1.72
  -1  -8  12    4.63    1.76
   1   8 -11   10.59    2.79
   1   8 -11    5.78    2.36
  -1  -8  11    6.33    1.74
   1  -8 -11    7.24    1.90
  -1  -8  11    6.07    2.84
   1  -8 -11    7.78    2.30
   1  -8 -11    8.91    1.40
   1   8 -10    1.88    1.87
   1   8 -10   -0.05    1.85
   1   8 -10    2.83    1.91
  -1  -8  10    0.26    1.29
  -1  -8  10    2.27    2.35
   1  -8 -10    1.36    1.39
   1  -8 -10    1.73    0.90
   1   8  -9    0.65    1.63
   1   8  -9    0.90    1.52
   1   8  -9    2.77    1.67
  -1  -8   9    0.44    0.90
  -1  -8   9    0.45    1.57
   1  -8  -9    0.96    1.21
   1  -8  -9    0.30    0.81
   1   8  -8   -0.92    0.99
   1   8  -8   -0.28    1.18
   1   8  -8   -2.14    1.01
  -1  -8   8   -0.77    0.86
   1  -8  -8   -0.08    0.72
  -1  -8   8    0.18    1.42
   1  -8  -8   -0.97    1.03
   1   8  -7   23.09    3.09
   1   8  -7   26.50    3.44
   1   8  -7   22.45    2.91
   1  -8  -7   28.69    2.70
   1  -8  -7   18.86    2.01
  -1  -8   7   22.90    2.43
  -1  -8   7   25.93    3.38
   1   8  -6    1.46    1.23
  -1   8   6    1.49    0.43
   1   8  -6   -0.36    0.84
  -1   8   6    0.98    0.33
   1   8  -6   -0.98    1.16
  -1  -8   6    0.95    0.89
  -1  -8   6    2.84    1.37
   1  -8  -6    2.58    1.01
   1  -8  -6    0.54    0.74
  -1   8   5    1.09    0.68
  -1   8   5    1.71    0.62
   1   8  -5    0.60    1.15
   1   8  -5    1.34    1.14
   1   8  -5    1.80    0.97
   1  -8  -5    1.37    0.88
   1  -8  -5    1.76    0.78
  -1  -8   5    3.04    1.57
  -1  -8   5    0.91    0.80
  -1   8   4    3.58    1.10
   1   8  -4    2.50    1.29
  -1   8   4    2.92    0.97
   1   8  -4    1.14    0.85
   1   8  -4    2.70    1.03
  -1   8   4    3.07    0.77
   1  -8  -4    2.32    0.86
   1  -8  -4    1.88    0.83
  -1  -8   4    2.78    1.49
   1   8  -3    8.83    1.67
  -1   8   3    8.26    1.25
  -1   8   3    8.04    1.47
   1   8  -3    9.92    1.83
   1   8  -3    5.22    1.48
  -1   8   3    6.37    1.35
   1  -8  -3    6.54    1.31
  -1  -8   3    5.83    1.70
   1  -8  -3    5.98    1.47
  -1  -8   3    8.67    1.46
   1  -8  -3    8.34    1.59
   1   8  -2   -0.56    0.86
   1   8  -2    0.97    0.91
  -1   8   2    1.98    0.89
   1   8  -2    0.56    0.92
  -1   8   2    0.08    0.62
  -1   8   2    0.98    0.91
   1  -8  -2    1.85    0.90
  -1  -8   2   -0.18    0.72
   1  -8  -2    0.59    0.71
  -1  -8   2    0.86    0.80
   1  -8  -2    0.45    0.60
   1   8  -1    1.22    0.97
  -1   8   1   -0.06    0.68
  -1   8   1    0.01    0.82
  -1   8   1   -0.52    0.66
   1   8  -1    0.94    0.84
   1   8  -1    0.30    0.83
   1  -8  -1    0.16    0.64
  -1  -8   1    0.01    0.69
  -1  -8   1   -0.26    0.68
   1  -8  -1    0.76    0.59
   1  -8  -1    0.34    0.70
  -1   8   0    4.95    1.18
   1   8   0    2.25    0.99
   1   8   0    1.90    1.04
  -1   8   0    2.57    1.12
   1   8   0    3.89    1.12
   1  -8   0    2.93    1.02
   1  -8   0    2.39    1.17
  -1  -8   0    2.86    0.93
  -1  -8   0    2.68    0.95
  -1  -8   0    4.20    1.29
   1  -8   0    2.32    1.01
  -1   8  -1    1.46    0.78
  -1   8  -1    2.42    1.07
   1   8   1    2.22    0.85
   1   8   1    1.59    0.86
   1   8   1    2.68    1.06
  -1   8  -1    1.77    1.04
  -1  -8  -1    3.14    1.20
  -1  -8  -1    2.71    0.95
   1  -8   1    4.26    1.26
  -1  -8  -1    2.54    0.86
   1  -8   1    2.93    1.11
   1  -8   1    0.88    0.86
   1   8   2    2.73    1.00
  -1   8  -2    2.84    1.09
  -1   8  -2    2.86    1.29
   1   8   2    3.84    1.00
   1   8   2    1.44    0.90
  -1   8  -2    3.12    1.09
  -1  -8  -2    3.33    1.00
  -1  -8  -2    2.94    1.05
   1  -8   2    2.58    1.15
  -1  -8  -2    2.91    1.06
   1  -8   2    2.19    0.90
   1  -8   2    3.00    1.32
   1   8   3    2.29    0.75
  -1   8  -3    3.74    1.20
  -1   8  -3    3.89    1.42
   1   8   3    2.93    0.91
   1   8   3    1.51    0.97
  -1   8  -3    0.98    0.83
   1  -8   3    2.61    0.97
  -1  -8  -3    4.77    1.18
   1  -8   3    2.97    1.21
  -1  -8  -3    3.02    1.06
   1  -8   3    3.83    1.58
  -1  -8  -3    3.87    0.99
  -1   8  -4    2.76    1.23
  -1   8  -4   -0.98    0.99
   1   8   4    1.33    0.98
   1   8   4    1.36    0.58
   1   8   4    0.00    0.59
  -1   8  -4    1.86    1.11
  -1  -8  -4    1.73    0.89
  -1  -8  -4    0.44    0.76
  -1  -8  -4    2.10    0.82
   1  -8   4    0.18    0.54
   1  -8   4    1.08    1.06
   1   8   5    5.27    0.62
  -1   8  -5    8.10    1.76
   1   8   5    4.95    0.68
  -1   8  -5    5.98    1.46
  -1   8  -5    5.26    1.68
  -1  -8  -5    6.28    1.32
   1  -8   5    5.52    1.35
  -1  -8  -5    4.87    1.23
  -1  -8  -5    3.70    1.24
   1  -8   5   10.10    2.31
  -1   8  -6   -1.02    1.10
  -1   8  -6    0.50    1.28
  -1   8  -6   -0.49    1.15
  -1  -8  -6    0.02    0.69
   1  -8   6    1.05    0.89
   1  -8   6    1.78    1.30
  -1  -8  -6    0.22    0.98
  -1  -8  -6    0.62    0.87
  -1   8  -7    4.70    1.57
  -1   8  -7   10.06    1.91
  -1   8  -7    4.03    1.65
   1  -8   7   10.31    2.49
   1  -8   7    5.62    1.29
  -1  -8  -7    7.42    1.27
  -1  -8  -7    7.35    1.67
  -1   8  -8    1.71    1.63
  -1   8  -8    5.76    1.72
  -1   8  -8    1.21    1.49
  -1  -8  -8    1.70    0.84
  -1  -8  -8    0.55    1.11
   1  -8   8    1.56    1.82
   1  -8   8    0.07    0.97
  -1   8  -9    0.53    1.43
  -1   8  -9   -0.50    1.66
  -1   8  -9    0.21    1.57
   1  -8   9    1.60    1.08
   1  -8   9   -0.22    1.98
  -1  -8  -9   -0.36    1.02
  -1  -8  -9    0.38    0.72
  -1   8 -10    7.84    2.25
  -1   8 -10   12.43    2.49
  -1   8 -10   11.57    2.58
  -1  -8 -10   14.11    1.69
   1  -8  10   10.53    1.95
  -1  -8 -10   14.62    2.27
  -1   8 -11   12.70    2.56
  -1   8 -11    7.30    2.48
   1  -8  11    4.89    1.68
  -1  -8 -11    5.67    2.03
  -1  -8 -11    8.34    1.29
  -1  -8 -11    6.50    1.89
  -1   8 -12   13.74    3.22
  -1   8 -12   13.74    3.37
  -1  -8 -12   13.80    1.55
  -1  -8 -12    8.37    2.27
   1  -8  12    8.22    2.14
   1   9 -11   -0.50    1.97
   1   9 -11    0.90    2.28
   1  -9 -11   -0.04    1.61
  -1  -9  11    0.91    1.41
   1  -9 -11   -0.09    1.09
   1   9 -10    6.65    2.15
   1   9 -10    7.97    2.71
  -1  -9  10    7.17    3.05
   1  -9 -10    6.31    1.41
  -1  -9  10    5.59    1.75
   1  -9 -10    2.96    1.94
   1   9  -9    3.16    1.97
   1   9  -9    0.18    1.52
  -1  -9   9   -0.74    1.86
   1  -9  -9   -2.23    1.42
  -1  -9   9    0.24    1.07
   1  -9  -9    0.35    0.98
   1   9  -8    1.81    1.33
   1   9  -8    4.29    1.94
   1   9  -8    2.99    1.88
   1  -9  -8    1.38    1.03
  -1  -9   8    4.88    1.97
  -1  -9   8    3.27    1.30
   1  -9  -8    0.84    1.43
   1   9  -7   13.28    2.46
   1   9  -7   15.62    2.91
   1   9  -7   13.89    2.43
  -1  -9   7   11.12    2.92
   1  -9  -7    9.22    2.00
  -1  -9   7   13.48    2.03
   1  -9  -7   10.48    1.75
   1   9  -6    3.91    1.73
  -1   9   6    2.47    0.64
   1   9  -6    3.88    1.87
   1   9  -6    2.21    1.17
  -1   9   6    1.93    0.48
  -1  -9   6   -1.43    1.97
  -1  -9   6    1.49    0.97
   1  -9  -6    0.61    1.14
   1  -9  -6    2.84    1.06
  -1   9   5    9.09    1.19
  -1   9   5   11.03    1.41
   1   9  -5    9.02    2.06
   1   9  -5    9.72    1.93
   1   9  -5    7.75    1.91
   1  -9  -5   10.79    1.86
   1  -9  -5    8.60    1.79
  -1  -9   5    9.21    2.19
  -1  -9   5   11.14    1.89
  -1   9   4    1.73    1.16
  -1   9   4    1.18    0.81
   1   9  -4   -1.00    0.87
   1   9  -4   -1.48    1.12
   1   9  -4    0.17    1.36
  -1   9   4   -0.25    0.88
  -1  -9   4   -2.67    1.47
  -1  -9   4   -0.33    0.86
   1  -9  -4   -1.02    0.79
   1  -9  -4    0.14    0.82
  -1   9   3    0.48    0.71
  -1   9   3   -0.86    1.02
   1   9  -3   -0.45    1.19
  -1   9   3    0.56    0.99
   1   9  -3    0.63    1.24
   1   9  -3    0.93    1.19
  -1  -9   3    0.28    1.07
  -1  -9   3    1.61    0.99
   1  -9  -3    0.28    1.01
   1  -9  -3   -0.63    0.76
  -1   9   2    0.34    0.79
   1   9  -2    0.36    1.03
   1   9  -2    0.73    0.94
   1   9  -2    1.40    1.13
  -1   9   2    1.65    1.10
  -1   9   2    1.64    1.11
  -1  -9   2    1.63    0.95
   1  -9  -2    2.74    1.18
   1  -9  -2   -0.27    0.74
   1  -9  -2    0.41    0.92
  -1  -9   2   -0.18    1.03
   1   9  -1    0.69    0.95
   1   9  -1    0.27    0.71
  -1   9   1   -0.19    0.79
   1   9  -1    1.08    1.07
  -1   9   1   -0.44    0.91
  -1   9   1   -0.26    0.98
   1  -9  -1    0.43    1.24
   1  -9  -1   -0.40    0.84
   1  -9  -1   -0.07    0.65
  -1  -9   1   -1.13    0.87
  -1  -9   1    0.47    0.84
  -1   9   0    2.18    1.12
   1   9   0    0.55    0.97
  -1   9   0   -0.58    0.93
   1   9   0    1.59    1.13
   1   9   0   -0.06    0.94
   1  -9   0    0.23    0.92
   1  -9   0    0.17    0.79
  -1  -9   0   -0.34    1.23
   1  -9   0    1.10    1.32
  -1  -9   0    1.85    1.00
   1   9   1    2.41    1.19
  -1   9  -1    4.07    1.17
  -1   9  -1    2.58    1.15
   1   9   1    4.10    1.33
  -1   9  -1    2.48    1.26
   1   9   1    1.99    1.02
  -1  -9  -1    2.95    1.20
   1  -9   1    1.68    1.02
   1  -9   1    3.51    1.62
  -1  -9  -1    1.67    0.93
  -1  -9  -1    3.90    1.09
   1  -9   1    2.25    1.00
  -1   9  -2    2.83    1.32
   1   9   2    2.26    0.90
   1   9   2    1.32    1.08
   1   9   2    0.79    0.82
  -1   9  -2    3.04    1.52
  -1   9  -2    2.02    1.04
   1  -9   2    1.75    0.89
  -1  -9  -2    2.33    0.99
  -1  -9  -2    1.71    1.26
   1  -9   2    1.11    1.20
   1  -9   2    1.44    1.00
  -1  -9  -2    0.25    0.86
  -1   9  -3    1.21    1.26
  -1   9  -3    2.79    1.23
   1   9   3    0.03    0.95
  -1   9  -3    2.98    1.34
   1   9   3    0.55    0.79
   1   9   3    0.06    0.94
  -1  -9  -3    2.51    1.11
   1  -9   3    3.65    1.10
   1  -9   3    1.15    1.21
  -1  -9  -3    1.28    0.94
  -1  -9  -3    2.46    1.21
   1   9   4    1.08    0.75
   1   9   4    1.02    0.85
  -1   9  -4   -0.69    1.17
   1   9   4   -0.10    1.09
  -1   9  -4    1.70    1.11
  -1   9  -4    0.05    1.35
  -1  -9  -4   -1.35    0.77
  -1  -9  -4   -0.32    1.04
   1  -9   4    1.06    0.91
   1  -9   4    2.21    1.32
  -1  -9  -4    0.97    0.84
  -1   9  -5    5.48    1.99
  -1   9  -5    6.38    1.88
  -1   9  -5    9.09    1.92
   1   9   5    5.54    0.86
   1   9   5    5.33    0.74
   1  -9   5    5.34    2.12
  -1  -9  -5    6.84    1.67
  -1  -9  -5    7.87    1.37
   1  -9   5    6.85    1.53
  -1  -9  -5    6.13    1.57
  -1   9  -6    0.76    1.32
  -1   9  -6    3.07    1.52
  -1   9  -6   -1.93    1.54
  -1  -9  -6   -0.11    0.88
   1  -9   6   -0.25    0.76
  -1  -9  -6    2.42    1.18
   1  -9   6    0.67    1.39
  -1   9  -7    1.34    1.61
  -1   9  -7    0.08    1.70
  -1   9  -7    3.68    1.44
   1  -9   7   -0.38    0.89
  -1  -9  -7    2.27    0.97
   1  -9   7    3.51    2.20
  -1  -9  -7   -0.07    1.11
  -1   9  -8    0.12    1.31
  -1   9  -8   -0.53    1.89
  -1   9  -8    3.13    1.56
  -1  -9  -8    2.31    1.17
   1  -9   8    2.43    1.31
   1  -9   8    5.08    2.51
  -1  -9  -8    1.32    0.97
  -1   9  -9   -0.39    1.28
  -1   9  -9    1.78    2.16
  -1  -9  -9    1.98    1.04
  -1  -9  -9    1.03    1.56
   1  -9   9    1.98    1.31
  -1   9 -10   -1.33    1.99
  -1   9 -10    2.04    2.52
  -1  -9 -10    1.27    1.66
  -1  -9 -10   -0.52    0.93
   1  -9  10    0.00    1.33
   1  10  -9    2.11    2.84
   1  10  -9    0.15    1.66
   1 -10  -9    0.94    1.22
   1 -10  -9    1.73    1.71
  -1 -10   9    5.44    3.46
  -1 -10   9    1.37    1.61
   1  10  -8    1.01    2.29
   1  10  -8    0.95    1.84
   1 -10  -8   -0.92    1.35
   1 -10  -8    0.97    1.21
  -1 -10   8    3.50    2.87
  -1 -10   8    0.08    1.14
   1  10  -7    0.30    1.43
   1  10  -7    2.77    2.05
   1 -10  -7    2.59    1.08
  -1 -10   7    0.45    1.23
  -1 -10   7    6.38    2.76
  -1  10   6    3.50    0.78
  -1  10   6    2.70    0.63
   1  10  -6    1.93    2.08
   1  10  -6   -1.67    1.86
   1  10  -6    1.71    1.96
   1 -10  -6    1.56    1.43
   1 -10  -6    2.05    1.18
  -1 -10   6    6.24    2.00
  -1 -10   6    2.51    1.05
  -1  10   5    0.16    1.06
   1  10  -5   -1.63    1.69
   1  10  -5    2.62    1.90
   1  10  -5    4.10    1.91
  -1  10   5    2.36    0.96
  -1 -10   5    1.03    2.22
   1 -10  -5    1.76    1.28
   1 -10  -5   -0.22    0.97
  -1 -10   5    1.98    1.27
  -1  10   4    5.54    1.18
   1  10  -4    6.39    2.01
   1  10  -4    4.90    1.88
   1  10  -4    5.75    1.91
  -1  10   4    4.50    1.57
  -1  10   4    3.66    1.38
   1 -10  -4    4.22    1.35
  -1 -10   4    3.84    1.51
   1 -10  -4    4.52    1.44
  -1 -10   4    5.64    2.30
  -1  10   3    0.60    1.29
   1  10  -3    0.76    1.63
  -1  10   3    2.04    1.23
   1  10  -3    3.72    1.60
   1  10  -3    2.25    1.66
  -1  10   3    1.81    1.01
  -1 -10   3   -0.04    1.30
  -1 -10   3    3.32    1.13
   1 -10  -3    2.84    1.19
   1 -10  -3    1.82    1.16
   1  10  -2   16.46    2.59
   1  10  -2   14.56    2.54
  -1  10   2    7.91    1.82
  -1  10   2   10.81    1.85
  -1  10   2   13.14    2.01
   1  10  -2    8.66    1.96
  -1 -10   2   10.72    1.90
   1 -10  -2   15.18    2.30
   1 -10  -2    9.48    1.83
  -1 -10   2    9.82    2.14
  -1  10   1   16.76    2.57
  -1  10   1   18.23    2.54
   1  10  -1   16.87    2.61
   1  10  -1   18.56    2.60
  -1  10   1   18.39    2.38
  -1 -10   1   20.06    2.95
   1 -10  -1   17.45    2.45
   1 -10  -1   18.64    2.89
  -1 -10   1   17.65    2.47
   1 -10  -1   15.38    2.41
  -1  10   0   -2.29    1.19
   1  10   0    0.73    1.38
   1  10   0   -0.08    1.32
  -1  10   0   -0.29    1.36
  -1  10   0   -0.75    1.18
   1  10   0    0.12    1.19
   1 -10   0   -0.62    1.07
  -1 -10   0   -0.29    1.09
  -1 -10   0    0.55    1.51
   1 -10   0    0.66    1.10
   1 -10   0    0.94    1.30
  -1  10  -1   16.90    2.55
   1  10   1   22.08    2.78
   1  10   1   19.18    2.68
  -1  10  -1   17.81    2.65
   1  10   1   18.93    2.45
  -1  10  -1   21.29    2.95
   1 -10   1   19.06    3.05
   1 -10   1   18.34    2.60
  -1 -10  -1   19.53    2.58
  -1 -10  -1   24.81    3.31
   1 -10   1   23.51    2.56
   1  10   2   -0.31    1.26
  -1  10  -2    2.24    1.18
  -1  10  -2    1.56    1.60
   1  10   2    0.37    1.35
  -1  10  -2   -0.85    1.43
   1  10   2    1.92    1.14
  -1 -10  -2    1.29    1.44
  -1 -10  -2    0.55    1.09
  -1 -10  -2    0.15    1.18
   1 -10   2    0.41    0.89
   1 -10   2    1.48    1.88
   1  10   3    4.69    1.49
   1  10   3    3.09    1.19
  -1  10  -3    2.03    1.67
  -1  10  -3    3.94    1.77
   1  10   3    1.82    1.58
  -1  10  -3    5.13    1.93
   1 -10   3    2.84    1.23
  -1 -10  -3    2.18    1.11
  -1 -10  -3    5.06    1.71
   1 -10   3    6.34    2.30
  -1 -10  -3    2.19    1.20
  -1  10  -4    6.51    1.81
   1  10   4    6.52    1.21
   1  10   4    6.92    1.73
  -1  10  -4    7.23    2.34
  -1  10  -4   10.69    2.34
   1  10   4    6.98    1.45
  -1 -10  -4   10.60    2.15
   1 -10   4    4.43    1.61
   1 -10   4   14.23    2.95
  -1 -10  -4    4.89    1.42
  -1 -10  -4    7.49    1.77
  -1  10  -5    0.93    1.78
   1  10   5   -0.08    0.74
  -1  10  -5    1.99    1.82
   1  10   5   -0.14    0.64
  -1  10  -5   -0.51    1.71
  -1 -10  -5    1.14    1.09
   1 -10   5    0.85    1.09
  -1 -10  -5   -1.42    1.14
   1 -10   5    1.02    2.26
  -1  10  -6   -0.25    1.84
  -1  10  -6    2.69    2.06
  -1  10  -6    0.84    1.93
   1 -10   6   -3.97    2.32
  -1 -10  -6    2.58    1.14
  -1 -10  -6    2.61    1.44
   1 -10   6    3.14    1.03
  -1  10  -7    0.15    2.03
  -1  10  -7    2.90    1.92
  -1 -10  -7    0.17    1.43
  -1 -10  -7    0.21    1.00
   1 -10   7    0.77    1.30
   1 -10   7    0.57    2.60
  -1  10  -8    2.81    2.27
  -1  10  -8    2.17    1.96
  -1 -10  -8    2.19    1.59
  -1 -10  -8    4.16    1.37
   1 -10   8   -0.17    1.27
  -1  10  -9    2.16    2.67
  -1  10  -9   -0.07    2.48
   1 -10   9    1.51    1.47
  -1 -10  -9    2.25    1.72
  -1 -10  -9    2.48    1.29
   1  11  -7    0.87    2.08
   1  11  -7    2.01    2.56
  -1 -11   7   -1.96    3.60
  -1 -11   7    0.00    1.53
   1 -11  -7    0.91    1.45
   1 -11  -7   -0.79    1.65
   1  11  -6    9.43    2.85
  -1  11   6    5.95    0.97
   1  11  -6    8.03    2.72
  -1 -11   6    9.50    3.90
  -1 -11   6    3.97    1.72
   1 -11  -6    9.08    2.03
   1 -11  -6    5.63    2.05
   1  11  -5   -0.17    2.17
  -1  11   5    1.17    1.31
   1  11  -5   -1.52    2.24
   1 -11  -5    3.45    1.45
  -1 -11   5   -0.08    1.34
   1 -11  -5    1.41    1.49
  -1 -11   5    0.28    2.95
  -1  11   4    9.72    2.12
   1  11  -4   16.39    3.02
   1  11  -4   14.01    2.97
   1 -11  -4   12.83    2.32
  -1 -11   4   12.37    2.95
  -1 -11   4    9.15    2.05
   1 -11  -4   15.57    2.51
   1  11  -3    1.84    2.03
  -1  11   3    6.02    1.92
  -1  11   3    3.18    2.12
   1  11  -3    7.05    2.23
   1  11  -3    3.68    2.19
   1 -11  -3    2.46    1.54
   1 -11  -3    1.45    1.48
  -1 -11   3    6.86    2.81
  -1 -11   3    2.47    1.42
   1  11  -2    1.75    1.84
   1  11  -2   -2.44    1.86
  -1  11   2   -1.78    1.53
   1  11  -2    0.50    1.86
  -1  11   2    1.66    1.74
  -1 -11   2    2.38    1.30
   1 -11  -2    1.19    1.36
   1 -11  -2   -0.60    1.25
  -1 -11   2    2.68    2.38
   1  11  -1   -0.22    1.70
   1  11  -1    0.33    1.67
  -1  11   1    2.73    1.87
  -1  11   1    2.47    1.68
  -1  11   1   -2.04    1.38
   1  11  -1   -4.76    1.68
   1 -11  -1   -0.96    1.33
  -1 -11   1    1.36    1.42
  -1 -11   1   -1.45    1.58
   1 -11  -1   -0.31    1.32
  -1  11   0    0.73    1.55
   1  11   0   -2.78    1.50
   1  11   0    0.49    1.53
   1  11   0    0.92    1.81
  -1  11   0    2.76    1.70
  -1  11   0    0.44    1.74
   1 -11   0    0.72    1.48
  -1 -11   0   -0.35    1.20
  -1 -11   0    0.44    2.08
   1 -11   0   -0.08    1.02
  -1  11  -1    8.89    2.42
  -1  11  -1   11.09    2.44
  -1  11  -1   15.69    3.29
   1  11   1   11.10    2.38
   1  11   1   14.17    2.19
   1  11   1    7.04    2.38
  -1 -11  -1   18.30    2.66
   1 -11   1   18.77    3.14
  -1 -11  -1   15.81    3.03
   1 -11   1    9.49    2.14
  -1  11  -2    0.39    1.67
  -1  11  -2    0.76    1.92
  -1  11  -2    2.48    1.92
   1  11   2    1.71    1.66
   1  11   2    0.40    1.65
  -1 -11  -2    0.91    1.95
   1 -11   2    3.58    1.93
  -1 -11  -2    0.39    1.47
   1 -11   2   -0.01    1.00
  -1  11  -3    5.69    2.34
   1  11   3    7.58    2.21
   1  11   3    7.63    1.85
  -1  11  -3    6.40    2.41
   1 -11   3    6.55    1.81
  -1 -11  -3   10.57    2.43
   1 -11   3    6.60    2.89
  -1 -11  -3    6.92    1.92
  -1  11  -4    1.23    2.11
   1  11   4    1.99    1.29
   1  11   4    2.32    1.93
  -1  11  -4   -0.44    2.04
   1 -11   4   -0.59    1.24
   1 -11   4    2.05    2.10
  -1 -11  -4    0.26    1.30
   1  11   5    1.90    1.04
  -1  11  -5    0.84    2.36
  -1  11  -5    1.97    2.24
   1 -11   5    6.69    2.61
  -1 -11  -5    2.27    1.65
   1 -11   5    1.57    1.42
  -1 -11  -5    4.89    1.50
  -1  11  -6   -1.09    2.30
  -1  11  -6    1.74    2.56
  -1 -11  -6    1.81    1.71
  -1 -11  -6    1.20    1.38
   1 -11   6   -0.93    1.29
   1  12  -2    0.29    2.71
  -1  12   2   -0.72    1.89
  -1 -12   2    2.01    3.28
  -1 -12   2    0.08    1.46
   1 -12  -2   -0.63    1.59
   1 -12  -2    2.29    1.75
   1  12  -1   -2.17    1.95
  -1  12   1    3.18    2.21
   1 -12  -1    3.19    1.82
  -1 -12   1    3.05    1.67
  -1 -12   1    9.03    3.25
   1  12   0   -2.02    1.85
  -1  12   0   -0.69    2.04
   1 -12   0   -1.61    1.70
  -1 -12   0    0.25    1.66
  -1 -12   0   -2.50    2.64
   1  12   1    5.48    2.46
  -1 -12  -1    5.95    2.13
  -1 -12  -1    6.36    2.84
   1 -12   1    5.71    2.11
   1  12   2    0.93    2.05
  -1  12  -2    2.02    2.22
  -1 -12  -2   -0.41    2.54
   1 -12   2    1.67    1.60
  -1 -12  -2    1.14    1.70
   2   0 -16   10.20    1.97
   2   0 -15    1.29    1.66
   2   0 -15   -0.94    1.05
   2   0 -14   24.61    2.86
   2   0 -14   16.89    2.24
  -2   0  13    0.05    0.63
   2   0 -13    0.01    0.73
   2   0 -13   -0.78    0.77
   2   0 -12    7.68    1.35
   2   0 -12    7.04    1.25
  -2   0  12    4.85    1.14
   2   0 -11    0.40    0.77
   2   0 -11    0.20    0.61
  -2   0  11    0.41    0.67
  -2   0  10    0.83    0.57
  -2   0  10    0.43    0.49
   2   0 -10    4.04    0.98
   2   0 -10    1.48    0.63
  -2   0   9    0.10    0.41
   2   0  -9   -0.26    0.44
   2   0  -9   -0.58    0.40
  -2   0   9   -0.24    0.39
  -2   0   8   -0.18    0.32
   2   0  -8    0.04    0.41
   2   0  -8    0.59    0.38
  -2   0   8    0.14    0.26
  -2   0   7    0.29    0.28
   2   0  -7   -0.14    0.29
  -2   0   7   -0.29    0.28
   2   0  -7    0.12    0.40
  -2   0   6    4.85    0.77
   2   0  -6    5.73    0.83
   2   0  -6    5.16    0.75
  -2   0   6    5.47    0.73
   2   0  -5    0.10    0.22
  -2   0   5    0.28    0.24
   2   0  -5   -0.06    0.20
  -2   0   5    0.23    0.26
   2   0  -4   73.55    4.14
  -2   0   4   75.74    4.11
  -2   0   4   77.21    4.15
  -2   0   3    0.22    0.16
  -2   0   3   -0.03    0.10
   2   0  -3    0.32    0.18
   2   0  -3   -0.08    0.16
  -2   0   2  215.22   10.97
   2   0  -2  224.78   10.98
  -2   0   2  217.50   10.94
   2   0  -2  210.65   10.94
  -2   0   1    0.17    0.10
   2   0  -1    0.02    0.05
  -2   0   1   -0.02    0.05
  -2   0  -1    0.01    0.04
   2   0   1    0.08    0.06
   2   0   1   -0.02    0.04
  -2   0  -1    0.07    0.08
  -2   0  -2  122.51    5.67
   2   0   2  112.72    5.66
  -2   0  -2  103.88    5.66
   2   0   2  105.70    5.63
  -2   0  -3    0.16    0.14
   2   0   3    0.07    0.12
  -2   0  -3    0.21    0.11
   2   0   4  100.12    5.24
  -2   0  -4  100.97    5.23
  -2   0  -4   95.03    5.13
  -2   0  -5    0.12    0.19
  -2   0  -5   -0.01    0.15
   2   0   5    0.18    0.22
  -2   0  -5   -0.32    0.18
  -2   0  -6   24.73    1.69
   2   0   6   27.57    1.80
  -2   0  -6   24.08    1.75
  -2   0  -7    0.01    0.27
  -2   0  -7   -0.12    0.33
   2   0   7    0.11    0.30
   2   0   8    9.39    1.14
  -2   0  -8    5.54    0.79
  -2   0  -8    9.42    1.20
  -2   0  -8    5.68    0.87
  -2   0  -9   -0.16    0.48
  -2   0  -9   -0.21    0.38
  -2   0  -9    0.06    0.43
   2   0   9    0.59    0.44
   2   0  10   14.67    1.51
  -2   0 -10   12.11    1.62
  -2   0 -10   11.75    1.37
  -2   0 -10   16.03    1.43
  -2   0 -11   -0.24    0.52
  -2   0 -11    0.19    0.70
  -2   0 -11    0.59    0.57
   2   0  11   -0.15    0.55
  -2   0 -12    5.85    1.14
   2   0  12    8.61    1.37
  -2   0 -12    6.72    1.18
  -2   0 -12    8.42    1.53
  -2   0 -13    0.58    0.86
  -2   0 -13    0.03    1.07
   2   0  13    1.43    0.92
  -2   0 -13   -0.34    0.79
  -2   0 -14    2.88    1.17
  -2   0 -14    0.33    1.41
  -2   0 -14    3.04    1.14
  -2   0 -15    1.46    1.68
  -2   0 -15    0.62    1.12
  -2   0 -15    1.27    1.12
  -2   0 -16    4.28    1.42
  -2   0 -16    1.38    1.33
   2   1 -16    4.25    1.77
   2   1 -16   -1.48    1.60
   2  -1 -16    1.48    1.21
   2   1 -15    0.81    1.24
   2   1 -15    0.19    1.49
   2  -1 -15   -1.69    1.39
   2  -1 -15    0.27    0.94
  -2  -1  15    0.38    1.11
   2   1 -14    5.22    1.34
   2   1 -14    4.79    1.52
  -2  -1  14    2.52    1.14
   2  -1 -14    2.95    0.96
   2  -1 -14    5.87    1.57
   2   1 -13    0.60    0.98
   2   1 -13    0.79    0.94
   2  -1 -13    0.48    0.70
   2  -1 -13    0.83    1.05
  -2  -1  13    0.43    0.74
   2   1 -12    2.56    0.92
   2   1 -12    1.46    0.88
  -2  -1  12    0.46    0.72
   2  -1 -12    2.05    0.78
   2  -1 -12    1.48    0.97
   2   1 -11    3.05    1.06
   2   1 -11    2.59    0.89
   2  -1 -11    3.72    0.89
  -2  -1  11    2.77    0.83
   2  -1 -11    4.02    0.86
  -2  -1  11    1.73    0.88
   2   1 -10    1.34    0.71
   2   1 -10    2.23    0.87
   2  -1 -10    2.69    0.93
   2  -1 -10    1.55    0.60
  -2  -1  10    1.63    0.66
  -2  -1  10    0.83    0.59
   2   1  -9    0.66    0.54
   2   1  -9    0.11    0.53
   2  -1  -9    0.30    0.52
  -2  -1   9    0.43    0.44
  -2  -1   9    1.06    0.58
   2  -1  -9    1.04    0.46
   2   1  -8   12.54    1.36
   2   1  -8   13.05    1.35
  -2   1   8   13.52    0.97
   2  -1  -8   16.31    1.49
  -2  -1   8   13.82    1.38
  -2  -1   8   13.67    1.39
   2  -1  -8   15.61    1.28
  -2   1   7   23.65    1.50
   2   1  -7   27.45    1.96
   2   1  -7   22.93    1.82
  -2  -1   7   21.93    1.78
   2  -1  -7   24.94    1.87
  -2   1   6   60.01    3.45
   2   1  -6   68.04    3.88
   2   1  -6   61.48    3.73
  -2  -1   6   62.36    3.77
   2  -1  -6   62.26    3.75
  -2  -1   6   66.48    3.79
   2  -1  -6   65.27    3.59
   2   1  -5   41.12    2.42
  -2   1   5   35.54    2.17
   2   1  -5   40.59    2.51
   2  -1  -5   40.21    2.26
  -2  -1   5   35.34    2.41
  -2  -1   5   37.06    2.38
   2  -1  -5   38.18    2.40
  -2   1   4   40.63    2.36
   2   1  -4   43.90    2.52
   2   1  -4   44.33    2.64
   2  -1  -4   44.36    2.54
  -2  -1   4   39.67    2.58
   2   1  -3    4.38    0.64
  -2   1   3    4.75    0.44
   2   1  -3    5.83    0.54
   2  -1  -3    5.70    0.47
   2  -1  -3    4.95    0.51
  -2  -1   3    4.49    0.58
  -2  -1   3    5.00    0.68
   2   1  -2  262.71   13.56
  -2   1   2  272.23   13.39
   2   1  -2  268.46   13.44
  -2  -1   2  260.31   13.56
  -2  -1   2  271.46   13.45
   2   1  -1  104.94    5.00
   2   1  -1   92.11    5.09
  -2   1   1   98.74    5.02
  -2  -1   1   93.93    5.10
  -2  -1   1   97.11    4.99
   2  -1  -1   97.13    5.03
   2  -1  -1   98.31    5.03
  -2   1   0   66.30    3.16
  -2   1   0   57.49    3.18
   2   1   0   60.28    3.08
  -2  -1   0   58.04    3.07
   2  -1   0   58.78    3.19
  -2  -1   0   57.81    3.14
   2  -1   0   59.15    3.14
  -2   1  -1   38.06    2.24
  -2   1  -1   34.27    2.15
   2   1   1   41.05    2.07
   2  -1   1   41.56    2.38
  -2  -1  -1   40.46    2.10
  -2  -1  -1   42.23    2.09
   2  -1   1   40.49    2.18
  -2   1  -2  108.21    6.01
  -2   1  -2  118.35    5.96
  -2  -1  -2  110.86    5.76
   2  -1   2  124.66    5.96
  -2   1  -3   71.42    3.92
  -2   1  -3   73.22    3.87
  -2   1  -3   71.81    3.98
   2  -1   3   68.95    3.88
   2  -1   3   74.95    3.87
  -2  -1  -3   70.64    3.81
  -2   1  -4    0.12    0.18
  -2   1  -4    0.13    0.25
  -2   1  -4    0.78    0.29
  -2  -1  -4    0.19    0.16
   2  -1   4    0.15    0.20
  -2   1  -5    6.32    0.89
  -2   1  -5    7.18    0.74
  -2   1  -5    5.82    0.77
   2  -1   5    7.32    0.76
  -2  -1  -5    7.72    0.75
  -2   1  -6   14.27    1.27
  -2   1  -6   15.18    1.22
  -2   1  -6   13.51    1.19
   2  -1   6   13.85    1.22
  -2  -1  -6   15.57    1.01
  -2  -1  -6   14.53    1.23
  -2   1  -7   15.95    1.41
  -2   1  -7   18.28    1.47
  -2   1  -7   17.91    1.51
   2  -1   7   16.01    1.42
  -2  -1  -7   16.39    1.42
  -2  -1  -7   17.73    1.22
  -2   1  -8    2.29    0.68
  -2   1  -8    2.18    0.62
  -2   1  -8    3.33    0.77
   2  -1   8    2.10    0.65
  -2  -1  -8    2.91    0.57
  -2  -1  -8    2.94    0.71
  -2   1  -9    1.32    0.63
  -2   1  -9    2.01    0.67
  -2   1  -9    1.29    0.59
   2  -1   9    0.47    0.55
  -2  -1  -9    1.47    0.63
  -2  -1  -9    1.28    0.45
  -2   1 -10   20.72    1.79
  -2   1 -10   17.02    1.83
  -2   1 -10   20.78    1.91
   2  -1  10   20.66    1.88
  -2  -1 -10   18.60    1.82
  -2  -1 -10   19.63    1.60
  -2   1 -11   -0.38    0.67
  -2   1 -11    1.15    0.57
  -2   1 -11    0.11    0.56
   2  -1  11    0.42    0.65
  -2  -1 -11    0.20    0.52
  -2  -1 -11    0.69    0.80
  -2   1 -12   -0.20    0.92
  -2   1 -12   -0.11    0.65
  -2   1 -12   -0.55    0.71
  -2  -1 -12   -0.43    0.82
  -2  -1 -12   -0.17    0.55
   2  -1  12    0.69    0.75
  -2  -1 -12   -0.27    0.60
  -2   1 -13    4.39    1.19
  -2   1 -13    5.25    1.14
  -2   1 -13    4.93    1.41
  -2  -1 -13    3.75    1.31
  -2  -1 -13    2.35    0.81
   2  -1  13    2.56    1.09
  -2  -1 -13    2.91    0.92
  -2   1 -14   -1.29    1.18
  -2   1 -14    0.68    1.05
  -2   1 -14    0.24    0.91
  -2  -1 -14    0.93    0.78
  -2  -1 -14   -0.22    0.73
  -2  -1 -14    1.62    1.40
   2  -1  14    1.09    0.97
  -2   1 -15   -0.04    1.22
  -2   1 -15    3.11    1.66
  -2   1 -15    0.37    1.09
  -2  -1 -15   -0.50    1.62
  -2  -1 -15    1.22    0.99
   2  -1  15    1.64    1.33
  -2  -1 -15    2.34    1.08
  -2   1 -16    3.19    1.29
  -2   1 -16    4.41    1.74
  -2  -1 -16    6.53    1.50
  -2  -1 -16    4.37    1.36
   2   2 -16    2.57    1.63
   2   2 -16    0.79    1.53
  -2  -2  16    4.16    1.56
   2  -2 -16    2.88    1.11
   2   2 -15   -0.20    1.17
   2   2 -15   -0.23    1.30
   2  -2 -15    0.46    0.85
   2  -2 -15    3.10    1.83
  -2  -2  15    0.84    1.32
   2   2 -14   -1.39    1.00
   2   2 -14   -1.52    1.35
  -2  -2  14    0.38    0.78
   2  -2 -14   -0.18    0.71
   2  -2 -14    0.06    1.42
   2   2 -13    4.69    1.35
   2   2 -13    9.07    1.77
   2  -2 -13    7.98    1.58
  -2  -2  13    6.99    1.49
   2  -2 -13    6.42    1.12
   2   2 -12    8.25    1.58
   2   2 -12    8.53    1.52
   2  -2 -12    7.93    1.19
  -2  -2  12    6.17    1.41
   2  -2 -12    8.36    1.61
  -2  -2  12    6.57    1.39
   2   2 -11    1.05    0.92
   2   2 -11    1.89    0.88
  -2  -2  11    1.05    0.67
  -2  -2  11    0.52    0.86
   2  -2 -11    0.98    0.52
   2  -2 -11    1.29    0.80
   2   2 -10    0.96    0.68
   2   2 -10   -0.80    0.61
  -2  -2  10    0.33    0.67
  -2  -2  10    1.49    0.81
   2  -2 -10    0.66    0.44
   2  -2 -10    0.20    0.66
   2   2  -9    0.89    0.60
   2   2  -9    2.11    0.84
   2  -2  -9    1.09    0.41
  -2  -2   9    0.91    0.72
   2  -2  -9    0.86    0.63
  -2  -2   9    1.14    0.61
   2   2  -8    5.29    1.08
   2   2  -8    5.16    0.94
  -2  -2   8    3.73    0.97
   2  -2  -8    4.47    0.88
  -2  -2   8    3.51    0.81
   2  -2  -8    3.66    0.60
   2   2  -7    0.61    0.38
   2   2  -7    1.74    0.55
   2  -2  -7    1.01    0.51
  -2  -2   7    0.47    0.51
  -2  -2   7    1.39    0.53
   2  -2  -7    1.29    0.35
   2   2  -6    1.08    0.54
   2   2  -6    2.13    0.54
  -2   2   6    1.85    0.25
   2  -2  -6    1.89    0.37
  -2  -2   6    1.18    0.56
  -2  -2   6    1.84    0.49
   2  -2  -6    2.32    0.61
  -2   2   5   10.20    0.75
   2   2  -5   12.05    1.03
   2   2  -5    9.65    1.12
  -2  -2   5   13.16    1.07
   2  -2  -5   10.80    1.03
  -2  -2   5    9.83    1.27
   2  -2  -5   10.78    0.81
   2   2  -4   81.30    4.38
  -2   2   4   75.62    4.10
   2   2  -4   77.06    4.55
   2  -2  -4   85.75    4.18
  -2  -2   4   78.35    4.37
  -2  -2   4   71.78    4.50
   2   2  -3   26.45    1.82
   2   2  -3   25.84    1.64
  -2   2   3   24.83    1.46
   2  -2  -3   24.75    1.50
  -2  -2   3   24.47    1.77
  -2  -2   3   24.43    1.61
   2   2  -2    8.36    0.70
   2   2  -2    7.43    0.76
  -2   2   2    7.48    0.60
  -2  -2   2    7.93    0.78
  -2  -2   2    7.48    0.67
  -2   2   1    3.04    0.44
   2   2  -1    2.38    0.42
  -2   2   1    3.27    0.46
   2   2  -1    2.12    0.37
   2  -2  -1    2.93    0.45
  -2  -2   1    3.62    0.47
   2  -2  -1    2.90    0.41
  -2  -2   1    1.71    0.41
   2   2   0    5.57    0.54
  -2   2   0    5.92    0.60
   2   2   0    5.56    0.53
  -2   2   0    5.39    0.61
  -2   2   0    5.97    0.57
   2  -2   0    4.88    0.54
   2  -2   0    6.48    0.61
  -2  -2   0    5.46    0.56
  -2  -2   0    5.53    0.52
  -2   2  -1  394.77   19.41
   2   2   1  375.71   19.15
   2   2   1  388.38   19.09
  -2   2  -1  348.54   19.29
  -2   2  -1  400.64   19.28
   2  -2   1  388.53   19.26
  -2  -2  -1  374.45   19.16
  -2  -2  -1  389.21   19.16
  -2   2  -2   39.47    2.36
  -2   2  -2   36.21    2.19
   2   2   2   33.59    1.84
  -2   2  -2   33.96    2.22
   2   2   2   36.64    1.84
  -2  -2  -2   37.24    1.97
   2  -2   2   35.78    2.16
  -2  -2  -2   36.87    1.98
  -2  -2  -2   37.85    2.10
   2  -2   2   36.87    2.26
  -2   2  -3    4.05    0.61
  -2   2  -3    3.95    0.64
  -2   2  -3    2.87    0.59
   2  -2   3    4.03    0.57
  -2  -2  -3    3.96    0.26
  -2  -2  -3    2.95    0.44
  -2  -2  -3    3.75    0.27
   2  -2   3    3.89    0.63
  -2   2  -4    9.01    0.87
  -2   2  -4   10.13    1.02
  -2   2  -4    9.22    0.91
   2  -2   4    9.38    0.86
  -2   2  -5    1.43    0.50
  -2   2  -5    1.80    0.52
  -2   2  -5    1.21    0.43
   2  -2   5    1.25    0.40
  -2  -2  -5    1.31    0.40
  -2   2  -6   15.67    1.37
  -2   2  -6   14.33    1.45
  -2   2  -6   17.80    1.47
  -2  -2  -6   16.89    1.35
   2  -2   6   16.44    1.36
  -2   2  -7   -0.27    0.38
  -2   2  -7    0.30    0.43
  -2   2  -7    0.24    0.42
  -2  -2  -7    0.30    0.37
   2  -2   7    0.15    0.30
  -2  -2  -7    0.22    0.16
  -2   2  -8    0.33    0.44
  -2   2  -8   -0.61    0.37
  -2   2  -8   -0.13    0.48
   2  -2   8    0.14    0.42
  -2  -2  -8    0.33    0.49
  -2  -2  -8    0.17    0.19
  -2   2  -9    5.75    1.03
  -2   2  -9    5.37    1.08
  -2   2  -9    5.24    1.12
   2  -2   9    5.31    0.98
  -2  -2  -9    6.11    1.07
  -2  -2  -9    5.64    0.67
  -2   2 -10   15.33    1.74
  -2   2 -10   19.90    1.87
  -2   2 -10   17.46    1.84
  -2  -2 -10   18.50    1.84
  -2  -2 -10   18.12    1.36
   2  -2  10   18.08    1.83
  -2   2 -11  180.13   10.38
  -2   2 -11  183.24   10.22
  -2   2 -11  178.07   10.21
  -2  -2 -11  192.92   10.26
   2  -2  11  192.76   10.32
  -2  -2 -11  175.20    9.60
  -2   2 -12   20.71    2.08
  -2   2 -12   20.87    2.23
  -2   2 -12   21.44    2.24
  -2  -2 -12   19.14    1.62
   2  -2  12   21.11    2.17
  -2  -2 -12   17.52    2.30
  -2   2 -13    1.29    1.03
  -2   2 -13    2.51    1.33
  -2   2 -13   -0.13    0.88
  -2  -2 -13    0.99    0.65
  -2  -2 -13    0.44    1.21
   2  -2  13    2.39    1.09
  -2  -2 -13    0.76    0.61
  -2   2 -14    1.36    1.48
  -2   2 -14    2.74    1.25
  -2   2 -14    0.15    1.04
  -2  -2 -14    0.33    1.36
   2  -2  14    0.86    1.13
  -2  -2 -14   -0.43    0.72
  -2  -2 -14    1.23    0.75
  -2   2 -15    8.25    1.82
  -2   2 -15    4.15    1.64
  -2   2 -15    0.62    1.91
  -2  -2 -15    3.46    1.01
   2  -2  15    3.39    1.47
  -2  -2 -15    1.28    1.73
  -2  -2 -15    2.76    0.98
   2   3 -15    9.46    2.20
   2   3 -15    6.42    1.92
  -2  -3  15    9.39    2.10
   2  -3 -15    9.37    1.34
   2   3 -14    2.08    1.43
   2   3 -14    6.35    1.79
   2   3 -14    2.00    1.39
  -2  -3  14    1.18    1.10
   2  -3 -14    3.66    1.63
   2  -3 -14    4.02    0.90
   2   3 -13   -0.14    1.20
   2   3 -13    0.87    1.11
   2   3 -13    0.90    1.14
   2  -3 -13    1.38    0.61
   2  -3 -13    0.47    1.22
  -2  -3  13   -0.78    1.14
  -2  -3  13    1.27    0.90
   2   3 -12   15.39    2.24
   2   3 -12   19.21    2.52
   2   3 -12   18.48    2.42
   2  -3 -12   18.54    1.55
  -2  -3  12   19.18    2.40
  -2  -3  12   16.68    2.27
   2  -3 -12   17.98    2.38
   2   3 -11    2.65    1.07
   2   3 -11    2.64    1.15
   2  -3 -11    5.68    1.27
  -2  -3  11    5.33    1.45
   2  -3 -11    2.44    0.61
  -2  -3  11    4.50    1.23
   2   3 -10    0.03    0.79
   2   3 -10   -0.21    0.73
  -2  -3  10    0.62    0.57
  -2  -3  10   -0.50    0.80
   2  -3 -10   -1.60    0.67
   2  -3 -10    0.25    0.35
   2   3  -9   15.12    2.00
   2   3  -9   14.34    1.79
  -2  -3   9   11.29    1.72
  -2  -3   9   14.45    1.52
   2  -3  -9   14.34    1.13
   2  -3  -9   13.68    1.47
   2   3  -8    0.35    0.57
   2   3  -8    0.48    0.56
  -2  -3   8    0.26    0.52
  -2  -3   8   -0.63    0.55
   2  -3  -8    0.08    0.26
   2  -3  -8    0.01    0.52
   2   3  -7   52.72    3.32
   2   3  -7   46.85    3.49
  -2  -3   7   48.43    3.47
   2  -3  -7   50.69    2.87
   2  -3  -7   50.81    3.27
  -2  -3   7   51.75    3.31
   2   3  -6    4.08    0.89
   2   3  -6    6.24    0.94
  -2  -3   6    3.81    0.94
   2  -3  -6    3.53    0.50
  -2  -3   6    4.20    0.77
   2   3  -5    3.71    0.75
  -2   3   5    4.69    0.47
  -2   3   5    4.47    0.41
   2   3  -5    3.93    0.88
  -2  -3   5    3.95    0.70
  -2  -3   5    2.57    0.70
   2  -3  -5    3.78    0.52
  -2   3   4    3.50    0.42
   2   3  -4    1.83    0.52
   2   3  -4    2.04    0.58
  -2   3   4    2.42    0.46
  -2  -3   4    3.20    0.60
   2  -3  -4    3.89    0.67
   2  -3  -4    2.61    0.46
  -2  -3   4    2.51    0.62
   2   3  -3    0.93    0.40
  -2   3   3    1.01    0.35
   2   3  -3    2.81    0.57
   2  -3  -3    2.19    0.49
  -2  -3   3    1.26    0.42
   2  -3  -3    1.67    0.36
  -2  -3   3    2.04    0.47
   2   3  -2  152.54    8.17
   2   3  -2  164.08    8.28
  -2   3   2  157.01    8.16
   2   3  -2  160.78    8.36
  -2   3   2  157.30    8.02
  -2   3   2  155.79    8.14
   2  -3  -2  146.80    8.15
  -2  -3   2  158.59    8.15
  -2  -3   2  147.73    8.32
   2  -3  -2  147.43    8.07
  -2   3   1   12.15    0.98
  -2   3   1   11.55    1.00
   2   3  -1   14.07    1.09
   2   3  -1   11.72    0.98
   2   3  -1   10.97    1.05
  -2  -3   1   12.87    1.01
   2  -3  -1   10.01    0.95
  -2  -3   1   12.52    1.10
   2  -3  -1   11.59    1.02
  -2   3   0  119.19    6.02
  -2   3   0  109.91    6.09
  -2   3   0  112.01    5.98
   2   3   0  108.12    5.90
   2   3   0  112.97    5.92
   2  -3   0  105.92    5.96
  -2  -3   0  104.98    5.98
   2  -3   0  106.61    5.98
  -2  -3   0  116.14    5.94
   2   3   1  125.24    7.04
   2   3   1  138.69    7.08
  -2   3  -1  140.43    7.26
  -2   3  -1  133.22    7.27
  -2   3  -1  133.25    7.38
   2   3   1  133.02    7.12
   2  -3   1  140.61    7.25
  -2  -3  -1  136.84    7.12
  -2  -3  -1  132.60    7.14
  -2  -3  -1  141.13    7.19
   2  -3   1  138.16    7.30
   2  -3   1  136.57    7.40
  -2   3  -2  130.87    7.10
   2   3   2  129.32    6.70
   2   3   2  129.18    6.68
  -2   3  -2  135.86    7.06
  -2   3  -2  128.90    7.21
   2   3   2  134.50    6.89
   2  -3   2  129.90    7.10
  -2  -3  -2  138.35    6.83
   2  -3   2  130.21    7.21
  -2  -3  -2  132.63    6.93
   2  -3   2  126.53    7.00
  -2  -3  -2  125.01    6.83
  -2   3  -3   27.90    2.05
  -2   3  -3   24.08    1.87
  -2   3  -3   23.31    1.80
   2  -3   3   26.03    2.00
  -2  -3  -3   27.13    1.74
  -2  -3  -3   23.83    1.55
  -2  -3  -3   26.34    1.55
   2  -3   3   26.76    1.81
   2  -3   3   29.85    1.97
  -2   3  -4  109.57    6.05
  -2   3  -4  106.25    6.25
  -2   3  -4  101.75    6.09
   2  -3   4  118.06    6.30
   2  -3   4  105.11    6.09
  -2  -3  -4  111.06    5.58
  -2  -3  -4  105.37    5.59
  -2  -3  -4  111.26    5.92
   2  -3   4  113.83    6.01
  -2   3  -5    0.25    0.38
  -2   3  -5    0.16    0.38
  -2   3  -5    0.27    0.33
  -2  -3  -5   -0.10    0.31
   2  -3   5    0.17    0.44
   2  -3   5    0.47    0.39
  -2  -3  -5    0.14    0.12
  -2  -3  -5    0.11    0.09
  -2   3  -6  156.15    8.29
  -2   3  -6  153.90    8.39
  -2   3  -6  147.57    8.52
   2  -3   6  141.02    8.17
  -2  -3  -6  158.12    8.16
  -2   3  -7    1.36    0.76
  -2   3  -7    2.44    0.77
  -2   3  -7    1.32    0.55
   2  -3   7    1.39    0.60
  -2  -3  -7    1.90    0.60
  -2   3  -8    2.16    0.79
  -2   3  -8    0.66    0.72
  -2   3  -8    3.50    0.80
   2  -3   8    2.68    0.70
  -2  -3  -8    1.85    0.26
  -2  -3  -8    4.13    0.87
  -2   3  -9   50.00    3.48
  -2   3  -9   54.07    3.77
  -2   3  -9   51.81    3.58
  -2  -3  -9   50.25    3.39
   2  -3   9   47.83    3.43
  -2  -3  -9   48.73    2.68
  -2   3 -10   14.65    1.99
  -2   3 -10   17.90    1.87
  -2   3 -10   18.22    2.02
  -2  -3 -10   15.70    1.12
  -2  -3 -10   16.03    1.91
   2  -3  10   19.84    1.93
  -2   3 -11   15.56    2.08
  -2   3 -11   12.30    2.01
  -2   3 -11   12.28    1.92
  -2  -3 -11   12.21    1.79
   2  -3  11   17.08    2.12
  -2  -3 -11   12.98    1.03
  -2   3 -12   -0.54    0.84
  -2   3 -12   -0.14    0.93
  -2   3 -12   -0.42    0.89
   2  -3  12    0.47    0.75
  -2  -3 -12   -0.34    0.38
  -2  -3 -12    1.08    1.03
  -2   3 -13    2.79    1.47
  -2   3 -13    3.87    1.30
  -2   3 -13    3.57    1.48
  -2  -3 -13    2.20    1.34
   2  -3  13    4.60    1.46
  -2  -3 -13    1.83    0.60
  -2   3 -14    4.57    1.69
  -2   3 -14    6.96    1.93
  -2   3 -14    1.56    1.28
   2  -3  14    2.49    1.27
  -2  -3 -14    2.74    0.75
  -2  -3 -14    3.88    0.80
  -2  -3 -14    4.23    1.65
  -2   3 -15    4.03    1.60
  -2   3 -15    4.72    1.71
   2  -3  15    8.94    1.80
  -2  -3 -15    3.60    0.82
  -2  -3 -15    3.24    0.93
  -2  -3 -15    3.39    1.87
   2   4 -15   -1.16    1.68
   2   4 -15   -0.36    1.77
  -2  -4  15    2.23    1.20
   2  -4 -15    0.47    0.80
   2   4 -14    1.65    1.53
   2   4 -14    0.91    1.53
   2   4 -14    2.74    1.53
   2  -4 -14    1.68    1.75
   2  -4 -14    1.39    0.71
  -2  -4  14    2.09    1.26
   2   4 -13    2.44    1.48
   2   4 -13    1.00    1.32
   2   4 -13    2.02    1.34
   2  -4 -13    0.90    0.62
  -2  -4  13    1.59    1.49
  -2  -4  13    1.01    1.03
   2  -4 -13    1.51    1.40
   2   4 -12    4.68    1.31
   2   4 -12    4.95    1.62
   2   4 -12    4.12    1.40
  -2  -4  12    3.70    1.17
   2  -4 -12    1.63    1.16
  -2  -4  12    2.18    1.57
   2  -4 -12    2.05    0.59
   2   4 -11    9.90    1.78
   2   4 -11    5.61    1.57
   2   4 -11   11.22    1.83
   2  -4 -11    8.55    1.59
  -2  -4  11    7.26    1.62
   2  -4 -11    9.04    0.97
  -2  -4  11    9.53    1.54
   2   4 -10    1.55    0.88
   2   4 -10    0.64    0.64
   2   4 -10    0.82    0.89
  -2  -4  10    1.23    1.02
   2  -4 -10    2.08    0.83
   2  -4 -10    1.04    0.46
  -2  -4  10    1.35    0.68
   2   4  -9   -1.09    0.72
   2   4  -9    0.15    0.80
   2   4  -9    0.76    0.74
  -2  -4   9   -0.02    0.84
   2  -4  -9    0.78    0.69
  -2  -4   9   -0.61    0.49
   2  -4  -9    0.15    0.33
   2   4  -8   13.80    1.77
   2   4  -8   19.19    2.29
   2   4  -8   16.80    1.81
   2  -4  -8   12.78    1.63
  -2  -4   8   10.91    1.77
  -2  -4   8    9.42    1.49
   2  -4  -8   12.93    1.07
   2   4  -7    0.38    0.60
   2   4  -7   -0.22    0.50
   2   4  -7   -0.28    0.41
   2  -4  -7    0.39    0.28
  -2  -4   7   -0.23    0.44
   2  -4  -7    0.19    0.40
  -2  -4   7   -0.08    0.63
   2   4  -6   13.92    1.70
   2   4  -6   10.63    1.67
   2   4  -6   13.97    1.76
   2  -4  -6   15.51    1.48
   2  -4  -6   15.74    1.18
  -2  -4   6   15.99    1.98
  -2  -4   6   15.47    1.47
  -2   4   5    0.04    0.19
   2   4  -5   -0.39    0.30
  -2   4   5   -0.02    0.24
   2   4  -5    0.32    0.34
   2   4  -5    0.22    0.37
   2  -4  -5    0.00    0.26
   2  -4  -5   -0.13    0.24
  -2  -4   5    0.04    0.38
  -2  -4   5   -0.09    0.44
  -2   4   4   10.05    0.78
  -2   4   4    8.34    0.89
   2   4  -4   10.16    1.25
   2   4  -4    9.50    1.26
   2   4  -4    8.50    1.32
  -2  -4   4    9.35    1.39
   2  -4  -4   10.34    0.93
   2  -4  -4    9.80    1.19
  -2  -4   4   11.10    1.10
   2   4  -3    4.68    0.84
   2   4  -3    4.92    0.95
  -2   4   3    4.18    0.75
  -2   4   3    5.50    0.67
  -2   4   3    4.95    0.73
   2   4  -3    4.25    0.88
   2  -4  -3    5.21    0.85
  -2  -4   3    6.70    0.93
   2  -4  -3    5.10    0.76
  -2  -4   3    5.04    0.99
  -2   4   2    0.30    0.26
  -2   4   2    0.13    0.33
   2   4  -2    0.02    0.36
  -2   4   2   -0.06    0.31
   2   4  -2    0.62    0.38
   2   4  -2    0.33    0.30
  -2  -4   2    0.17    0.45
   2  -4  -2    0.15    0.27
   2  -4  -2   -0.55    0.25
  -2  -4   2    0.39    0.29
  -2   4   1   -0.12    0.25
   2   4  -1    0.42    0.42
   2   4  -1    1.17    0.42
   2   4  -1   -0.16    0.30
  -2   4   1   -0.02    0.21
   2  -4  -1    0.22    0.25
   2  -4  -1   -0.09    0.27
   2  -4  -1    0.23    0.29
  -2  -4   1    0.02    0.35
  -2  -4   1    0.02    0.28
   2   4   0    1.27    0.41
   2   4   0    0.47    0.23
  -2   4   0    1.56    0.50
   2   4   0    0.58    0.39
  -2   4   0    1.41    0.43
  -2   4   0    0.88    0.44
   2  -4   0    1.24    0.44
   2  -4   0    1.52    0.44
  -2  -4   0    1.09    0.47
   2  -4   0    0.17    0.39
  -2  -4   0    0.81    0.33
  -2   4  -1   17.08    1.40
   2   4   1   15.83    1.18
   2   4   1   14.11    1.17
  -2   4  -1   15.02    1.41
  -2   4  -1   13.08    1.26
   2   4   1   13.85    1.21
   2  -4   1   15.44    1.37
   2  -4   1   13.29    1.25
  -2  -4  -1   13.70    1.27
  -2  -4  -1   15.28    1.23
   2  -4   1   13.53    1.40
  -2  -4  -1   14.28    1.24
   2   4   2  102.27    5.58
  -2   4  -2  109.32    6.01
   2   4   2  105.42    5.76
   2   4   2  100.99    5.56
  -2   4  -2  106.09    6.14
  -2   4  -2  105.03    5.93
  -2  -4  -2  102.69    5.80
   2  -4   2  114.51    6.20
   2  -4   2  108.18    5.92
  -2  -4  -2  109.12    5.72
   2  -4   2  105.17    5.99
  -2  -4  -2   97.17    5.73
   2   4   3    3.90    0.62
   2   4   3    3.38    0.38
   2   4   3    3.17    0.34
  -2   4  -3    2.26    0.67
  -2   4  -3    3.51    0.74
  -2   4  -3    3.34    0.72
  -2  -4  -3    2.28    0.53
  -2  -4  -3    3.17    0.68
  -2  -4  -3    2.18    0.48
   2  -4   3    4.08    0.76
   2  -4   3    2.37    0.80
  -2   4  -4    0.15    0.44
  -2   4  -4    0.72    0.43
  -2   4  -4    0.22    0.36
   2  -4   4   -0.05    0.32
  -2  -4  -4    0.52    0.30
  -2  -4  -4    0.66    0.32
   2  -4   4   -0.58    0.49
   2  -4   4    1.15    0.63
  -2  -4  -4    0.12    0.32
  -2   4  -5   16.74    1.82
  -2   4  -5   19.99    1.75
  -2   4  -5   17.61    1.65
  -2  -4  -5   19.84    1.30
   2  -4   5   18.85    1.61
  -2  -4  -5   17.32    1.22
   2  -4   5   19.53    1.90
  -2  -4  -5   20.26    1.58
  -2   4  -6    5.70    1.09
  -2   4  -6    7.70    1.47
  -2   4  -6    7.96    1.28
  -2  -4  -6    5.69    0.55
  -2  -4  -6    6.86    0.61
   2  -4   6    5.41    0.96
   2  -4   6    4.56    1.05
  -2  -4  -6    6.72    0.97
  -2   4  -7   16.84    1.79
  -2   4  -7   19.20    1.97
  -2   4  -7   19.44    2.09
   2  -4   7   20.40    1.75
  -2  -4  -7   20.25    1.19
  -2  -4  -7   16.68    1.65
  -2  -4  -7   21.12    1.24
  -2   4  -8    3.98    1.06
  -2   4  -8    1.91    0.94
  -2   4  -8    3.33    1.00
  -2  -4  -8    5.40    1.02
  -2  -4  -8    4.23    0.91
  -2  -4  -8    3.43    0.36
   2  -4   8    4.52    0.94
  -2   4  -9   16.34    2.01
  -2   4  -9   14.75    2.17
   2  -4   9   17.99    1.74
  -2  -4  -9   13.57    0.87
  -2  -4  -9   12.94    1.66
  -2   4 -10    2.68    1.07
  -2   4 -10    2.31    1.05
  -2   4 -10    3.50    1.26
  -2  -4 -10    2.32    0.98
   2  -4  10    3.55    0.97
  -2  -4 -10    2.73    0.34
  -2   4 -11    0.74    1.08
  -2   4 -11    0.60    0.96
  -2   4 -11    1.03    0.97
   2  -4  11    0.05    0.85
  -2  -4 -11    0.34    0.24
  -2  -4 -11    1.02    0.94
  -2   4 -12    0.29    1.12
  -2   4 -12    1.22    1.14
  -2   4 -12    1.05    1.05
  -2  -4 -12    0.27    1.18
   2  -4  12    1.85    1.06
  -2  -4 -12    1.02    0.33
  -2   4 -13   -1.20    1.14
  -2   4 -13   -0.91    1.22
  -2   4 -13   -0.13    1.25
  -2  -4 -13    0.56    1.37
  -2  -4 -13   -0.02    0.34
   2  -4  13    0.57    0.94
  -2   4 -14    1.16    1.71
  -2   4 -14    1.41    1.48
  -2   4 -14   -0.18    1.37
  -2  -4 -14   -0.16    1.67
  -2  -4 -14    1.54    0.53
  -2  -4 -14    0.06    0.40
   2  -4  14   -0.26    1.23
  -2   4 -15    7.13    2.18
  -2   4 -15    4.55    1.98
   2  -4  15    6.61    1.82
  -2  -4 -15    3.93    0.73
  -2  -4 -15    3.40    0.66
   2   5 -14    2.35    1.33
   2   5 -14    2.69    1.89
   2  -5 -14    1.71    1.44
   2  -5 -14    3.43    0.86
  -2  -5  14    2.15    1.52
   2   5 -13    2.36    1.60
   2   5 -13    2.69    1.76
   2   5 -13    0.22    1.15
   2  -5 -13    0.03    0.63
   2  -5 -13    0.85    1.18
   2  -5 -13    2.11    1.64
  -2  -5  13    2.58    1.75
  -2  -5  13    0.88    1.05
   2   5 -12    1.77    1.51
   2   5 -12    1.11    1.32
   2   5 -12    0.52    1.27
  -2  -5  12    1.28    1.05
  -2  -5  12    2.09    1.47
   2  -5 -12    3.40    1.31
   2  -5 -12    0.98    0.90
   2  -5 -12    1.45    0.63
   2   5 -11   -0.33    1.13
   2   5 -11    0.61    1.16
   2   5 -11   -0.14    0.87
   2  -5 -11   -0.67    1.05
  -2  -5  11    0.27    1.20
   2  -5 -11    1.15    0.98
   2  -5 -11    0.86    0.50
  -2  -5  11    1.17    0.92
   2   5 -10    1.95    1.18
   2   5 -10    1.46    1.23
   2   5 -10    0.41    1.06
   2  -5 -10    2.68    0.64
  -2  -5  10    0.10    1.15
   2  -5 -10    2.26    0.85
   2  -5 -10    3.16    0.96
  -2  -5  10    1.25    0.80
   2   5  -9   12.47    1.99
   2   5  -9   12.71    2.13
   2   5  -9   11.32    1.78
  -2  -5   9   12.62    2.07
   2  -5  -9   12.36    1.74
   2  -5  -9   13.90    1.82
   2  -5  -9   12.55    1.22
  -2  -5   9   10.52    1.58
   2   5  -8   20.19    2.63
   2   5  -8   21.64    2.18
   2   5  -8   21.55    2.16
  -2  -5   8   17.92    2.51
   2  -5  -8   24.28    2.13
   2  -5  -8   20.84    1.63
  -2  -5   8   22.41    2.06
   2   5  -7   20.63    1.96
   2   5  -7   18.85    2.02
   2   5  -7   19.50    2.15
  -2  -5   7   22.52    1.96
   2  -5  -7   19.83    1.59
   2  -5  -7   22.32    1.97
  -2  -5   7   24.85    2.30
   2   5  -6    0.60    0.71
   2   5  -6    0.49    0.76
  -2   5   6    0.42    0.19
  -2   5   6    0.81    0.24
   2   5  -6    1.18    0.65
   2  -5  -6    0.51    0.41
  -2  -5   6    0.77    0.81
  -2  -5   6    0.44    0.44
   2  -5  -6    1.52    0.56
   2   5  -5   14.02    1.81
  -2   5   5   13.88    1.14
  -2   5   5   15.59    1.02
   2   5  -5   15.53    1.96
   2   5  -5   13.15    1.62
  -2  -5   5   13.57    1.87
   2  -5  -5   11.09    1.16
   2  -5  -5   13.03    1.57
  -2  -5   5   13.31    1.41
   2   5  -4   41.93    3.07
  -2   5   4   44.47    2.75
   2   5  -4   43.07    3.22
  -2   5   4   44.76    2.53
   2   5  -4   42.04    3.00
  -2  -5   4   42.27    2.90
   2  -5  -4   41.71    2.74
  -2  -5   4   43.34    3.21
   2  -5  -4   38.05    2.87
  -2   5   3   19.46    1.46
   2   5  -3   21.62    1.82
  -2   5   3   19.27    1.65
   2   5  -3   17.04    1.69
   2   5  -3   21.07    1.95
  -2   5   3   19.41    1.65
   2  -5  -3   19.15    1.58
  -2  -5   3   19.52    1.87
  -2  -5   3   22.60    1.74
   2  -5  -3   18.45    1.71
  -2   5   2   12.62    1.23
   2   5  -2   11.48    1.40
  -2   5   2   12.46    1.14
   2   5  -2   13.75    1.47
  -2   5   2   11.99    1.27
   2   5  -2   10.96    1.44
   2  -5  -2   13.34    1.28
  -2  -5   2   12.80    1.63
   2  -5  -2   12.05    1.30
  -2  -5   2   12.81    1.25
   2   5  -1    0.44    0.51
  -2   5   1    0.64    0.49
   2   5  -1    0.75    0.44
   2   5  -1    1.72    0.58
  -2   5   1    0.46    0.47
   2  -5  -1    0.50    0.33
  -2  -5   1    2.78    0.76
  -2  -5   1    1.50    0.56
   2  -5  -1    0.52    0.42
   2  -5  -1    1.62    0.55
   2   5   0    8.27    1.08
  -2   5   0    9.15    1.30
   2   5   0    8.26    1.12
  -2   5   0    8.42    1.20
  -2   5   0    7.30    1.14
   2   5   0    5.01    0.96
   2  -5   0    7.03    1.08
   2  -5   0    8.39    1.23
   2  -5   0    6.48    1.06
  -2  -5   0    6.51    1.11
  -2  -5   0    7.30    1.01
  -2  -5   0    8.27    1.12
   2   5   1   17.19    1.53
   2   5   1   19.09    1.52
  -2   5  -1   21.30    1.73
  -2   5  -1   20.03    1.67
  -2   5  -1   18.90    1.78
   2   5   1   18.01    1.56
  -2  -5  -1   17.47    1.60
   2  -5   1   18.85    1.71
  -2  -5  -1   20.61    1.60
   2  -5   1   19.14    1.67
  -2  -5  -1   16.74    1.55
   2  -5   1   17.39    1.72
  -2   5  -2  178.33    9.74
   2   5   2  174.52    9.50
   2   5   2  180.05    9.35
  -2   5  -2  176.80    9.92
   2   5   2  178.86    9.31
  -2   5  -2  177.01    9.69
  -2  -5  -2  175.06    9.57
  -2  -5  -2  165.03    9.53
   2  -5   2  187.79    9.98
   2  -5   2  186.34    9.81
   2   5   3    6.26    0.64
   2   5   3    5.41    0.85
  -2   5  -3    5.38    1.17
  -2   5  -3    8.18    1.27
   2   5   3    6.62    0.66
  -2   5  -3    5.61    1.11
   2  -5   3    3.68    0.95
   2  -5   3    5.22    1.09
  -2  -5  -3    5.76    0.91
   2  -5   3    5.09    0.95
  -2  -5  -3    6.61    0.85
  -2  -5  -3    5.43    0.92
  -2   5  -4    4.01    0.86
  -2   5  -4    4.87    1.11
  -2   5  -4    3.04    0.83
   2  -5   4    2.24    0.78
   2  -5   4    2.91    0.70
  -2  -5  -4    3.44    0.63
  -2  -5  -4    2.74    0.70
   2  -5   4    3.39    0.94
  -2  -5  -4    2.92    0.65
  -2   5  -5   -0.70    0.60
  -2   5  -5   -0.85    0.54
  -2   5  -5    0.91    0.65
  -2  -5  -5    0.07    0.46
   2  -5   5   -0.24    0.70
  -2  -5  -5    0.47    0.32
   2  -5   5   -0.09    0.38
  -2  -5  -5   -0.40    0.30
  -2   5  -6    7.49    1.30
  -2   5  -6    6.03    1.41
  -2   5  -6    7.45    1.37
   2  -5   6   10.44    1.73
  -2  -5  -6    7.85    1.20
   2  -5   6   10.03    1.37
  -2  -5  -6    7.84    0.80
  -2  -5  -6    8.18    0.90
  -2   5  -7    0.36    0.72
  -2   5  -7    0.31    0.61
  -2   5  -7    1.20    0.71
   2  -5   7    3.07    1.07
  -2  -5  -7    0.91    0.55
  -2  -5  -7    0.96    0.39
  -2  -5  -7    0.69    0.30
   2  -5   7    0.61    0.64
  -2   5  -8   10.51    1.99
  -2   5  -8    9.45    1.71
  -2   5  -8    7.98    1.46
  -2  -5  -8    9.98    1.49
  -2  -5  -8    8.79    0.80
   2  -5   8    9.40    1.43
  -2   5  -9    5.12    1.52
  -2   5  -9    6.14    1.43
  -2   5  -9    4.35    1.20
  -2  -5  -9    4.85    1.16
  -2  -5  -9    4.47    0.58
  -2  -5  -9    5.91    1.20
   2  -5   9    4.64    1.07
  -2   5 -10   -1.30    0.85
  -2   5 -10    0.01    0.73
  -2   5 -10    1.45    1.12
  -2  -5 -10   -1.38    0.81
   2  -5  10   -0.15    0.67
  -2  -5 -10    0.00    0.26
  -2  -5 -10   -0.17    0.75
  -2   5 -11    0.65    1.17
  -2   5 -11    0.23    1.09
  -2   5 -11    1.94    1.34
   2  -5  11    1.41    0.97
  -2  -5 -11   -0.27    0.81
  -2  -5 -11    0.94    1.04
  -2   5 -12    0.65    1.26
  -2   5 -12    0.40    1.38
  -2   5 -12   -0.39    1.31
  -2  -5 -12    0.77    0.99
   2  -5  12    0.57    0.92
  -2  -5 -12   -1.83    1.20
  -2  -5 -12    0.11    0.29
  -2   5 -13    2.14    1.52
  -2   5 -13   -0.25    1.44
  -2   5 -13   -0.24    1.67
  -2  -5 -13   -0.56    1.17
  -2  -5 -13   -0.33    0.28
   2  -5  13   -0.57    1.13
  -2  -5 -13   -0.07    1.47
  -2   5 -14    1.86    1.57
  -2   5 -14   -1.20    1.61
   2  -5  14   -0.70    1.30
  -2  -5 -14    1.17    1.88
  -2  -5 -14    0.51    1.43
  -2  -5 -14   -0.28    0.26
  -2  -5 -14    0.12    0.27
   2   6 -14    1.25    2.05
   2   6 -14   -3.14    2.08
   2  -6 -14    0.02    0.80
  -2  -6  14   -0.94    1.43
   2  -6 -14    3.94    1.77
   2   6 -13    0.04    1.87
   2   6 -13   -0.32    1.60
  -2  -6  13    1.05    1.39
   2  -6 -13    0.90    1.36
   2  -6 -13    0.32    0.74
   2   6 -12    2.44    1.23
   2   6 -12   -2.82    1.66
   2   6 -12    1.01    1.58
   2  -6 -12    1.54    1.43
   2  -6 -12    0.61    0.68
   2  -6 -12    0.12    1.01
  -2  -6  12    0.66    1.19
  -2  -6  12    1.62    1.87
   2   6 -11   12.57    2.33
   2   6 -11   10.33    2.11
   2   6 -11   12.72    2.44
   2  -6 -11   11.77    1.43
   2  -6 -11   12.18    2.05
   2  -6 -11   12.47    2.10
  -2  -6  11   11.54    1.93
  -2  -6  11   14.00    2.65
   2   6 -10    2.05    1.36
   2   6 -10    3.64    1.49
   2   6 -10    7.64    1.94
   2  -6 -10    4.67    1.41
  -2  -6  10    3.58    1.08
   2  -6 -10    4.86    1.30
  -2  -6  10    1.66    1.57
   2  -6 -10    3.94    0.84
   2   6  -9   47.99    3.85
   2   6  -9   41.69    3.86
   2   6  -9   50.26    4.20
  -2  -6   9   48.54    3.65
  -2  -6   9   46.61    4.10
   2  -6  -9   47.91    3.15
   2  -6  -9   55.45    3.80
   2   6  -8   -0.34    1.03
   2   6  -8    1.70    0.96
   2   6  -8    1.49    0.98
  -2  -6   8   -0.41    1.15
  -2  -6   8    1.75    0.75
   2  -6  -8    1.76    0.58
   2  -6  -8    1.02    0.91
   2   6  -7   29.88    2.86
   2   6  -7   37.16    3.29
   2   6  -7   34.48    3.07
  -2  -6   7   36.53    2.74
   2  -6  -7   39.39    2.87
   2  -6  -7   33.07    2.41
  -2  -6   7   31.24    3.12
   2   6  -6    4.83    1.17
  -2   6   6    5.03    0.53
   2   6  -6    4.48    1.20
   2   6  -6    4.00    1.05
  -2   6   6    5.50    0.64
   2  -6  -6    2.88    0.98
   2  -6  -6    5.01    0.86
  -2  -6   6    7.23    1.15
  -2  -6   6    5.29    1.48
  -2   6   5    0.75    0.37
   2   6  -5    2.12    0.85
   2   6  -5    2.22    0.79
  -2   6   5    0.80    0.50
   2   6  -5    1.06    0.89
   2  -6  -5    0.82    0.51
  -2  -6   5    2.13    0.84
  -2  -6   5    1.29    0.69
   2  -6  -5    1.68    0.63
   2   6  -4    0.66    0.47
   2   6  -4    0.92    0.71
  -2   6   4    0.41    0.52
   2   6  -4    0.84    0.72
  -2   6   4    0.86    0.39
  -2  -6   4    0.54    0.47
  -2  -6   4   -0.09    0.56
   2  -6  -4    0.15    0.40
   2  -6  -4    0.62    0.61
   2   6  -3   25.97    2.29
  -2   6   3   25.36    1.79
   2   6  -3   20.62    2.01
   2   6  -3   21.51    2.05
  -2   6   3   23.19    1.95
  -2   6   3   23.00    1.95
  -2  -6   3   22.26    2.35
   2  -6  -3   27.56    2.21
   2  -6  -3   23.86    1.97
  -2  -6   3   23.91    2.03
  -2   6   2    8.03    1.21
  -2   6   2    7.81    1.28
   2   6  -2    7.14    1.17
   2   6  -2    5.93    1.25
  -2   6   2    6.02    1.00
   2   6  -2    6.39    1.12
  -2  -6   2    6.65    1.16
  -2  -6   2    5.90    1.28
   2  -6  -2    7.74    1.14
   2  -6  -2    5.52    1.07
   2   6  -1   29.48    2.50
  -2   6   1   28.97    2.35
   2   6  -1   29.06    2.39
   2   6  -1   33.50    2.50
  -2   6   1   30.73    2.34
  -2  -6   1   32.57    2.44
   2  -6  -1   29.93    2.45
   2  -6  -1   36.12    2.51
  -2  -6   1   30.25    2.60
   2  -6  -1   33.04    2.57
  -2   6   0   26.07    2.39
  -2   6   0   29.03    2.31
  -2   6   0   28.80    2.33
   2   6   0   26.82    2.20
   2   6   0   27.57    2.30
   2   6   0   31.79    2.34
   2  -6   0   25.88    2.30
  -2  -6   0   36.47    2.46
  -2  -6   0   30.68    2.43
   2  -6   0   32.14    2.54
   2   6   1    4.57    0.92
  -2   6  -1    3.66    1.00
   2   6   1    2.32    0.73
  -2   6  -1    3.46    0.98
   2   6   1    2.54    0.67
  -2   6  -1    2.99    0.90
  -2  -6  -1    3.75    0.83
  -2  -6  -1    2.92    0.86
   2  -6   1    4.08    1.10
  -2  -6  -1    4.52    1.06
   2  -6   1    3.68    0.90
   2  -6   1    3.34    0.92
   2   6   2   19.16    1.65
  -2   6  -2   15.33    1.71
   2   6   2   17.28    1.50
   2   6   2   16.71    1.41
  -2   6  -2   17.14    1.91
  -2   6  -2   17.51    2.04
   2  -6   2   17.42    1.79
   2  -6   2   16.03    1.82
  -2  -6  -2   14.61    1.59
  -2  -6  -2   18.38    1.68
  -2  -6  -2   16.80    1.55
   2  -6   2   16.30    1.65
  -2   6  -3   21.91    1.97
  -2   6  -3   19.23    1.93
   2   6   3   18.23    1.44
   2   6   3   19.96    1.52
  -2   6  -3   20.21    2.08
   2   6   3   19.69    1.74
   2  -6   3   17.27    1.92
  -2  -6  -3   21.21    1.86
  -2  -6  -3   21.47    1.83
   2  -6   3   23.32    2.17
  -2  -6  -3   17.75    1.63
   2  -6   3   19.26    1.77
  -2   6  -4    7.46    1.34
  -2   6  -4    7.90    1.41
   2   6   4    7.38    0.67
  -2   6  -4    7.12    1.62
   2   6   4    8.47    0.72
   2  -6   4    7.52    1.56
   2  -6   4    6.76    1.28
  -2  -6  -4    8.75    1.17
  -2  -6  -4    7.26    1.15
   2  -6   4    8.63    1.33
  -2  -6  -4    7.92    1.26
  -2   6  -5    0.51    0.81
  -2   6  -5    0.88    0.84
  -2   6  -5    0.47    0.77
   2  -6   5   -0.06    0.51
  -2  -6  -5    0.44    0.51
  -2  -6  -5    0.26    0.55
   2  -6   5    1.81    0.82
  -2  -6  -5    0.68    0.45
  -2   6  -6    1.24    0.79
  -2   6  -6    0.01    0.57
  -2   6  -6    0.92    0.92
  -2  -6  -6    0.85    0.62
  -2  -6  -6    0.85    0.48
   2  -6   6    1.42    0.91
  -2  -6  -6    0.37    0.52
   2  -6   6    0.84    0.57
  -2   6  -7    0.59    0.93
  -2   6  -7    0.41    0.92
  -2   6  -7   -0.20    0.94
   2  -6   7    1.12    0.68
  -2  -6  -7    0.71    0.48
   2  -6   7    1.19    0.99
  -2  -6  -7    0.66    0.57
  -2  -6  -7    0.47    0.49
  -2   6  -8    3.36    1.27
  -2   6  -8    4.78    1.60
  -2   6  -8    2.77    1.07
  -2  -6  -8    2.22    0.93
  -2  -6  -8    2.23    0.55
   2  -6   8    0.83    0.81
  -2   6  -9   12.48    2.07
  -2   6  -9   14.64    2.36
  -2   6  -9   14.91    2.28
  -2  -6  -9   12.56    1.81
   2  -6   9   13.13    1.89
  -2  -6  -9   13.04    1.15
  -2  -6  -9   13.58    1.85
  -2   6 -10    2.38    1.45
  -2   6 -10    2.98    1.40
  -2   6 -10    4.06    1.30
   2  -6  10    3.15    1.06
  -2  -6 -10    0.83    0.85
  -2  -6 -10    3.20    1.25
  -2  -6 -10    3.21    0.58
  -2   6 -11    4.71    1.51
  -2   6 -11    9.32    2.06
  -2   6 -11    9.47    2.23
  -2  -6 -11    8.78    1.77
  -2  -6 -11    8.17    1.76
   2  -6  11    5.42    1.48
  -2  -6 -11    9.72    0.88
  -2   6 -12    2.43    1.90
  -2   6 -12    2.03    1.66
  -2   6 -12    2.76    1.36
   2  -6  12    0.45    1.13
  -2  -6 -12    2.76    1.44
  -2  -6 -12    2.25    0.48
  -2  -6 -12    2.52    1.32
  -2   6 -13   15.34    2.83
  -2   6 -13   14.02    2.85
  -2  -6 -13   12.95    0.91
  -2  -6 -13   18.48    2.61
  -2  -6 -13   16.30    2.41
   2  -6  13   13.70    2.44
  -2   6 -14    2.11    1.98
  -2   6 -14    5.72    2.23
  -2  -6 -14    0.28    1.60
   2  -6  14    0.82    1.64
   2   7 -13    2.70    1.97
   2   7 -13    9.14    2.70
   2  -7 -13    6.79    1.24
  -2  -7  13    5.42    1.87
   2  -7 -13    6.45    2.00
   2   7 -12    0.20    2.00
   2   7 -12    0.33    1.84
  -2  -7  12   -3.11    2.11
   2  -7 -12    0.56    1.57
  -2  -7  12   -1.42    1.32
   2  -7 -12    0.38    0.83
   2  -7 -12    0.31    1.24
   2   7 -11   -2.28    1.63
   2   7 -11   -1.62    1.62
   2   7 -11   -0.36    1.60
  -2  -7  11    0.17    1.05
   2  -7 -11    0.53    1.18
  -2  -7  11    0.46    1.91
   2  -7 -11   -0.53    0.73
   2  -7 -11    1.33    1.48
   2   7 -10    1.30    1.50
   2   7 -10    1.25    1.47
   2   7 -10    2.36    1.27
  -2  -7  10    1.01    1.08
   2  -7 -10    0.45    0.69
  -2  -7  10    0.00    1.36
   2  -7 -10    1.30    1.17
   2   7  -9    6.42    1.64
   2   7  -9    7.28    1.81
   2   7  -9    7.29    1.84
   2  -7  -9    5.56    1.37
   2  -7  -9    4.29    1.02
  -2  -7   9    6.52    1.43
  -2  -7   9    9.39    2.27
   2   7  -8   -1.12    1.07
   2   7  -8    1.05    1.28
   2   7  -8    0.14    1.15
   2  -7  -8    1.14    0.88
  -2  -7   8   -0.18    0.83
   2  -7  -8   -0.95    0.60
  -2  -7   8   -0.81    1.01
   2   7  -7   14.15    2.30
   2   7  -7   12.02    2.12
   2   7  -7   10.11    1.79
   2  -7  -7   12.08    1.53
   2  -7  -7   12.33    1.82
  -2  -7   7   11.86    1.70
  -2  -7   7    8.57    1.87
   2   7  -6   18.04    2.31
  -2   7   6   20.59    1.30
  -2   7   6   17.55    1.41
   2   7  -6   18.22    2.54
   2   7  -6   20.89    2.86
  -2  -7   6   14.33    2.38
   2  -7  -6   21.32    2.52
   2  -7  -6   18.89    1.84
  -2  -7   6   18.68    1.93
   2   7  -5   23.51    2.62
   2   7  -5   21.62    2.49
  -2   7   5   26.04    1.98
   2   7  -5   23.41    2.44
  -2   7   5   26.48    1.77
  -2  -7   5   24.11    2.21
   2  -7  -5   26.36    2.42
  -2  -7   5   26.80    2.70
   2  -7  -5   24.81    2.16
   2   7  -4    6.25    1.44
   2   7  -4    7.78    1.46
  -2   7   4    6.87    0.97
  -2   7   4    7.84    1.27
   2   7  -4    8.39    1.71
  -2   7   4    9.29    1.48
   2  -7  -4    5.92    1.27
  -2  -7   4    7.68    1.46
   2  -7  -4    6.76    1.29
  -2  -7   4    6.01    1.24
  -2   7   3   -0.66    0.63
   2   7  -3    0.46    0.64
  -2   7   3    1.35    0.53
   2   7  -3    0.30    0.58
   2   7  -3   -0.06    0.75
  -2   7   3   -0.69    0.64
  -2  -7   3    1.43    0.96
   2  -7  -3    0.11    0.57
   2  -7  -3    0.44    0.69
  -2  -7   3    0.72    0.51
  -2   7   2    0.66    0.55
   2   7  -2   -0.07    0.71
   2   7  -2   -0.60    0.62
  -2   7   2    0.26    0.71
  -2   7   2   -0.24    0.58
   2   7  -2   -0.56    0.64
   2  -7  -2    0.06    0.60
  -2  -7   2   -0.19    0.60
   2  -7  -2   -0.42    0.52
  -2  -7   2   -0.02    0.56
   2   7  -1    9.38    1.50
  -2   7   1    6.49    1.39
  -2   7   1    9.44    1.46
  -2   7   1    8.54    1.35
   2   7  -1   11.86    1.58
   2   7  -1   11.67    1.70
   2  -7  -1   11.74    1.80
  -2  -7   1    9.97    1.62
   2  -7  -1    9.05    1.46
   2  -7  -1   10.07    1.56
  -2  -7   1    8.59    1.42
   2   7   0    1.31    0.72
  -2   7   0    0.45    0.72
  -2   7   0    0.29    0.62
  -2   7   0   -0.17    0.65
   2   7   0    0.24    0.62
   2   7   0    0.05    0.69
  -2  -7   0    1.53    0.68
   2  -7   0    0.50    0.80
   2  -7   0    0.68    0.67
  -2  -7   0    1.37    0.68
   2  -7   0    0.85    0.60
   2   7   1   27.71    2.29
   2   7   1   25.18    2.16
  -2   7  -1   23.59    2.29
  -2   7  -1   27.19    2.54
   2   7   1   23.09    2.19
  -2   7  -1   19.97    2.12
  -2  -7  -1   26.95    2.27
  -2  -7  -1   31.44    2.41
   2  -7   1   24.03    2.43
   2  -7   1   26.84    2.35
   2  -7   1   32.25    2.58
  -2  -7  -1   29.23    2.48
  -2   7  -2    4.21    1.07
   2   7   2    1.46    0.78
   2   7   2    3.08    0.83
  -2   7  -2    3.75    1.20
   2   7   2    3.36    0.86
  -2   7  -2    2.55    0.97
   2  -7   2    3.45    0.90
  -2  -7  -2    2.61    0.90
  -2  -7  -2    2.13    0.74
   2  -7   2    2.15    0.79
  -2  -7  -2    4.05    0.99
   2  -7   2    2.75    1.20
   2   7   3    4.16    0.77
  -2   7  -3    4.94    1.31
  -2   7  -3    5.21    1.27
  -2   7  -3    4.69    1.32
   2   7   3    2.82    0.90
   2   7   3    2.77    0.75
  -2  -7  -3    2.95    0.95
  -2  -7  -3    1.99    0.80
   2  -7   3    4.39    1.02
  -2  -7  -3    5.40    1.06
   2  -7   3    4.15    1.20
   2  -7   3    5.02    1.46
   2   7   4   20.61    1.48
  -2   7  -4   22.45    2.79
   2   7   4   20.74    1.45
  -2   7  -4   21.84    2.25
  -2   7  -4   24.28    2.25
   2   7   4   18.53    1.93
  -2  -7  -4   17.09    1.71
  -2  -7  -4   20.61    2.00
   2  -7   4   21.86    2.35
   2  -7   4   20.35    2.14
   2  -7   4   18.96    1.99
  -2  -7  -4   22.09    2.02
  -2   7  -5   10.04    1.95
  -2   7  -5    9.73    1.76
  -2   7  -5    7.78    1.60
  -2  -7  -5    9.07    1.37
  -2  -7  -5    9.11    1.51
   2  -7   5    9.53    1.99
   2  -7   5    5.78    1.28
  -2  -7  -5    8.82    1.23
  -2   7  -6    2.16    1.19
  -2   7  -6    1.65    1.21
  -2   7  -6    2.51    1.17
  -2  -7  -6    2.02    0.77
  -2  -7  -6    1.20    0.56
   2  -7   6    0.96    0.95
   2  -7   6    0.64    0.72
  -2  -7  -6    0.16    0.71
  -2   7  -7    4.20    1.41
  -2   7  -7    4.52    1.57
  -2   7  -7    7.69    1.79
  -2  -7  -7    8.66    1.60
  -2  -7  -7    9.15    1.30
   2  -7   7    7.92    2.04
   2  -7   7    7.96    1.44
  -2  -7  -7    8.88    1.19
  -2   7  -8    6.66    1.67
  -2   7  -8    4.68    1.40
  -2   7  -8    5.98    1.75
  -2  -7  -8    5.17    0.93
  -2  -7  -8    6.36    1.42
   2  -7   8    8.70    1.46
  -2   7  -9    9.55    2.00
  -2   7  -9   11.61    2.31
  -2   7  -9    9.10    2.08
  -2  -7  -9   11.03    1.84
  -2  -7  -9   10.05    1.29
   2  -7   9   10.06    1.73
  -2   7 -10    2.06    1.30
  -2   7 -10    2.09    1.61
  -2   7 -10    2.90    1.60
   2  -7  10    3.25    1.19
  -2  -7 -10    0.56    1.21
  -2  -7 -10    2.04    1.21
  -2  -7 -10    1.43    0.71
  -2   7 -11   -0.02    1.78
  -2   7 -11    2.35    1.77
  -2   7 -11    2.08    1.38
  -2  -7 -11    0.80    1.33
  -2  -7 -11   -0.51    1.27
   2  -7  11    1.52    1.29
  -2   7 -12    0.64    1.94
  -2   7 -12    1.11    1.37
   2  -7  12    1.38    1.16
  -2  -7 -12    1.72    1.38
  -2  -7 -12    0.54    1.61
  -2   7 -13   18.24    3.29
  -2   7 -13   20.54    3.56
  -2  -7 -13   14.81    2.63
   2  -7  13   12.70    2.49
   2   8 -12   22.06    3.48
   2   8 -12   15.19    3.00
   2  -8 -12   20.37    2.23
  -2  -8  12   16.92    2.57
   2  -8 -12   17.94    2.88
   2   8 -11   -0.03    1.46
   2   8 -11    3.09    2.14
  -2  -8  11    2.34    1.43
   2  -8 -11    0.90    1.46
  -2  -8  11    8.03    2.99
   2  -8 -11    2.01    0.95
   2   8 -10    1.39    1.73
   2   8 -10    0.46    1.84
   2   8 -10   -1.69    1.54
   2  -8 -10    1.54    0.90
   2  -8 -10    0.36    1.32
  -2  -8  10    0.45    1.23
  -2  -8  10    0.58    1.65
   2   8  -9    1.69    1.39
   2   8  -9    0.26    1.24
   2   8  -9    4.23    1.83
   2  -8  -9    2.09    0.89
   2  -8  -9    6.33    1.70
  -2  -8   9    5.75    2.27
  -2  -8   9    2.33    1.27
   2   8  -8   15.35    2.48
   2   8  -8   17.01    2.67
   2   8  -8   17.07    2.91
   2  -8  -8   17.14    1.88
  -2  -8   8   15.39    2.26
   2  -8  -8   16.17    2.43
  -2  -8   8   20.55    3.32
   2   8  -7    2.54    1.27
   2   8  -7   -1.25    1.36
   2   8  -7    4.56    1.58
  -2  -8   7    0.95    1.69
  -2  -8   7    2.16    0.90
   2  -8  -7    2.47    0.75
   2  -8  -7    0.88    1.00
   2   8  -6    2.44    1.41
  -2   8   6    3.46    0.77
   2   8  -6    2.97    1.22
  -2   8   6    2.78    0.60
   2   8  -6    2.16    1.45
  -2  -8   6    2.90    1.76
   2  -8  -6    3.84    1.06
   2  -8  -6    2.23    1.09
  -2  -8   6    3.04    1.04
   2   8  -5    6.68    1.49
  -2   8   5    6.02    0.91
  -2   8   5    3.86    1.02
   2   8  -5    6.87    1.70
   2   8  -5    3.73    1.48
   2  -8  -5    5.91    1.15
  -2  -8   5    4.64    1.45
  -2  -8   5    3.86    1.24
   2  -8  -5    3.81    1.14
   2   8  -4    2.87    1.31
  -2   8   4    1.05    0.84
  -2   8   4    2.62    0.72
  -2   8   4    1.85    0.82
   2   8  -4    2.14    1.22
   2   8  -4    2.39    1.19
  -2  -8   4    1.05    1.27
   2  -8  -4    2.46    0.96
  -2  -8   4    1.58    0.89
   2  -8  -4    1.20    0.95
   2   8  -3    3.69    1.21
  -2   8   3    3.08    1.08
  -2   8   3    3.67    0.82
   2   8  -3    4.48    1.17
  -2   8   3    2.79    1.04
   2   8  -3    2.50    1.08
  -2  -8   3    3.56    1.00
   2  -8  -3    2.42    1.00
   2  -8  -3    1.25    0.76
  -2  -8   3    3.06    1.33
   2   8  -2    3.80    1.17
  -2   8   2    2.89    1.12
   2   8  -2    3.70    1.28
  -2   8   2    6.29    1.22
  -2   8   2    4.78    1.15
   2   8  -2    3.70    1.04
   2  -8  -2    3.09    1.11
   2  -8  -2    2.53    0.98
  -2  -8   2    3.64    1.49
  -2  -8   2    4.63    1.20
   2   8  -1    0.64    0.95
  -2   8   1    3.20    1.13
  -2   8   1    2.54    1.19
   2   8  -1    2.33    1.29
  -2   8   1    3.20    1.01
   2   8  -1    2.80    1.09
   2  -8  -1    1.92    0.93
   2  -8  -1    4.94    1.16
   2  -8  -1    2.25    0.97
  -2  -8   1    0.96    0.73
  -2  -8   1    1.53    1.13
   2   8   0    5.89    1.40
  -2   8   0    3.81    1.08
   2   8   0    4.66    1.03
  -2   8   0    4.72    1.08
  -2   8   0    2.40    1.12
   2   8   0    2.62    1.08
   2  -8   0    3.08    1.13
  -2  -8   0    4.98    1.19
   2  -8   0    5.97    1.44
  -2  -8   0    3.36    1.15
   2  -8   0    3.46    1.10
  -2   8  -1    0.17    0.63
   2   8   1   -1.61    0.60
   2   8   1    1.27    0.90
  -2   8  -1    0.65    0.91
  -2   8  -1   -0.38    0.90
   2   8   1    0.15    0.73
  -2  -8  -1   -0.52    0.82
   2  -8   1    0.15    0.87
   2  -8   1   -0.01    0.74
   2  -8   1    0.14    1.02
  -2  -8  -1   -0.66    0.67
   2   8   2   39.73    3.08
  -2   8  -2   37.84    3.24
  -2   8  -2   36.04    3.18
  -2   8  -2   42.25    3.57
   2   8   2   39.53    2.83
   2   8   2   37.04    2.84
   2  -8   2   38.98    3.15
   2  -8   2   40.32    3.35
  -2  -8  -2   36.45    3.00
   2  -8   2   42.54    3.65
  -2  -8  -2   40.89    3.24
  -2  -8  -2   34.33    3.00
  -2   8  -3    0.30    1.03
   2   8   3    0.51    0.75
   2   8   3    2.36    0.74
  -2   8  -3    1.05    1.07
  -2   8  -3    1.13    1.01
   2   8   3    2.55    0.81
   2  -8   3    0.65    0.97
  -2  -8  -3   -0.06    0.65
   2  -8   3    1.63    1.31
  -2  -8  -3    3.30    1.06
   2  -8   3    1.26    0.67
  -2  -8  -3    2.09    0.86
  -2   8  -4    6.76    1.70
   2   8   4    6.38    1.36
  -2   8  -4    3.09    1.20
  -2   8  -4    5.01    1.40
   2   8   4    6.11    0.97
   2   8   4    7.02    0.93
  -2  -8  -4    7.11    1.46
  -2  -8  -4    8.14    1.53
  -2  -8  -4    7.24    1.30
   2  -8   4    5.49    1.75
   2  -8   4    4.93    1.21
   2  -8   4    5.67    1.38
   2   8   5   10.00    0.65
   2   8   5   10.67    0.68
  -2   8  -5    4.77    1.82
  -2   8  -5   12.62    2.11
  -2   8  -5   13.09    2.29
   2  -8   5   12.79    2.36
   2  -8   5   11.07    1.80
  -2  -8  -5   13.26    1.88
  -2  -8  -5   12.38    1.62
  -2  -8  -5    7.05    1.52
  -2   8  -6   -0.71    0.91
  -2   8  -6    2.27    1.36
  -2   8  -6   -0.72    1.28
  -2  -8  -6    0.32    0.85
  -2  -8  -6    1.34    0.81
   2  -8   6    1.10    1.65
  -2  -8  -6    1.33    0.91
   2  -8   6    1.51    0.74
  -2   8  -7   29.11    3.22
  -2   8  -7   27.45    3.31
  -2   8  -7   31.30    3.33
  -2  -8  -7   29.86    2.60
   2  -8   7   32.76    2.81
  -2  -8  -7   29.80    2.47
  -2  -8  -7   32.24    3.02
   2  -8   7   32.25    3.39
  -2   8  -8    2.62    1.49
  -2   8  -8    4.08    1.83
  -2   8  -8    3.94    1.69
   2  -8   8    2.79    1.07
  -2  -8  -8    3.34    0.91
  -2  -8  -8    3.22    1.23
  -2   8  -9    1.78    1.89
  -2   8  -9   -0.80    1.63
  -2   8  -9   -0.54    1.54
   2  -8   9    1.52    1.29
  -2  -8  -9    1.15    1.19
  -2  -8  -9    0.46    0.72
  -2   8 -10    2.66    1.94
  -2   8 -10   -0.08    1.37
  -2   8 -10    2.77    2.05
  -2  -8 -10    0.58    0.77
   2  -8  10   -1.79    1.11
  -2  -8 -10    1.15    1.28
  -2   8 -11    0.90    1.62
  -2   8 -11    3.58    2.09
  -2  -8 -11    1.53    1.80
  -2  -8 -11   -1.27    1.34
   2  -8  11   -0.16    1.27
  -2  -8 -11    1.89    0.79
  -2   8 -12    0.86    1.70
  -2   8 -12    2.16    1.96
   2  -8  12    1.25    1.67
  -2  -8 -12    3.97    1.90
   2   9 -11    2.03    1.74
   2   9 -11    1.73    2.72
   2  -9 -11   -0.47    1.47
   2  -9 -11    0.53    1.15
  -2  -9  11   -1.76    1.46
   2   9 -10   13.17    2.94
   2   9 -10   10.47    2.81
   2  -9 -10    6.69    1.61
   2  -9 -10    8.91    2.12
  -2  -9  10    6.28    1.80
  -2  -9  10   10.24    3.32
   2   9  -9    1.97    1.95
   2   9  -9    0.33    2.11
   2  -9  -9    0.14    0.99
   2  -9  -9   -0.95    1.26
  -2  -9   9    0.31    1.18
  -2  -9   9    0.29    1.82
   2   9  -8    1.85    1.93
   2   9  -8    1.51    1.78
   2   9  -8   -1.22    1.34
  -2  -9   8    0.45    1.01
  -2  -9   8    1.44    1.71
   2  -9  -8   -0.32    0.98
   2  -9  -8    0.40    1.36
   2   9  -7   -2.10    1.64
   2   9  -7    2.23    1.29
   2   9  -7    0.91    1.62
   2  -9  -7   -1.07    1.07
   2  -9  -7    1.45    1.03
  -2  -9   7    1.88    1.12
  -2  -9   7    1.29    1.53
  -2   9   6   -0.32    0.54
   2   9  -6    0.55    1.35
   2   9  -6   -0.31    1.07
   2   9  -6    0.67    1.60
  -2   9   6    0.06    0.72
   2  -9  -6    0.77    0.94
   2  -9  -6    0.69    0.97
  -2  -9   6    2.23    1.98
  -2  -9   6   -0.28    0.91
   2   9  -5    4.95    1.64
  -2   9   5    4.15    1.21
   2   9  -5    5.44    1.47
   2   9  -5    6.95    2.07
  -2   9   5    4.65    0.97
  -2  -9   5    4.49    1.28
   2  -9  -5    6.79    1.46
   2  -9  -5    5.44    1.52
  -2  -9   5    4.00    2.13
   2   9  -4   -0.77    1.25
  -2   9   4   -0.24    0.99
  -2   9   4   -0.58    0.73
   2   9  -4    0.20    1.31
  -2   9   4    2.58    1.14
   2   9  -4    0.58    1.34
   2  -9  -4    0.04    0.82
   2  -9  -4   -0.19    1.01
  -2  -9   4    0.74    1.17
  -2  -9   4   -0.60    0.82
  -2   9   3    0.76    1.14
  -2   9   3    6.22    1.40
   2   9  -3    6.28    1.44
   2   9  -3    5.20    1.76
  -2   9   3    3.94    1.16
   2   9  -3    2.84    1.16
  -2  -9   3    2.58    1.41
   2  -9  -3    3.02    1.10
  -2  -9   3    4.62    1.18
   2  -9  -3    7.37    1.52
  -2   9   2   29.27    2.76
   2   9  -2   27.64    2.80
  -2   9   2   24.69    2.65
  -2   9   2   26.47    2.42
   2   9  -2   25.31    3.04
   2   9  -2   33.23    3.12
   2  -9  -2   26.98    2.77
  -2  -9   2   19.01    2.88
   2  -9  -2   28.89    2.74
  -2  -9   2   26.44    2.58
   2   9  -1   -0.75    1.02
  -2   9   1   -0.89    0.90
  -2   9   1   -0.69    1.02
   2   9  -1    0.40    0.98
  -2   9   1   -0.20    1.08
  -2  -9   1   -0.85    1.26
  -2  -9   1    0.40    0.92
   2  -9  -1    0.27    0.61
   2  -9  -1    0.37    0.87
  -2   9   0    1.53    1.31
  -2   9   0   -0.43    1.03
   2   9   0   -0.05    0.92
   2   9   0    2.22    1.10
  -2   9   0   -0.20    1.19
   2   9   0    0.95    0.98
  -2  -9   0    0.61    0.81
  -2  -9   0    1.78    1.33
   2  -9   0    0.73    0.97
   2  -9   0    0.13    0.96
  -2   9  -1   10.62    2.12
   2   9   1    8.53    1.57
   2   9   1   11.07    1.97
  -2   9  -1   10.84    1.85
   2   9   1   11.44    1.96
  -2   9  -1   12.04    2.02
  -2  -9  -1   11.68    2.15
  -2  -9  -1   12.72    1.94
   2  -9   1   13.84    2.15
   2  -9   1    6.91    1.62
   2  -9   1   14.33    2.50
   2   9   2   11.35    1.94
  -2   9  -2    9.98    1.95
   2   9   2    8.64    1.49
  -2   9  -2   10.48    2.01
   2   9   2    8.64    1.43
  -2   9  -2    5.86    1.69
   2  -9   2   10.56    2.08
  -2  -9  -2    9.72    1.87
  -2  -9  -2   12.63    1.92
   2  -9   2    7.82    1.64
   2  -9   2   12.73    2.34
   2   9   3   10.09    1.50
   2   9   3    6.79    1.52
  -2   9  -3    7.41    1.71
   2   9   3    6.65    1.22
  -2   9  -3    7.70    1.89
  -2   9  -3   10.64    2.09
   2  -9   3    8.09    1.63
  -2  -9  -3    7.85    1.61
   2  -9   3    9.17    2.16
   2  -9   3    8.63    1.78
  -2  -9  -3    8.13    1.50
  -2  -9  -3    8.10    1.91
  -2   9  -4   -0.15    1.28
   2   9   4    0.56    1.05
   2   9   4   -0.33    0.75
  -2   9  -4   -0.75    0.94
  -2   9  -4    0.07    1.30
   2   9   4    0.53    0.64
   2  -9   4    0.83    1.62
   2  -9   4    0.20    0.93
  -2  -9  -4   -0.05    0.77
  -2  -9  -4   -0.21    0.76
  -2  -9  -4    1.12    1.07
   2   9   5    0.71    0.41
  -2   9  -5    0.23    1.40
  -2   9  -5    1.31    1.48
   2   9   5    1.00    0.35
  -2   9  -5    1.51    1.39
  -2  -9  -5    1.78    1.01
   2  -9   5    2.59    1.46
  -2  -9  -5    0.36    0.85
   2  -9   5    0.26    1.02
  -2  -9  -5    1.64    1.12
  -2   9  -6    4.57    1.65
  -2   9  -6    3.63    1.87
  -2   9  -6    5.02    1.83
   2  -9   6    3.46    1.31
  -2  -9  -6    5.60    1.43
  -2  -9  -6    5.86    1.27
  -2  -9  -6    4.25    1.48
  -2   9  -7    8.78    2.14
  -2   9  -7   10.09    2.15
  -2   9  -7    3.08    1.89
  -2  -9  -7    7.17    1.82
  -2  -9  -7    4.83    1.22
   2  -9   7    4.43    1.37
  -2   9  -8    7.81    2.42
  -2   9  -8    1.72    1.85
  -2   9  -8    4.77    1.86
  -2  -9  -8    3.13    1.45
  -2  -9  -8    5.38    1.32
   2  -9   8    4.36    1.48
  -2   9  -9    3.10    1.70
  -2   9  -9    6.32    2.42
  -2  -9  -9    5.30    1.70
   2  -9   9    1.91    1.34
  -2  -9  -9    4.42    1.16
  -2   9 -10   -2.86    1.75
  -2   9 -10    3.73    1.93
  -2  -9 -10    0.96    0.96
   2  -9  10   -1.59    1.32
  -2  -9 -10   -1.17    1.48
   2  10  -9   -2.13    2.26
   2  10  -9    0.20    1.93
  -2 -10   9    0.77    1.42
   2 -10  -9    0.50    1.77
   2 -10  -9   -0.04    1.22
  -2 -10   9    0.17    3.34
   2  10  -8   -2.16    2.35
   2  10  -8   -2.29    2.12
  -2 -10   8    1.51    3.09
   2 -10  -8    0.43    1.61
   2 -10  -8    0.38    1.22
  -2 -10   8   -1.13    1.26
   2  10  -7    1.17    1.54
   2  10  -7   -2.45    1.38
   2 -10  -7   -0.02    1.42
   2 -10  -7   -1.72    1.17
  -2 -10   7    0.47    1.32
  -2 -10   7    0.50    2.61
   2  10  -6    0.83    1.36
  -2  10   6   -0.98    0.74
   2  10  -6   -2.05    1.62
   2  10  -6    4.51    2.06
  -2  10   6   -1.52    0.89
  -2 -10   6   -0.46    1.14
  -2 -10   6    0.83    1.76
   2 -10  -6    2.42    1.30
   2 -10  -6   -0.59    0.99
  -2  10   5    0.77    0.93
   2  10  -5   -4.28    1.34
  -2  10   5   -0.47    1.12
   2  10  -5   -0.57    1.76
   2  10  -5   -1.86    1.19
  -2 -10   5    0.04    2.20
   2 -10  -5    0.28    1.11
   2 -10  -5    0.33    1.07
  -2 -10   5   -0.34    0.89
  -2  10   4   -0.01    1.24
  -2  10   4    0.88    1.40
   2  10  -4   -1.14    1.66
   2  10  -4    0.85    1.50
   2  10  -4   -1.08    1.18
  -2  10   4   -0.96    1.02
  -2 -10   4    0.57    1.50
   2 -10  -4    1.63    1.08
   2 -10  -4   -0.82    0.99
  -2 -10   4    0.47    1.02
   2  10  -3    3.75    1.72
   2  10  -3    3.93    1.71
  -2  10   3    4.72    1.62
   2  10  -3    1.17    1.66
  -2  10   3    3.04    1.19
  -2  10   3    4.87    1.61
  -2 -10   3    3.81    1.31
   2 -10  -3    1.96    1.26
   2 -10  -3    2.39    1.43
  -2 -10   3   -0.02    1.44
  -2  10   2   27.20    2.96
  -2  10   2   29.67    3.09
   2  10  -2   27.13    3.49
  -2  10   2   31.84    2.82
   2  10  -2   28.98    3.16
   2  10  -2   25.70    3.22
   2 -10  -2   27.16    2.81
  -2 -10   2   28.37    2.90
  -2 -10   2   32.73    4.07
   2 -10  -2   32.58    3.17
  -2  10   1    5.58    1.77
  -2  10   1    7.61    1.86
   2  10  -1    6.93    1.78
   2  10  -1    5.30    1.67
  -2  10   1    9.55    1.94
   2 -10  -1    9.16    1.95
  -2 -10   1    7.04    2.29
  -2 -10   1    4.02    1.46
   2 -10  -1    8.52    1.84
   2  10   0    1.54    1.42
  -2  10   0   -1.19    1.42
  -2  10   0   -0.89    1.17
   2  10   0    0.05    1.25
   2  10   0   -2.52    1.10
  -2 -10   0    1.20    1.16
  -2 -10   0    0.49    1.14
   2 -10   0    0.91    1.08
   2 -10   0   -0.23    0.81
  -2  10  -1    1.14    1.44
   2  10   1    1.63    1.13
  -2  10  -1    0.99    1.25
  -2  10  -1   -0.91    1.33
   2  10   1   -0.31    1.15
   2  10   1    1.37    1.34
   2 -10   1   -1.15    1.09
   2 -10   1    0.97    1.11
  -2 -10  -1    1.51    1.64
  -2 -10  -1    1.84    1.17
   2  10   2    9.99    1.78
   2  10   2    5.83    1.77
  -2  10  -2   13.15    2.54
  -2  10  -2    7.61    1.96
   2  10   2   11.57    1.83
  -2  10  -2   11.05    2.18
  -2 -10  -2   10.62    2.24
   2 -10   2   12.47    2.21
   2 -10   2    7.71    1.86
  -2 -10  -2   10.77    2.08
  -2  10  -3    8.15    2.29
  -2  10  -3    7.69    2.04
  -2  10  -3   10.43    2.43
   2  10   3    9.68    2.02
   2  10   3   11.18    1.79
   2  10   3   10.90    1.64
  -2 -10  -3   12.01    2.09
  -2 -10  -3   11.10    2.26
   2 -10   3    9.14    1.98
   2  10   4    4.81    1.54
   2  10   4    0.42    0.89
   2  10   4    0.04    0.98
  -2  10  -4    1.77    1.84
  -2  10  -4    1.46    1.40
  -2  10  -4    1.65    1.83
   2 -10   4    1.21    0.97
  -2 -10  -4    4.02    1.49
  -2 -10  -4    2.76    1.48
  -2  10  -5   -0.14    1.52
   2  10   5   -0.20    0.46
  -2  10  -5   -0.12    1.80
   2  10   5    0.60    0.59
  -2  10  -5   -2.65    1.59
  -2 -10  -5    3.42    1.50
  -2 -10  -5    4.38    1.46
   2 -10   5    0.85    1.12
  -2  10  -6   -1.21    1.26
  -2  10  -6   -2.51    1.81
  -2  10  -6   -0.84    1.91
  -2 -10  -6    0.10    1.31
  -2 -10  -6   -0.67    1.23
   2 -10   6    0.10    1.20
  -2  10  -7    4.11    2.23
  -2  10  -7    0.41    2.07
   2 -10   7    1.07    1.43
  -2 -10  -7   -0.59    1.40
  -2  10  -8    1.79    1.78
  -2  10  -8    1.09    2.61
   2 -10   8    1.61    1.28
  -2 -10  -8    1.35    1.68
  -2  10  -9    1.70    2.40
  -2  10  -9   -2.31    2.70
  -2 -10  -9    1.67    1.80
   2 -10   9    1.16    1.50
   2  11  -7    1.97    2.75
   2  11  -7   -0.45    2.79
   2 -11  -7    2.17    1.43
  -2 -11   7   -0.89    1.45
   2 -11  -7   -0.80    1.63
  -2 -11   7    2.30    3.66
   2  11  -6    3.10    2.34
  -2  11   6    2.09    1.24
   2  11  -6    7.86    2.80
  -2 -11   6   -0.93    2.33
   2 -11  -6    1.71    1.72
   2 -11  -6    0.50    1.59
  -2 -11   6    3.22    1.50
   2  11  -5   -2.17    2.12
   2  11  -5   -1.97    2.28
  -2  11   5   -2.00    1.41
  -2 -11   5    1.87    1.34
   2 -11  -5    2.09    1.51
   2 -11  -5   -0.12    1.42
  -2 -11   5   -2.29    2.88
   2  11  -4    5.75    2.34
  -2  11   4    5.55    1.83
   2  11  -4    2.04    2.26
  -2 -11   4    2.79    1.49
   2 -11  -4    4.28    1.61
  -2 -11   4    8.79    2.48
   2 -11  -4    7.62    2.03
   2  11  -3   12.18    2.77
  -2  11   3   12.77    2.47
   2  11  -3    8.28    2.45
   2  11  -3   10.17    2.71
   2 -11  -3    9.28    2.10
  -2 -11   3   10.24    2.25
  -2 -11   3   11.36    3.24
   2 -11  -3    9.35    2.15
  -2  11   2    3.47    1.99
  -2  11   2   -3.24    1.95
   2  11  -2    3.57    1.89
   2  11  -2    1.30    1.75
   2  11  -2   -2.23    1.62
  -2 -11   2    3.29    2.38
  -2 -11   2   -0.10    1.20
   2 -11  -2    0.02    1.20
   2 -11  -2    2.73    1.48
   2  11  -1   10.43    2.49
  -2  11   1   13.56    2.36
   2  11  -1   10.38    2.36
  -2  11   1    8.93    2.04
   2  11  -1    8.28    2.25
  -2  11   1   10.82    2.34
  -2 -11   1    9.65    2.10
   2 -11  -1    9.90    2.06
  -2 -11   1   15.39    2.93
   2 -11  -1   12.19    2.34
   2  11   0    2.34    1.81
   2  11   0   -1.43    1.54
   2  11   0   -3.17    1.74
  -2  11   0    1.19    1.72
  -2  11   0    0.68    1.68
  -2  11   0   -1.90    1.63
  -2 -11   0    0.76    2.15
   2 -11   0    2.39    1.51
  -2 -11   0    0.63    1.25
   2 -11   0    1.99    1.49
  -2  11  -1   -1.28    1.67
  -2  11  -1    0.28    1.75
  -2  11  -1    1.63    2.19
   2  11   1    1.68    1.68
   2  11   1    0.77    1.55
  -2 -11  -1   -1.32    1.97
   2 -11   1    0.05    1.17
   2 -11   1    0.38    1.14
  -2 -11  -1   -1.16    1.28
  -2  11  -2    3.57    1.70
  -2  11  -2    0.68    1.85
   2  11   2    4.16    1.82
   2  11   2    4.56    1.75
  -2 -11  -2    0.86    1.35
  -2 -11  -2   -1.18    1.98
   2 -11   2    2.84    1.46
  -2  11  -3    6.54    2.26
   2  11   3    6.79    1.75
   2  11   3    6.67    2.08
  -2  11  -3    5.87    2.43
   2 -11   3   10.54    2.07
  -2 -11  -3    6.91    1.83
  -2 -11  -3    7.48    2.29
  -2  11  -4   -0.64    2.17
   2  11   4    1.35    1.21
   2  11   4    3.29    1.94
  -2  11  -4    1.40    2.23
  -2 -11  -4   -0.58    1.43
   2 -11   4   -1.06    1.34
  -2 -11  -4    1.59    1.83
   2  11   5   -0.23    0.58
  -2  11  -5   -1.61    2.25
  -2  11  -5   -1.75    2.02
   2  11   5   -0.18    0.68
  -2 -11  -5    0.69    1.75
  -2 -11  -5    1.03    1.49
   2 -11   5    0.32    1.33
  -2  11  -6    8.67    2.86
  -2  11  -6   10.83    3.00
  -2 -11  -6    9.94    2.29
   2 -11   6    7.11    1.94
  -2  12   2    0.44    2.34
  -2 -12   2    1.68    1.57
   2 -12  -2    1.14    1.61
   2 -12  -2   -1.51    1.72
  -2 -12   2    1.02    2.98
  -2  12   1    0.22    2.02
   2  12  -1    0.60    2.08
   2 -12  -1    0.19    1.29
   2 -12  -1    0.93    1.68
  -2 -12   1   -1.04    2.06
  -2 -12   1    0.46    1.64
  -2  12   0    3.50    2.15
   2  12   0    0.65    2.23
  -2 -12   0    1.09    1.69
   2 -12   0   -0.22    1.61
   2 -12   0    1.52    1.84
  -2 -12   0   -0.40    2.76
   2  12   1    2.54    2.18
  -2 -12  -1   -1.73    2.51
   2 -12   1   -3.56    1.55
  -2 -12  -1   -2.84    1.52
   2  12   2   -3.09    1.81
  -2  12  -2   -0.75    2.26
  -2 -12  -2   -1.31    1.48
   2 -12   2    1.30    1.71
  -2 -12  -2   -1.24    2.44
   3   0 -16    2.29    1.18
   3   0 -15   -1.09    1.03
   3   0 -15    0.72    1.56
   3   0 -14    5.43    1.72
   3   0 -14    5.94    1.40
   3   0 -13    0.58    1.15
   3   0 -13   -0.38    0.70
   3   0 -12    1.31    0.89
   3   0 -12    1.04    0.74
  -3   0  12    0.55    0.75
   3   0 -11   -0.56    0.57
   3   0 -11    0.11    0.50
  -3   0  11    0.16    0.67
  -3   0  11    0.02    0.54
   3   0 -10   -0.55    0.49
  -3   0  10    0.26    0.56
   3   0 -10   -0.63    0.60
  -3   0  10    0.01    0.49
  -3   0   9    0.67    0.48
   3   0  -9    0.16    0.45
  -3   0   9   -0.08    0.43
   3   0  -9    0.37    0.58
   3   0  -8    6.11    1.01
  -3   0   8    4.70    0.83
  -3   0   8    6.93    1.04
   3   0  -8    6.92    1.01
   3   0  -7    0.22    0.31
   3   0  -7    0.25    0.31
  -3   0   7   -0.02    0.23
  -3   0   7    0.02    0.28
   3   0  -6    3.53    0.65
  -3   0   6    3.09    0.56
   3   0  -6    2.91    0.58
  -3   0   6    3.39    0.61
   3   0  -5   -0.18    0.18
  -3   0   5    0.00    0.22
  -3   0   5    0.26    0.23
   3   0  -5   -0.30    0.22
   3   0  -4  262.95   13.36
  -3   0   4  251.41   13.34
  -3   0   4  268.41   13.35
   3   0  -4  262.32   13.35
  -3   0   3    0.35    0.19
   3   0  -3    0.06    0.11
  -3   0   3    0.07    0.13
   3   0  -3   -0.09    0.16
  -3   0   2  361.91   18.11
  -3   0   1    0.15    0.10
   3   0  -1    0.10    0.08
   3   0  -1    0.07    0.09
  -3   0   0  520.29   28.09
   3   0   0  553.01   28.25
  -3   0  -1   -0.02    0.04
  -3   0  -1    0.00    0.10
   3   0   1   -0.16    0.08
  -3   0  -2  379.90   19.37
   3   0   2  394.96   19.36
   3   0   3   -0.10    0.10
   3   0   3    0.01    0.12
  -3   0  -3    0.04    0.14
  -3   0  -3    0.12    0.15
  -3   0  -4    2.37    0.40
   3   0   4    2.40    0.39
  -3   0  -4    3.09    0.43
   3   0   5   -0.12    0.19
  -3   0  -5   -0.03    0.17
  -3   0  -5   -0.16    0.19
  -3   0  -6    2.08    0.46
  -3   0  -6    1.55    0.45
   3   0   6    2.92    0.58
  -3   0  -6    1.34    0.39
   3   0   7    0.18    0.27
  -3   0  -7   -0.13    0.27
  -3   0  -7    0.27    0.36
  -3   0  -7   -0.18    0.26
   3   0   8    0.89    0.43
  -3   0  -8    0.07    0.32
  -3   0  -8   -0.14    0.37
  -3   0  -8    0.13    0.36
  -3   0  -9    0.01    0.38
  -3   0  -9    0.22    0.51
  -3   0  -9    0.27    0.47
   3   0   9    0.46    0.51
  -3   0 -10    4.76    0.87
   3   0  10    7.21    1.20
  -3   0 -10    5.50    1.02
  -3   0 -10    4.37    0.89
  -3   0 -11   -0.42    0.72
  -3   0 -11   -0.02    0.56
  -3   0 -11   -0.75    0.52
   3   0  11   -0.55    0.61
  -3   0 -12  110.97    6.28
  -3   0 -12  107.54    6.39
   3   0  12  101.27    6.48
  -3   0 -12  112.26    6.59
   3   0  13   -0.39    0.78
  -3   0 -13    0.40    0.85
  -3   0 -13   -0.12    1.10
  -3   0 -13    0.41    0.79
  -3   0 -14    0.83    0.94
  -3   0 -14    0.35    0.94
  -3   0 -14    1.89    1.43
  -3   0 -15    1.71    1.21
  -3   0 -15   -0.89    1.04
  -3   0 -15    0.27    1.68
   3   1 -16    1.51    1.53
   3  -1 -16   -0.33    1.12
   3   1 -15    6.00    1.53
   3  -1 -15    3.80    2.00
   3  -1 -15    4.32    1.24
  -3  -1  15    5.39    1.59
   3   1 -14   12.65    1.93
   3   1 -14   13.26    2.24
   3  -1 -14   16.42    1.96
   3  -1 -14   17.28    2.41
  -3  -1  14   13.25    2.08
   3   1 -13    4.33    1.31
   3   1 -13    4.54    1.41
   3  -1 -13    1.39    1.28
   3  -1 -13    3.08    0.98
  -3  -1  13    2.07    1.05
   3   1 -12    0.72    1.06
   3   1 -12    1.20    0.84
  -3  -1  12    0.40    0.65
  -3  -1  12    0.10    0.79
   3  -1 -12    0.16    0.52
   3  -1 -12   -0.63    0.81
   3   1 -11   -0.87    0.74
   3   1 -11   -0.35    0.65
  -3  -1  11    0.42    0.56
   3  -1 -11   -0.01    0.49
   3  -1 -11    1.09    0.93
  -3  -1  11    0.66    0.75
  -3   1  10    2.15    0.48
   3   1 -10    1.77    0.79
   3   1 -10    1.26    0.73
  -3  -1  10    1.88    0.78
   3  -1 -10    1.86    0.80
   3  -1 -10    1.36    0.56
  -3  -1  10    1.50    0.66
  -3   1   9    5.92    0.77
   3   1  -9    7.35    1.18
   3   1  -9    6.40    1.13
  -3  -1   9    7.05    1.13
   3  -1  -9    6.57    0.96
   3  -1  -9    4.75    1.04
  -3  -1   9    7.53    1.21
   3   1  -8   31.27    2.30
  -3   1   8   28.95    1.99
   3   1  -8   33.00    2.41
   3  -1  -8   30.86    2.34
  -3  -1   8   31.09    2.33
   3  -1  -8   32.28    2.19
  -3  -1   8   33.31    2.36
  -3   1   7    3.07    0.55
   3   1  -7    3.39    0.74
   3   1  -7    3.64    0.77
  -3  -1   7    2.42    0.67
   3  -1  -7    3.81    0.72
   3  -1  -7    3.30    0.63
  -3  -1   7    2.79    0.66
  -3   1   6   79.01    4.58
   3   1  -6   81.74    4.77
   3   1  -6   88.32    4.93
  -3  -1   6   84.92    4.81
  -3  -1   6   82.52    4.84
   3  -1  -6   84.77    4.66
   3  -1  -6   89.51    4.85
   3   1  -5   69.86    4.12
  -3   1   5   69.41    3.87
   3   1  -5   73.44    4.03
  -3  -1   5   72.50    4.04
   3  -1  -5   68.61    4.00
  -3  -1   5   66.60    4.07
   3  -1  -5   71.85    3.90
   3   1  -4    3.96    0.68
  -3   1   4    2.89    0.47
   3   1  -4    2.53    0.47
   3  -1  -4    2.93    0.50
   3  -1  -4    3.19    0.45
  -3  -1   4    2.90    0.51
  -3  -1   4    2.54    0.52
  -3   1   3    5.81    0.55
   3   1  -3    6.62    0.60
   3   1  -3    6.25    0.78
  -3  -1   3    5.17    0.69
   3  -1  -3    6.71    0.57
  -3  -1   3    5.20    0.56
   3   1  -2    0.93    0.30
   3   1  -2    0.66    0.19
  -3   1   2    0.78    0.22
   3  -1  -2    0.37    0.17
  -3  -1   2    0.46    0.24
  -3  -1   2    0.36    0.18
   3   1  -1   21.06    1.37
  -3   1   1   22.55    1.35
  -3  -1   1   20.62    1.38
  -3  -1   1   22.19    1.26
   3  -1  -1   23.14    1.32
   3  -1  -1   21.96    1.35
  -3   1   0   67.53    3.64
  -3   1   0   75.77    3.57
   3   1   0   66.10    3.46
   3  -1   0   67.05    3.55
  -3  -1   0   68.32    3.59
   3  -1   0   63.61    3.63
  -3  -1   0   65.31    3.45
   3   1   1  136.83    6.65
  -3   1  -1  124.42    6.80
  -3   1  -1  128.38    6.70
   3  -1   1  128.11    6.83
  -3  -1  -1  128.55    6.58
  -3  -1  -1  136.42    6.66
   3  -1   1  133.63    6.70
  -3   1  -2   37.71    2.28
   3   1   2   36.96    2.02
  -3   1  -2   38.57    2.18
   3  -1   2   40.92    2.17
  -3  -1  -2   39.79    2.07
  -3   1  -3    1.03    0.29
  -3   1  -3    1.56    0.36
   3  -1   3    1.29    0.28
  -3  -1  -3    1.12    0.19
   3  -1   3    1.70    0.36
  -3  -1  -3    1.03    0.22
  -3   1  -4    8.97    0.77
  -3   1  -4    9.50    0.84
  -3  -1  -4    8.18    0.59
   3  -1   4    8.23    0.76
   3  -1   4   10.75    0.81
  -3  -1  -4    7.87    0.71
  -3   1  -5   47.92    2.77
  -3   1  -5   42.78    2.69
  -3   1  -5   44.37    2.81
  -3  -1  -5   43.15    2.66
   3  -1   5   46.97    2.73
  -3  -1  -5   46.64    2.45
  -3   1  -6   14.34    1.23
  -3   1  -6   14.03    1.18
  -3   1  -6   12.38    1.14
  -3  -1  -6   13.67    1.14
   3  -1   6   11.91    1.11
  -3  -1  -6   12.97    0.89
  -3   1  -7   42.32    2.73
  -3   1  -7   42.22    2.82
  -3   1  -7   39.61    2.70
   3  -1   7   42.64    2.77
  -3  -1  -7   42.33    2.42
  -3  -1  -7   43.20    2.73
  -3  -1  -7   44.71    2.49
  -3   1  -8   12.37    1.18
  -3   1  -8    8.58    1.30
  -3   1  -8   11.41    1.21
  -3  -1  -8   11.88    0.94
  -3  -1  -8   12.03    1.39
   3  -1   8    8.56    1.16
  -3  -1  -8   10.60    0.97
  -3   1  -9    2.76    0.80
  -3   1  -9    4.20    0.91
  -3   1  -9    3.89    0.85
  -3  -1  -9    3.98    0.63
   3  -1   9    4.53    0.90
  -3  -1  -9    3.79    0.86
  -3  -1  -9    3.06    0.67
  -3   1 -10    6.09    1.12
  -3   1 -10    5.48    1.04
  -3   1 -10    4.92    1.06
  -3  -1 -10    4.87    0.81
  -3  -1 -10    4.69    0.83
  -3  -1 -10    3.55    0.91
   3  -1  10    3.39    0.88
  -3   1 -11   37.95    2.81
  -3   1 -11   37.05    2.89
  -3   1 -11   33.78    2.85
  -3  -1 -11   41.12    2.56
   3  -1  11   38.36    2.93
  -3  -1 -11   36.04    2.60
  -3  -1 -11   37.12    2.89
  -3   1 -12   15.56    1.99
  -3   1 -12   15.58    1.96
  -3   1 -12   12.15    1.62
  -3  -1 -12   14.37    1.96
  -3  -1 -12   12.56    1.38
  -3  -1 -12   12.87    1.54
   3  -1  12   14.13    1.83
  -3   1 -13    6.12    1.32
  -3   1 -13    7.86    1.73
  -3   1 -13    5.81    1.32
  -3  -1 -13    4.86    1.11
   3  -1  13    4.97    1.38
  -3  -1 -13    6.34    1.18
  -3  -1 -13    7.40    1.53
  -3   1 -14    7.91    1.84
  -3   1 -14    6.73    1.50
  -3   1 -14    7.28    1.64
   3  -1  14    9.94    1.76
  -3  -1 -14    8.10    1.33
  -3  -1 -14    9.91    1.50
  -3  -1 -14   10.56    1.98
  -3   1 -15    3.57    1.43
  -3   1 -15   -1.11    1.67
  -3   1 -15   -1.29    1.13
  -3  -1 -15    1.14    1.04
   3  -1  15    1.73    1.21
  -3  -1 -15   -0.82    0.97
  -3  -1 -15    2.04    1.67
   3   2 -16    2.00    1.54
   3   2 -16    1.50    1.89
   3  -2 -16    1.47    0.93
  -3  -2  16    1.53    1.57
   3   2 -15   -0.22    1.37
   3  -2 -15   -0.47    0.87
  -3  -2  15    1.95    1.12
   3   2 -14   17.84    2.37
   3   2 -14   17.95    2.54
  -3  -2  14   18.13    2.41
   3  -2 -14   10.22    2.21
   3  -2 -14   13.98    1.76
   3   2 -13   14.35    2.26
   3   2 -13   16.72    2.36
  -3  -2  13   20.97    2.19
   3  -2 -13   17.31    1.72
  -3  -2  13   17.39    2.29
   3  -2 -13   16.67    2.27
   3   2 -12   -0.69    0.84
   3   2 -12   -0.21    0.93
  -3  -2  12    1.18    0.72
  -3  -2  12   -0.84    0.91
   3  -2 -12    0.01    0.95
   3  -2 -12    0.66    0.53
   3   2 -11   -0.27    0.75
   3   2 -11    0.11    0.65
   3  -2 -11   -0.25    0.47
  -3  -2  11   -0.31    0.66
   3  -2 -11    0.79    0.96
  -3  -2  11    0.39    0.73
   3   2 -10    1.45    0.69
   3   2 -10    0.36    0.61
   3  -2 -10    1.87    0.59
  -3  -2  10    1.47    0.73
  -3  -2  10    0.37    0.52
   3  -2 -10    1.00    0.81
   3   2  -9   26.68    2.32
   3   2  -9   31.39    2.32
  -3  -2   9   26.03    2.19
   3  -2  -9   26.35    2.19
  -3  -2   9   26.51    2.25
   3  -2  -9   24.38    1.86
  -3   2   8    9.20    0.73
   3   2  -8   10.16    1.33
   3   2  -8   10.48    1.50
   3  -2  -8   12.01    1.49
  -3  -2   8    9.96    1.43
  -3  -2   8    9.74    1.32
   3  -2  -8   10.64    1.00
   3   2  -7   25.30    1.92
   3   2  -7   29.99    2.22
  -3   2   7   24.71    1.56
  -3  -2   7   21.17    1.96
   3  -2  -7   25.67    1.70
  -3  -2   7   27.21    1.98
   3  -2  -7   23.64    1.90
  -3   2   6    3.14    0.51
   3   2  -6    3.02    0.78
   3   2  -6    3.66    0.72
   3  -2  -6    3.37    0.52
  -3  -2   6    4.05    0.89
  -3  -2   6    3.58    0.76
   3  -2  -6    3.13    0.65
   3   2  -5   18.43    1.42
  -3   2   5   17.17    1.22
   3   2  -5   18.56    1.60
   3  -2  -5   16.62    1.40
  -3  -2   5   18.86    1.45
   3  -2  -5   20.58    1.28
  -3  -2   5   16.53    1.55
  -3   2   4    8.31    0.65
   3   2  -4    6.33    0.68
   3   2  -4    6.85    0.97
   3  -2  -4    7.05    0.65
  -3  -2   4    6.67    0.72
  -3  -2   4    5.17    0.86
  -3   2   3    6.73    0.60
   3   2  -3    6.61    0.88
   3   2  -3    7.65    0.71
  -3  -2   3    8.38    0.74
   3  -2  -3    7.60    0.65
  -3  -2   3    6.58    0.94
   3   2  -2   34.04    2.00
  -3   2   2   34.66    1.97
   3   2  -2   35.00    2.17
   3  -2  -2   31.66    2.02
  -3  -2   2   33.50    2.16
  -3  -2   2   32.91    1.98
   3  -2  -2   31.90    1.99
   3   2  -1   15.36    1.06
  -3   2   1   16.59    1.11
  -3   2   1   15.17    1.09
   3   2  -1   15.24    1.15
   3  -2  -1   14.40    1.11
  -3  -2   1   15.17    1.16
  -3  -2   1   16.67    1.06
   3   2   0   17.82    1.11
  -3   2   0   17.22    1.17
   3  -2   0   14.98    1.14
  -3  -2   0   17.65    1.10
   3  -2   0   15.89    1.20
  -3   2  -1  396.81   20.06
   3   2   1  402.96   19.92
  -3   2  -1  389.66   20.14
   3  -2   1  389.08   20.14
  -3  -2  -1  393.08   19.95
  -3  -2  -1  395.00   19.93
   3  -2   1  421.54   20.08
  -3  -2  -2  733.50   36.49
  -3   2  -3   66.00    3.94
  -3   2  -3   68.18    3.77
  -3   2  -3   65.16    3.85
   3  -2   3   64.86    3.71
  -3  -2  -3   67.87    3.43
  -3  -2  -3   67.83    3.63
  -3   2  -4   13.78    1.11
  -3   2  -4   13.79    1.25
  -3   2  -4   11.40    1.14
  -3  -2  -4   12.83    0.72
   3  -2   4   13.64    1.07
  -3   2  -5    2.55    0.67
  -3   2  -5    2.04    0.54
  -3   2  -5    3.10    0.64
   3  -2   5    2.74    0.56
  -3  -2  -5    2.41    0.48
  -3   2  -6    2.86    0.66
  -3   2  -6    3.75    0.86
  -3   2  -6    4.59    0.77
  -3  -2  -6    4.50    0.73
   3  -2   6    4.02    0.75
  -3   2  -7    4.54    0.92
  -3   2  -7    8.39    1.17
  -3   2  -7    5.84    0.94
  -3  -2  -7    7.29    0.95
   3  -2   7    4.44    0.80
  -3   2  -8    0.80    0.62
  -3   2  -8    1.77    0.65
  -3   2  -8    1.47    0.56
   3  -2   8    1.05    0.54
  -3  -2  -8    1.50    0.34
  -3  -2  -8    1.07    0.57
  -3   2  -9   16.52    1.60
  -3   2  -9   16.16    1.71
  -3   2  -9   15.96    1.59
   3  -2   9   13.44    1.70
  -3  -2  -9   12.59    1.07
  -3  -2  -9   13.66    1.46
  -3   2 -10    0.77    0.74
  -3   2 -10    1.51    0.69
  -3   2 -10    0.87    0.69
  -3  -2 -10    1.53    0.75
  -3  -2 -10    0.24    0.36
  -3  -2 -10    0.12    0.32
   3  -2  10   -0.29    0.56
  -3   2 -11    1.27    0.77
  -3   2 -11    0.82    0.76
  -3   2 -11    0.73    0.80
  -3  -2 -11    0.24    0.77
   3  -2  11    0.35    0.66
  -3  -2 -11    0.79    0.47
  -3  -2 -11    0.70    0.45
  -3   2 -12    0.37    0.76
  -3   2 -12    1.27    0.91
  -3   2 -12    2.01    1.02
  -3  -2 -12   -0.13    0.48
   3  -2  12    2.17    1.01
  -3  -2 -12    0.33    0.52
  -3  -2 -12    0.15    0.93
  -3   2 -13    3.41    1.47
  -3   2 -13    9.14    1.74
  -3   2 -13   10.26    1.77
  -3  -2 -13    7.35    1.11
  -3  -2 -13    6.88    1.64
  -3  -2 -13    7.91    1.11
   3  -2  13    8.23    1.55
  -3   2 -14   -0.09    1.31
  -3   2 -14   -0.13    1.25
  -3   2 -14    0.13    0.99
  -3  -2 -14    0.54    0.72
  -3  -2 -14    2.51    1.57
  -3  -2 -14    1.03    0.71
   3  -2  14   -0.11    1.11
  -3   2 -15    4.50    1.75
  -3   2 -15    3.29    2.01
  -3   2 -15    3.47    1.59
  -3  -2 -15    3.99    1.06
  -3  -2 -15    2.71    1.78
  -3  -2 -15    4.93    1.08
   3  -2  15    1.08    1.39
   3   3 -15    1.14    1.66
   3   3 -15    3.60    1.74
  -3  -3  15    0.53    0.98
   3  -3 -15    0.52    0.88
   3   3 -14    9.78    2.02
   3   3 -14    6.47    1.93
   3   3 -14    6.44    1.80
  -3  -3  14    5.94    1.78
   3  -3 -14    9.15    2.14
  -3  -3  14    7.82    1.69
   3  -3 -14    8.60    1.27
   3   3 -13    1.63    1.21
   3   3 -13    0.57    1.29
   3  -3 -13    0.94    0.65
  -3  -3  13    0.13    0.99
  -3  -3  13   -0.40    1.30
   3  -3 -13    2.22    1.40
   3   3 -12   11.81    2.06
   3   3 -12    8.64    1.64
   3  -3 -12   11.65    1.24
   3  -3 -12   10.23    1.74
  -3  -3  12    9.71    1.68
  -3  -3  12    9.22    1.95
   3   3 -11    4.02    1.14
   3   3 -11    3.12    1.31
  -3  -3  11    2.88    1.15
  -3  -3  11    4.14    1.11
   3  -3 -11    3.19    0.69
   3  -3 -11    5.60    1.34
   3   3 -10    1.15    0.93
   3   3 -10    2.06    0.83
  -3  -3  10    1.43    0.75
  -3  -3  10    1.81    0.95
   3  -3 -10    1.75    0.53
   3  -3 -10    1.29    0.81
   3   3  -9    0.37    0.51
   3   3  -9    1.65    0.79
  -3  -3   9    0.99    0.80
  -3  -3   9    0.75    0.59
   3  -3  -9   -0.25    0.64
   3  -3  -9    0.49    0.33
   3   3  -8    2.36    0.79
   3   3  -8    4.98    1.03
   3  -3  -8    4.88    0.69
  -3  -3   8    5.04    1.01
   3  -3  -8    5.36    0.95
  -3  -3   8    2.41    0.88
   3   3  -7   18.26    1.53
   3   3  -7   10.32    1.53
  -3   3   7   14.44    0.91
  -3   3   7   13.97    0.89
  -3  -3   7   13.54    1.79
   3  -3  -7   14.73    1.13
   3  -3  -7   13.13    1.38
  -3  -3   7   12.44    1.36
   3   3  -6    1.21    0.61
  -3   3   6    1.52    0.35
   3   3  -6    1.78    0.59
  -3   3   6    1.51    0.36
   3  -3  -6    1.16    0.36
  -3  -3   6    1.24    0.48
  -3  -3   6    1.40    0.70
   3   3  -5   13.03    1.36
   3   3  -5   11.55    1.12
  -3   3   5   11.17    0.95
  -3   3   5   11.07    0.85
   3  -3  -5    9.58    0.87
  -3  -3   5   10.71    1.09
  -3  -3   5    9.38    1.42
   3   3  -4   37.34    2.62
   3   3  -4   44.78    2.91
  -3   3   4   43.59    2.57
  -3   3   4   43.11    2.42
   3  -3  -4   42.38    2.67
   3  -3  -4   40.10    2.49
  -3  -3   4   42.22    2.89
  -3  -3   4   44.67    2.67
  -3   3   3   33.06    2.13
  -3   3   3   32.19    1.96
   3   3  -3   36.46    2.37
   3   3  -3   31.97    2.12
   3  -3  -3   32.18    2.05
  -3  -3   3   30.74    2.28
   3  -3  -3   31.78    2.14
   3   3  -2    1.24    0.45
  -3   3   2    1.02    0.34
  -3   3   2    0.64    0.31
   3   3  -2    1.77    0.42
  -3   3   2    0.93    0.33
  -3  -3   2    0.83    0.41
   3  -3  -2    1.10    0.34
  -3  -3   2    1.97    0.44
   3  -3  -2    1.51    0.44
  -3   3   1    2.37    0.51
  -3   3   1    2.73    0.76
  -3   3   1    2.56    0.50
   3   3  -1    1.95    0.47
   3   3  -1    1.45    0.39
   3  -3  -1    2.54    0.51
  -3  -3   1    3.01    0.53
  -3  -3   1    2.53    0.55
   3  -3  -1    2.56    0.52
  -3   3   0   75.89    4.24
   3   3   0   84.04    4.24
  -3   3   0   75.66    4.28
   3   3   0   70.80    4.17
  -3   3   0   76.40    4.39
   3   3   0   70.93    4.13
  -3  -3   0   72.02    4.24
  -3  -3   0   73.55    4.14
   3  -3   0   73.57    4.24
   3  -3   0   81.23    4.33
  -3   3  -1  160.17    8.76
   3   3   1  161.97    8.52
  -3   3  -1  165.70    8.89
   3   3   1  173.88    8.53
  -3   3  -1  167.61    8.71
   3   3   1  159.29    8.54
  -3  -3  -1  156.79    8.60
   3  -3   1  167.12    8.79
  -3  -3  -1  167.60    8.59
   3  -3   1  170.15    8.72
  -3   3  -2   32.17    2.29
  -3   3  -2   30.10    2.10
  -3   3  -2   33.36    2.21
   3   3   2   32.28    1.79
   3   3   2   32.48    1.83
   3   3   2   31.21    1.95
  -3  -3  -2   30.48    1.98
   3  -3   2   33.35    2.22
   3  -3   2   32.06    2.10
  -3  -3  -2   31.51    1.94
  -3   3  -3  134.61    7.22
  -3   3  -3  134.08    7.31
  -3   3  -3  129.04    7.41
  -3  -3  -3  130.57    6.87
   3  -3   3  134.34    7.31
   3  -3   3  135.97    7.17
  -3  -3  -3  133.89    7.04
  -3   3  -4  142.06    7.79
  -3   3  -4  146.93    7.57
  -3   3  -4  130.30    7.59
  -3  -3  -4  137.58    7.35
  -3  -3  -4  134.69    7.05
  -3  -3  -4  141.74    7.07
   3  -3   4  136.74    7.45
   3  -3   4  139.98    7.62
  -3   3  -5   26.43    2.25
  -3   3  -5   29.31    2.20
  -3   3  -5   31.51    2.17
  -3  -3  -5   30.06    1.58
  -3  -3  -5   31.47    2.01
   3  -3   5   29.32    2.05
  -3  -3  -5   28.17    1.59
  -3   3  -6   64.70    4.01
  -3   3  -6   61.90    3.87
   3  -3   6   60.10    3.78
  -3  -3  -6   64.18    3.73
  -3   3  -7    2.11    0.68
  -3   3  -7    3.84    0.93
  -3   3  -7    3.39    0.85
   3  -3   7    2.56    0.71
  -3  -3  -7    1.81    0.57
  -3   3  -8  104.01    6.14
  -3   3  -8  104.48    6.42
  -3   3  -8  112.48    6.32
  -3  -3  -8   95.39    5.95
   3  -3   8  105.18    6.11
  -3  -3  -8  107.57    5.25
  -3   3  -9   13.61    1.75
  -3   3  -9   16.44    1.68
  -3   3  -9   11.09    1.72
   3  -3   9   10.89    1.53
  -3  -3  -9   12.57    0.82
  -3  -3  -9   14.34    1.50
  -3   3 -10    3.64    1.07
  -3   3 -10    2.86    0.95
  -3   3 -10    2.09    0.99
  -3  -3 -10    2.71    0.43
  -3  -3 -10    3.42    1.01
   3  -3  10    2.53    0.97
  -3   3 -11    7.87    1.67
  -3   3 -11    8.12    1.57
  -3   3 -11   11.25    1.77
   3  -3  11    7.28    1.42
  -3  -3 -11    7.38    0.75
  -3  -3 -11    8.99    1.55
  -3  -3 -11    7.89    0.75
  -3   3 -12    4.79    1.34
  -3   3 -12    4.64    1.41
  -3   3 -12    2.80    1.25
  -3  -3 -12    4.02    0.60
  -3  -3 -12    3.62    0.61
  -3  -3 -12    2.20    1.15
   3  -3  12    1.55    0.98
  -3   3 -13    5.64    1.62
  -3   3 -13    2.42    1.58
  -3   3 -13    5.09    1.41
   3  -3  13    4.31    1.28
  -3  -3 -13    4.94    0.76
  -3  -3 -13    3.26    0.68
  -3  -3 -13    6.16    1.64
  -3   3 -14    1.92    1.47
  -3   3 -14    3.05    1.77
  -3   3 -14    3.37    1.37
  -3  -3 -14    2.11    0.66
   3  -3  14    2.80    1.25
  -3  -3 -14   -0.52    1.39
  -3   3 -15    3.86    1.70
  -3   3 -15    0.44    1.79
  -3  -3 -15    0.01    1.90
  -3  -3 -15    2.06    0.73
   3  -3  15    1.50    1.38
  -3  -3 -15    0.94    0.73
   3   4 -15    2.19    1.66
   3   4 -15    1.22    1.81
   3  -4 -15   -1.38    0.79
  -3  -4  15    0.65    1.46
   3   4 -14   -1.06    1.42
   3   4 -14    0.33    1.44
   3  -4 -14   -0.40    0.68
   3  -4 -14   -1.62    1.41
  -3  -4  14   -0.71    1.15
   3   4 -13   -0.62    1.21
   3   4 -13   -0.80    1.31
   3   4 -13    0.59    1.37
   3  -4 -13   -0.40    0.58
  -3  -4  13   -0.17    1.01
  -3  -4  13   -0.06    1.38
   3  -4 -13    0.23    1.33
   3   4 -12    4.25    1.53
   3   4 -12    1.37    1.19
   3   4 -12    0.36    1.22
  -3  -4  12    2.46    1.08
   3  -4 -12    1.55    0.69
   3  -4 -12    3.94    1.30
  -3  -4  12   -0.03    1.41
   3   4 -11    1.63    1.09
   3   4 -11    0.03    1.02
   3   4 -11    1.85    1.16
   3  -4 -11    1.35    0.98
   3  -4 -11    0.77    0.53
  -3  -4  11    0.84    1.14
  -3  -4  11    0.70    0.88
   3   4 -10   24.23    2.54
   3   4 -10   18.22    2.34
  -3  -4  10   24.68    2.49
  -3  -4  10   18.92    2.36
   3  -4 -10   21.67    2.25
   3  -4 -10   21.76    1.67
   3   4  -9   17.58    2.13
   3   4  -9   20.49    2.31
   3  -4  -9   21.29    1.96
  -3  -4   9   20.81    1.96
   3  -4  -9   20.60    1.57
  -3  -4   9   22.91    2.35
   3   4  -8   55.08    3.64
   3   4  -8   52.61    3.89
   3  -4  -8   59.51    3.69
  -3  -4   8   50.08    3.79
   3  -4  -8   51.54    3.16
  -3  -4   8   50.39    3.58
   3   4  -7    2.69    0.94
   3   4  -7    3.70    0.86
   3  -4  -7    2.86    0.77
   3  -4  -7    3.95    0.70
  -3  -4   7    3.26    0.97
  -3  -4   7    2.88    0.74
  -3   4   6    0.21    0.32
   3   4  -6   -0.81    0.52
   3   4  -6   -0.02    0.43
  -3   4   6    0.13    0.23
  -3  -4   6    0.30    0.45
   3  -4  -6   -0.09    0.41
   3  -4  -6   -0.05    0.29
  -3  -4   6    0.30    0.45
  -3   4   5   51.95    3.19
  -3   4   5   57.00    3.07
   3   4  -5   54.29    3.76
   3   4  -5   57.14    3.53
   3  -4  -5   55.22    3.25
  -3  -4   5   56.82    3.47
   3  -4  -5   52.43    3.44
  -3  -4   5   51.42    3.73
  -3   4   4    0.18    0.29
   3   4  -4    0.44    0.52
   3   4  -4    0.50    0.42
  -3   4   4   -0.15    0.19
   3   4  -4   -0.01    0.39
  -3  -4   4    0.02    0.50
  -3  -4   4    0.30    0.34
   3  -4  -4    1.15    0.45
   3  -4  -4    0.64    0.28
  -3   4   3   55.00    3.12
   3   4  -3   54.74    3.46
   3   4  -3   57.19    3.60
  -3   4   3   54.98    3.31
  -3   4   3   52.27    3.29
   3   4  -3   52.15    3.34
  -3  -4   3   50.14    3.53
  -3  -4   3   53.51    3.28
   3  -4  -3   54.10    3.26
  -3   4   2   10.48    0.98
   3   4  -2   10.53    1.33
  -3   4   2   11.37    1.09
   3   4  -2   10.26    1.06
   3   4  -2   11.75    1.14
  -3   4   2    9.88    1.09
  -3  -4   2    9.38    1.00
   3  -4  -2   11.15    1.07
  -3  -4   2   10.34    1.41
   3   4  -1   33.69    2.33
  -3   4   1   36.85    2.31
   3   4  -1   32.83    2.23
  -3   4   1   35.91    2.27
   3   4  -1   34.56    2.30
  -3  -4   1   33.25    2.39
   3  -4  -1   31.70    2.24
   3  -4  -1   31.06    2.26
  -3  -4   1   28.99    2.15
  -3   4   0   37.10    2.43
   3   4   0   32.03    2.29
   3   4   0   35.35    2.37
  -3   4   0   37.19    2.58
   3   4   0   39.35    2.39
  -3   4   0   36.11    2.43
   3  -4   0   37.76    2.47
   3  -4   0   37.28    2.49
  -3  -4   0   35.94    2.34
  -3  -4   0   33.78    2.44
  -3   4  -1    0.57    0.47
   3   4   1    0.88    0.40
  -3   4  -1    1.42    0.52
   3   4   1    1.24    0.41
  -3   4  -1    1.55    0.60
   3   4   1    0.50    0.35
  -3  -4  -1    0.93    0.40
   3  -4   1    1.03    0.42
   3  -4   1    1.12    0.39
  -3  -4  -1    0.67    0.37
  -3   4  -2   47.13    3.13
   3   4   2   53.88    3.04
   3   4   2   51.56    2.86
  -3   4  -2   47.08    3.34
  -3   4  -2   52.01    3.27
   3   4   2   52.33    2.84
   3  -4   2   51.90    3.28
   3  -4   2   44.76    3.10
  -3  -4  -2   49.22    3.04
  -3  -4  -2   47.81    3.01
   3   4   3    0.18    0.29
   3   4   3   -0.04    0.13
   3   4   3    0.28    0.16
  -3   4  -3    0.37    0.52
  -3   4  -3    0.33    0.34
  -3   4  -3    0.13    0.32
  -3  -4  -3   -0.25    0.29
   3  -4   3    0.82    0.53
   3  -4   3    0.31    0.35
  -3  -4  -3    0.15    0.29
  -3  -4  -3    0.17    0.24
  -3   4  -4   26.41    2.26
  -3   4  -4   24.03    2.12
  -3   4  -4   29.88    2.16
   3  -4   4   26.83    2.16
  -3  -4  -4   27.24    1.73
   3  -4   4   28.81    2.04
  -3  -4  -4   28.64    1.79
  -3  -4  -4   27.38    1.96
  -3   4  -5   -0.18    0.55
  -3   4  -5    0.31    0.52
  -3   4  -5   -0.14    0.48
  -3  -4  -5    0.00    0.25
  -3  -4  -5   -0.02    0.18
   3  -4   5   -0.01    0.48
   3  -4   5   -0.09    0.32
  -3  -4  -5   -0.12    0.34
  -3   4  -6    6.71    1.38
  -3   4  -6    8.46    1.29
  -3   4  -6    8.30    1.27
  -3  -4  -6    8.76    0.66
   3  -4   6    9.06    1.19
  -3  -4  -6    7.30    0.66
  -3  -4  -6    6.73    1.03
  -3   4  -7    0.46    0.65
  -3   4  -7    0.01    0.47
  -3   4  -7    0.63    0.54
  -3  -4  -7    0.33    0.20
   3  -4   7   -0.09    0.43
  -3  -4  -7    0.55    0.20
  -3  -4  -7   -0.72    0.44
  -3  -4  -7    0.58    0.42
  -3   4  -8    2.55    0.89
  -3   4  -8    2.88    0.84
  -3   4  -8    2.10    0.82
  -3  -4  -8    1.85    0.25
  -3  -4  -8    1.88    0.77
  -3  -4  -8    2.43    0.76
  -3  -4  -8    1.76    0.26
   3  -4   8    1.13    0.64
  -3   4  -9    0.82    0.62
  -3   4  -9    0.58    0.91
  -3   4  -9    1.35    0.79
   3  -4   9    1.01    0.62
  -3  -4  -9   -0.10    0.65
  -3   4 -10   -0.44    0.95
  -3   4 -10   -0.66    0.81
  -3   4 -10   -0.78    0.76
   3  -4  10    0.03    0.66
  -3  -4 -10   -0.07    0.11
  -3  -4 -10   -0.69    0.79
  -3   4 -11   12.99    2.19
  -3   4 -11    8.36    1.66
  -3   4 -11   10.52    1.89
  -3  -4 -11   11.56    1.75
  -3  -4 -11   10.12    0.63
   3  -4  11   11.53    1.76
  -3   4 -12   10.39    1.90
  -3   4 -12   11.05    2.09
  -3   4 -12    9.94    2.00
   3  -4  12    8.66    1.77
  -3  -4 -12    8.47    1.75
  -3  -4 -12    9.28    0.65
  -3  -4 -12   10.64    0.71
  -3   4 -13    2.49    1.60
  -3   4 -13    1.87    1.47
  -3   4 -13    4.25    1.54
  -3  -4 -13    5.89    1.71
  -3  -4 -13    3.35    0.40
  -3  -4 -13    3.40    0.46
   3  -4  13    4.78    1.47
  -3   4 -14    1.39    1.81
  -3   4 -14    4.72    1.73
  -3   4 -14    6.26    1.82
  -3  -4 -14    4.35    0.54
  -3  -4 -14    5.26    1.91
   3  -4  14    4.99    1.74
  -3  -4 -14    4.06    0.49
  -3   4 -15    1.97    1.82
  -3   4 -15    1.08    1.79
   3  -4  15    1.46    1.49
  -3  -4 -15    2.46    0.46
  -3  -4 -15    2.41    0.48
   3   5 -14   -1.12    1.29
   3   5 -14   -1.59    1.19
  -3  -5  14   -1.24    1.22
   3  -5 -14    0.52    0.80
   3  -5 -14   -1.17    1.36
   3   5 -13    4.79    1.79
   3   5 -13    1.88    1.40
   3   5 -13    2.52    1.54
   3  -5 -13    2.51    0.80
   3  -5 -13    0.87    1.24
  -3  -5  13    2.01    1.44
  -3  -5  13    0.11    1.74
   3  -5 -13    4.45    1.62
   3   5 -12    6.66    1.72
   3   5 -12    8.74    2.05
   3   5 -12   10.41    2.24
  -3  -5  12    6.28    1.52
   3  -5 -12    5.74    1.42
   3  -5 -12    6.99    1.06
   3  -5 -12   10.76    1.96
  -3  -5  12    4.27    1.69
   3   5 -11    2.92    1.47
   3   5 -11    9.58    1.99
   3   5 -11    5.50    1.66
   3  -5 -11    3.18    1.12
   3  -5 -11    5.55    1.52
  -3  -5  11    4.98    1.67
  -3  -5  11    3.74    1.16
   3  -5 -11    3.74    0.79
   3   5 -10    7.12    1.61
   3   5 -10    6.53    1.56
   3   5 -10    4.66    1.26
   3  -5 -10    7.16    1.02
   3  -5 -10    8.08    1.56
  -3  -5  10    4.79    1.20
   3  -5 -10    5.44    1.31
  -3  -5  10    7.50    1.80
   3   5  -9    6.83    1.50
   3   5  -9    5.54    1.44
   3   5  -9    8.81    1.60
  -3  -5   9    7.74    1.39
   3  -5  -9    4.76    1.26
   3  -5  -9    7.28    1.03
   3  -5  -9    6.07    1.35
  -3  -5   9    7.22    1.70
   3   5  -8    4.67    1.18
   3   5  -8    3.58    1.20
   3   5  -8    6.42    1.43
  -3  -5   8    4.17    1.36
  -3  -5   8    5.28    1.10
   3  -5  -8    2.32    0.64
   3  -5  -8    3.35    0.93
   3   5  -7   10.26    1.72
   3   5  -7   11.63    1.83
   3   5  -7   12.62    1.65
  -3  -5   7   11.68    1.59
  -3  -5   7   11.34    1.78
   3  -5  -7    8.36    1.11
   3  -5  -7   11.60    1.54
   3   5  -6   17.41    1.78
   3   5  -6   18.55    1.78
   3   5  -6   17.74    2.20
  -3   5   6   16.54    1.27
  -3   5   6   14.68    1.11
   3  -5  -6   14.72    1.37
  -3  -5   6   17.87    2.35
  -3  -5   6   16.13    1.60
   3  -5  -6   12.74    1.64
   3   5  -5    9.79    1.55
   3   5  -5   10.16    1.43
  -3   5   5    9.21    1.12
  -3   5   5    8.05    0.80
   3   5  -5    8.78    1.43
  -3  -5   5    7.81    1.17
  -3  -5   5    8.57    1.48
   3  -5  -5    8.59    1.31
   3  -5  -5    8.95    1.19
  -3   5   4   56.19    3.16
   3   5  -4   59.31    3.86
   3   5  -4   52.28    3.65
   3   5  -4   54.14    3.57
  -3   5   4   50.57    3.33
  -3  -5   4   50.37    3.78
   3  -5  -4   53.17    3.37
  -3  -5   4   58.53    3.53
   3  -5  -4   51.71    3.52
  -3   5   3   10.41    1.35
   3   5  -3    7.96    1.21
  -3   5   3   10.53    0.99
   3   5  -3   11.11    1.49
   3   5  -3    9.68    1.49
  -3   5   3    9.86    1.21
  -3  -5   3    8.33    1.38
   3  -5  -3   10.17    1.27
  -3  -5   3    8.17    1.22
   3  -5  -3   10.48    1.37
  -3   5   2    1.78    0.55
  -3   5   2    1.40    0.58
   3   5  -2    2.14    0.74
   3   5  -2    1.30    0.55
  -3   5   2    2.03    0.58
   3   5  -2    1.45    0.61
   3  -5  -2    1.50    0.56
  -3  -5   2    1.36    0.59
  -3  -5   2    1.45    0.55
   3  -5  -2    1.20    0.49
   3   5  -1  124.68    7.12
   3   5  -1  134.78    7.29
  -3   5   1  125.35    7.10
  -3   5   1  129.08    7.17
   3   5  -1  124.97    7.14
   3  -5  -1  123.35    7.19
  -3  -5   1  138.01    7.42
  -3  -5   1  133.86    7.16
   3  -5  -1  123.12    7.17
  -3   5   0    1.75    0.51
  -3   5   0    1.90    0.65
  -3   5   0    2.80    0.71
   3   5   0    0.90    0.46
   3   5   0    1.37    0.53
   3   5   0    2.19    0.64
  -3  -5   0    2.13    0.58
  -3  -5   0    1.27    0.61
   3  -5   0    2.36    0.61
   3  -5   0    2.11    0.60
  -3   5  -1    2.13    0.69
  -3   5  -1    1.93    0.66
   3   5   1    2.82    0.63
  -3   5  -1    2.94    0.89
   3   5   1    2.07    0.63
   3   5   1    2.88    0.65
  -3  -5  -1    1.51    0.58
   3  -5   1    2.10    0.68
  -3  -5  -1    2.43    0.66
   3  -5   1    2.54    0.68
  -3   5  -2   70.11    4.28
   3   5   2   63.84    3.81
  -3   5  -2   66.23    4.39
   3   5   2   64.18    3.98
  -3   5  -2   68.60    4.22
   3   5   2   69.03    3.84
   3  -5   2   73.21    4.23
  -3  -5  -2   68.11    4.08
   3  -5   2   65.53    4.25
  -3  -5  -2   64.72    4.06
   3   5   3   10.69    0.87
  -3   5  -3   12.02    1.71
   3   5   3   12.44    1.21
   3   5   3   11.42    0.90
  -3   5  -3   12.39    1.58
  -3   5  -3   12.74    1.61
  -3  -5  -3   11.09    1.06
  -3  -5  -3   11.66    1.19
  -3  -5  -3   11.58    1.22
   3  -5   3   12.06    1.57
   3  -5   3   12.43    1.30
  -3   5  -4    4.96    1.11
  -3   5  -4    5.20    1.06
  -3   5  -4    4.81    0.96
  -3  -5  -4    5.02    0.81
  -3  -5  -4    3.66    0.83
  -3  -5  -4    3.50    0.72
   3  -5   4    6.33    1.12
   3  -5   4    5.60    1.03
  -3   5  -5    0.64    0.61
  -3   5  -5    0.20    0.69
  -3   5  -5   -0.57    0.60
   3  -5   5   -0.11    0.46
   3  -5   5    0.14    0.56
  -3  -5  -5   -0.23    0.35
  -3  -5  -5    0.48    0.44
  -3  -5  -5   -0.05    0.29
  -3   5  -6    2.36    0.84
  -3   5  -6    1.94    0.78
  -3   5  -6    2.23    1.02
  -3  -5  -6    1.98    0.63
  -3  -5  -6    1.70    0.51
   3  -5   6    1.60    0.67
  -3  -5  -6    1.14    0.39
  -3   5  -7   -0.07    0.62
  -3   5  -7    0.30    0.63
  -3   5  -7   -0.12    0.55
  -3  -5  -7   -0.59    0.46
  -3  -5  -7   -0.03    0.32
   3  -5   7   -0.65    0.47
  -3  -5  -7   -0.23    0.26
  -3   5  -8   -0.62    0.83
  -3   5  -8    0.37    0.79
  -3   5  -8    1.00    0.98
   3  -5   8    0.19    0.63
  -3  -5  -8    0.16    0.65
  -3  -5  -8    0.90    0.64
  -3  -5  -8    0.19    0.31
  -3  -5  -8    0.28    0.26
  -3   5  -9    9.36    1.96
  -3   5  -9    8.62    1.63
  -3   5  -9    8.67    1.77
  -3  -5  -9    9.09    1.43
  -3  -5  -9    9.04    0.72
  -3  -5  -9    7.16    1.34
   3  -5   9    8.30    1.49
  -3   5 -10    1.11    1.05
  -3   5 -10    1.87    1.22
  -3   5 -10   -0.13    1.03
   3  -5  10    1.55    0.90
  -3  -5 -10    1.53    0.84
  -3  -5 -10    1.15    0.28
  -3  -5 -10    0.90    0.93
  -3   5 -11    2.99    1.38
  -3   5 -11    3.43    1.41
  -3   5 -11    1.36    1.31
   3  -5  11    1.13    1.05
  -3  -5 -11    1.13    1.03
  -3  -5 -11    4.40    1.28
  -3   5 -12    2.68    1.47
  -3   5 -12    2.37    1.41
  -3   5 -12    3.07    1.51
  -3  -5 -12    0.98    1.41
   3  -5  12    3.65    1.19
  -3  -5 -12    2.38    1.25
  -3   5 -13    1.29    1.49
  -3   5 -13   -1.22    1.46
  -3   5 -13   -0.76    1.79
   3  -5  13   -0.28    1.15
  -3  -5 -13    0.20    1.24
  -3  -5 -13    2.02    1.56
  -3   5 -14    2.93    1.86
  -3   5 -14    0.56    1.67
  -3  -5 -14    2.91    1.55
   3  -5  14    0.23    1.39
  -3  -5 -14    2.41    1.91
   3   6 -14    1.85    2.26
   3   6 -14    0.80    1.93
   3  -6 -14   -1.04    1.60
  -3  -6  14   -0.99    1.20
   3  -6 -14    0.68    0.88
   3   6 -13   11.86    2.54
   3   6 -13   10.39    2.54
  -3  -6  13    7.78    1.75
   3  -6 -13    9.38    1.93
   3  -6 -13    8.40    1.36
   3   6 -12   11.64    2.41
   3   6 -12    8.61    2.12
   3   6 -12    8.43    2.30
  -3  -6  12   11.12    1.98
  -3  -6  12   13.97    2.72
   3  -6 -12    9.91    1.40
   3  -6 -12   11.20    1.88
   3  -6 -12    9.02    2.09
   3   6 -11   15.58    2.61
   3   6 -11   23.86    3.37
   3   6 -11   27.68    3.41
   3  -6 -11   23.93    2.00
  -3  -6  11   25.45    3.32
  -3  -6  11   19.08    2.61
   3  -6 -11   29.36    2.65
   3  -6 -11   27.37    2.67
   3   6 -10    1.51    1.26
   3   6 -10    1.10    1.28
   3   6 -10    0.75    1.10
   3  -6 -10    0.30    1.14
   3  -6 -10    0.43    0.62
   3  -6 -10    0.39    0.93
  -3  -6  10    0.45    1.43
  -3  -6  10   -0.76    0.78
   3   6  -9    1.99    1.24
   3   6  -9    0.14    0.83
   3   6  -9    1.01    0.97
   3  -6  -9    2.48    0.96
   3  -6  -9    1.12    0.68
  -3  -6   9   -0.06    0.72
  -3  -6   9    0.33    1.31
   3   6  -8    1.18    1.05
   3   6  -8   -0.51    0.96
   3   6  -8    2.24    1.32
  -3  -6   8   -0.05    0.67
   3  -6  -8    0.65    0.54
  -3  -6   8    1.11    0.93
   3  -6  -8    0.02    0.67
   3   6  -7   14.01    2.05
   3   6  -7   22.86    2.30
  -3   6   7   15.43    0.96
  -3   6   7   16.64    1.01
   3   6  -7   17.79    2.37
   3  -6  -7   16.19    2.07
   3  -6  -7   15.72    1.56
  -3  -6   7   16.61    1.71
  -3  -6   7   18.91    2.56
   3   6  -6   19.64    2.06
   3   6  -6   21.61    2.14
  -3   6   6   19.47    1.36
   3   6  -6   20.97    2.20
  -3   6   6   17.85    1.50
   3  -6  -6   17.98    1.67
  -3  -6   6   21.14    2.64
   3  -6  -6   17.68    1.86
  -3  -6   6   19.02    1.88
   3   6  -5    0.44    0.63
   3   6  -5   -0.19    0.70
   3   6  -5    0.43    0.58
  -3   6   5   -0.31    0.36
  -3   6   5    0.09    0.50
  -3  -6   5   -0.42    0.63
   3  -6  -5   -0.26    0.46
   3  -6  -5    0.36    0.61
  -3  -6   5   -0.25    0.50
   3   6  -4    4.19    1.09
  -3   6   4    4.73    0.80
   3   6  -4    4.55    0.98
  -3   6   4    4.42    0.92
   3   6  -4    5.39    1.22
  -3  -6   4    2.15    0.89
   3  -6  -4    4.32    0.93
  -3  -6   4    3.97    0.88
   3  -6  -4    3.39    0.78
  -3   6   3   37.56    2.64
   3   6  -3   32.64    2.66
   3   6  -3   35.95    2.79
   3   6  -3   35.17    2.88
  -3   6   3   32.28    2.33
  -3   6   3   38.75    2.66
  -3  -6   3   29.25    2.74
   3  -6  -3   34.67    2.67
   3  -6  -3   33.87    2.55
  -3  -6   3   35.42    2.60
   3   6  -2    8.22    1.46
  -3   6   2   11.16    1.36
   3   6  -2    9.86    1.43
  -3   6   2   10.98    1.43
   3   6  -2   11.64    1.51
  -3   6   2   10.53    1.51
   3  -6  -2   11.99    1.59
  -3  -6   2    8.52    1.32
   3  -6  -2   10.06    1.52
   3   6  -1   -0.98    0.49
  -3   6   1   -0.79    0.45
   3   6  -1    0.06    0.45
   3   6  -1    0.70    0.50
  -3   6   1    0.09    0.49
   3  -6  -1   -0.09    0.41
   3  -6  -1    0.29    0.46
  -3  -6   1   -1.25    0.55
  -3  -6   1    0.23    0.46
  -3   6   0    0.12    0.54
   3   6   0    1.59    0.64
   3   6   0   -0.28    0.45
  -3   6   0   -0.35    0.37
   3   6   0    0.26    0.42
  -3   6   0    0.12    0.54
  -3  -6   0    1.04    0.52
   3  -6   0    0.22    0.51
   3  -6   0   -0.35    0.33
  -3  -6   0    0.13    0.63
  -3   6  -1    0.92    0.58
  -3   6  -1    0.86    0.64
   3   6   1    0.73    0.48
   3   6   1    1.73    0.60
  -3   6  -1    0.80    0.52
   3   6   1    0.92    0.60
   3  -6   1    1.57    0.63
  -3  -6  -1    0.90    0.73
  -3  -6  -1    1.18    0.61
   3  -6   1    1.12    0.63
   3   6   2    0.44    0.41
  -3   6  -2    0.61    0.57
  -3   6  -2    0.25    0.66
   3   6   2    0.08    0.43
   3   6   2    0.58    0.53
  -3   6  -2   -0.09    0.41
   3  -6   2    0.73    0.51
   3  -6   2    1.12    0.50
  -3  -6  -2   -0.03    0.48
  -3  -6  -2    0.21    0.54
  -3   6  -3   15.95    2.14
   3   6   3   16.28    1.25
   3   6   3   16.31    1.52
   3   6   3   13.48    1.20
  -3   6  -3   15.55    1.88
  -3   6  -3   16.90    1.81
  -3  -6  -3   15.51    1.46
   3  -6   3   17.83    1.71
  -3  -6  -3   15.47    1.55
  -3  -6  -3   14.83    1.59
   3  -6   3   15.52    1.68
   3   6   4   55.20    2.84
   3   6   4   56.10    2.84
  -3   6  -4   53.32    3.98
  -3   6  -4   53.49    3.84
  -3   6  -4   54.31    3.77
  -3  -6  -4   51.46    3.54
  -3  -6  -4   51.26    3.44
   3  -6   4   53.80    3.66
   3  -6   4   46.46    3.68
  -3  -6  -4   52.41    3.34
  -3   6  -5   14.51    1.95
  -3   6  -5   15.79    2.07
  -3   6  -5   17.24    2.47
  -3  -6  -5   11.90    1.64
  -3  -6  -5   15.79    1.49
   3  -6   5   15.31    1.92
  -3  -6  -5   16.20    1.41
   3  -6   5   16.26    1.79
  -3   6  -6    2.35    0.99
  -3   6  -6    4.48    1.24
  -3   6  -6    2.94    0.89
   3  -6   6    2.56    0.82
  -3  -6  -6    2.06    0.61
  -3  -6  -6    1.83    0.75
  -3  -6  -6    2.53    0.75
  -3   6  -7    7.19    1.51
  -3   6  -7    3.25    1.17
  -3   6  -7    5.46    1.43
  -3  -6  -7    4.42    1.07
  -3  -6  -7    3.76    0.69
  -3  -6  -7    2.40    0.70
   3  -6   7    4.06    1.02
  -3   6  -8   22.58    3.01
  -3   6  -8   22.90    2.68
  -3   6  -8   24.12    2.42
  -3  -6  -8   22.93    1.68
   3  -6   8   18.31    2.03
  -3  -6  -8   20.48    2.12
  -3  -6  -8   21.81    1.59
  -3   6  -9    1.84    1.08
  -3   6  -9    1.78    1.24
  -3   6  -9    0.54    1.22
  -3  -6  -9    0.73    0.88
  -3  -6  -9    0.57    0.42
   3  -6   9    0.54    0.86
  -3  -6  -9    0.95    0.92
  -3   6 -10    2.64    1.26
  -3   6 -10    3.93    1.49
  -3   6 -10    3.35    1.52
  -3  -6 -10    3.36    1.24
   3  -6  10    4.32    1.28
  -3  -6 -10    0.79    1.00
  -3  -6 -10    3.64    0.57
  -3   6 -11   -0.26    1.39
  -3   6 -11    0.96    1.41
  -3   6 -11    2.05    1.28
   3  -6  11    1.98    1.01
  -3  -6 -11   -0.50    1.21
  -3  -6 -11   -0.04    1.07
  -3   6 -12    0.10    1.57
  -3   6 -12   -1.81    1.58
  -3   6 -12   -1.38    1.74
  -3  -6 -12    0.84    1.44
   3  -6  12   -1.15    1.10
  -3  -6 -12    0.94    1.18
  -3   6 -13   -0.77    1.77
  -3   6 -13    0.03    1.74
   3  -6  13    1.10    1.42
  -3  -6 -13    0.01    1.78
  -3  -6 -13    0.51    1.45
   3   7 -13   -0.15    2.24
   3   7 -13   -0.64    2.01
   3  -7 -13   -0.96    1.54
   3  -7 -13    0.71    0.96
  -3  -7  13   -0.81    1.39
   3   7 -12    0.95    1.85
   3   7 -12    0.03    1.53
   3  -7 -12   -0.99    1.29
   3  -7 -12   -0.28    0.81
  -3  -7  12   -0.22    0.92
  -3  -7  12   -1.10    2.27
   3   7 -11    2.57    1.83
   3   7 -11   -1.76    1.49
   3   7 -11   -0.43    1.61
   3  -7 -11   -0.48    0.77
  -3  -7  11    1.06    1.13
  -3  -7  11   -2.86    1.83
   3  -7 -11    0.22    1.28
   3  -7 -11   -0.40    1.15
   3   7 -10    2.45    1.42
   3   7 -10    5.87    1.85
   3   7 -10    4.35    1.67
  -3  -7  10    6.50    1.51
  -3  -7  10    5.71    2.21
   3  -7 -10    5.13    1.15
   3  -7 -10    4.42    1.39
   3   7  -9   -0.30    1.39
   3   7  -9    0.34    1.35
   3   7  -9    1.77    1.09
  -3  -7   9    2.61    1.37
   3  -7  -9    0.00    0.69
  -3  -7   9    1.58    0.92
   3  -7  -9    0.28    0.94
   3   7  -8   25.58    3.22
   3   7  -8   28.52    3.15
   3   7  -8   26.37    3.22
   3  -7  -8   23.50    2.19
   3  -7  -8   25.02    2.62
  -3  -7   8   25.95    3.46
  -3  -7   8   27.06    2.53
  -3   7   7    5.98    0.58
   3   7  -7    5.03    1.43
  -3   7   7    6.73    0.68
   3   7  -7    7.11    1.75
   3   7  -7    6.80    1.83
  -3  -7   7    6.85    1.34
   3  -7  -7    6.06    1.17
  -3  -7   7    6.30    1.84
   3  -7  -7    4.89    1.23
   3   7  -6    0.58    1.01
  -3   7   6    0.89    0.48
   3   7  -6    1.12    1.05
   3   7  -6    1.26    1.00
  -3   7   6    0.23    0.55
  -3  -7   6    1.20    1.22
   3  -7  -6    0.91    0.59
  -3  -7   6    0.89    0.73
   3  -7  -6    0.95    0.59
   3   7  -5    0.66    0.87
  -3   7   5    1.05    0.52
  -3   7   5    0.23    0.63
   3   7  -5    1.00    1.06
   3   7  -5    0.64    0.70
  -3  -7   5    0.78    0.62
   3  -7  -5   -0.48    0.65
   3  -7  -5    0.00    0.48
  -3  -7   5    0.78    1.11
  -3   7   4    4.48    1.05
  -3   7   4    5.25    1.09
   3   7  -4    4.97    1.20
   3   7  -4    4.19    1.24
  -3   7   4    2.98    0.70
   3   7  -4    4.12    1.34
  -3  -7   4    5.25    1.52
   3  -7  -4    3.73    0.91
  -3  -7   4    4.49    1.07
   3  -7  -4    4.08    1.10
   3   7  -3    6.81    1.37
  -3   7   3    9.15    1.40
  -3   7   3    6.00    1.17
  -3   7   3    6.67    1.09
   3   7  -3    9.39    1.52
   3   7  -3    7.85    1.43
  -3  -7   3    7.42    1.60
   3  -7  -3    5.30    1.11
   3  -7  -3    5.33    1.21
  -3  -7   3    5.98    1.19
  -3   7   2    9.64    1.47
   3   7  -2   10.60    1.71
  -3   7   2   11.39    1.64
   3   7  -2    8.30    1.43
  -3   7   2    8.72    1.34
   3   7  -2    9.42    1.56
  -3  -7   2    6.66    1.22
   3  -7  -2    7.98    1.47
   3  -7  -2    7.98    1.38
  -3  -7   2   10.59    1.75
   3   7  -1   18.72    1.92
  -3   7   1   16.97    2.07
  -3   7   1   17.72    1.79
   3   7  -1   18.82    1.89
   3  -7  -1   18.32    1.87
  -3  -7   1   19.06    2.14
  -3  -7   1   19.63    1.86
   3  -7  -1   17.41    1.87
  -3   7   0    9.46    1.50
   3   7   0    9.56    1.41
   3   7   0   10.19    1.50
   3   7   0    9.71    1.47
  -3   7   0    8.25    1.57
  -3   7   0    9.26    1.48
   3  -7   0    6.90    1.33
  -3  -7   0    9.90    1.62
   3  -7   0   10.78    1.56
  -3  -7   0    6.49    1.24
   3   7   1   10.67    1.38
  -3   7  -1    7.17    1.54
   3   7   1    8.18    1.33
  -3   7  -1    9.86    1.48
  -3   7  -1   12.13    1.78
   3   7   1    8.26    1.33
  -3  -7  -1    7.64    1.50
   3  -7   1   10.13    1.60
   3  -7   1   10.94    1.67
  -3  -7  -1    8.07    1.35
   3   7   2    8.18    1.19
   3   7   2    5.34    0.93
  -3   7  -2    7.08    1.38
   3   7   2    5.04    1.10
  -3   7  -2    5.63    1.29
  -3   7  -2    4.95    1.40
  -3  -7  -2    7.33    1.33
   3  -7   2    7.38    1.36
  -3  -7  -2    4.57    1.06
   3  -7   2    4.21    1.03
   3   7   3   73.32    4.06
   3   7   3   61.91    4.32
  -3   7  -3   62.36    4.58
  -3   7  -3   67.12    4.64
   3   7   3   66.86    4.00
  -3   7  -3   71.80    5.00
   3  -7   3   70.42    4.62
   3  -7   3   73.59    4.83
  -3  -7  -3   67.99    4.48
  -3  -7  -3   74.00    4.60
   3   7   4    0.26    0.34
   3   7   4    0.67    0.67
  -3   7  -4    0.97    0.97
  -3   7  -4    0.38    0.81
  -3   7  -4   -0.95    0.78
   3   7   4    0.21    0.36
   3  -7   4    0.69    0.57
  -3  -7  -4   -0.31    0.51
  -3  -7  -4   -0.86    0.49
   3  -7   4   -0.52    0.51
  -3  -7  -4    1.08    0.72
  -3   7  -5    2.96    1.10
  -3   7  -5    0.56    0.98
  -3   7  -5    0.93    0.84
   3  -7   5    1.00    0.78
   3  -7   5    1.51    1.03
  -3  -7  -5   -0.24    0.67
  -3  -7  -5    0.52    0.58
  -3  -7  -5    0.56    0.71
  -3   7  -6    2.42    1.27
  -3   7  -6    4.60    1.47
  -3   7  -6    2.48    1.08
  -3  -7  -6    2.39    0.92
   3  -7   6    4.36    1.10
  -3  -7  -6    3.25    0.82
  -3  -7  -6    1.79    0.83
  -3   7  -7    1.24    1.15
  -3   7  -7   -0.22    0.76
  -3   7  -7   -1.10    1.03
  -3  -7  -7    0.49    0.85
  -3  -7  -7    0.39    0.66
  -3  -7  -7    1.60    0.59
   3  -7   7    0.03    0.84
  -3   7  -8    1.23    1.20
  -3   7  -8    0.56    0.89
  -3   7  -8   -0.55    0.85
  -3  -7  -8   -0.17    0.86
   3  -7   8   -0.74    0.78
  -3  -7  -8    0.84    0.56
  -3  -7  -8   -0.16    0.65
  -3   7  -9    1.04    1.04
  -3   7  -9    1.01    1.43
  -3   7  -9    0.74    1.37
  -3  -7  -9    1.94    0.66
   3  -7   9    0.09    0.91
  -3  -7  -9    0.48    1.03
  -3   7 -10   -3.99    1.50
  -3   7 -10    0.29    1.59
  -3   7 -10   -1.10    1.55
  -3  -7 -10   -1.13    1.16
  -3  -7 -10   -0.60    1.07
   3  -7  10    0.31    1.04
  -3   7 -11   -0.47    1.66
  -3   7 -11   -0.24    1.85
  -3   7 -11   -0.19    1.25
  -3  -7 -11    0.58    1.22
  -3  -7 -11   -0.87    1.37
   3  -7  11   -0.01    1.19
  -3   7 -12    1.76    1.78
  -3   7 -12   -0.67    2.00
   3  -7  12    1.22    1.22
  -3  -7 -12    1.91    1.74
  -3  -7 -12   -1.61    1.38
   3   8 -12    0.56    1.66
   3   8 -12   -4.89    2.35
   3  -8 -12   -2.28    1.67
   3  -8 -12    0.10    0.98
  -3  -8  12    0.48    1.52
   3   8 -11   -2.26    2.03
   3   8 -11    2.13    1.93
   3  -8 -11   -0.28    0.91
   3  -8 -11   -0.25    1.37
  -3  -8  11    3.09    2.59
  -3  -8  11    0.56    1.33
   3   8 -10   -1.32    1.71
   3   8 -10    0.80    1.89
   3   8 -10   -1.04    1.37
   3  -8 -10    0.11    1.21
  -3  -8  10    1.79    1.12
  -3  -8  10    3.67    1.82
   3  -8 -10    0.83    0.88
   3   8  -9    6.36    1.89
   3   8  -9    8.39    2.21
   3   8  -9    5.16    1.89
   3  -8  -9    4.96    1.15
  -3  -8   9    3.90    1.36
  -3  -8   9    4.42    2.37
   3  -8  -9    5.12    1.55
   3   8  -8    0.92    1.59
   3   8  -8   -0.64    1.16
   3   8  -8   -1.38    1.37
  -3  -8   8    0.52    1.81
   3  -8  -8    2.06    0.95
   3  -8  -8    1.01    0.79
  -3  -8   8    0.60    1.01
   3   8  -7   44.11    3.93
  -3   8   7   50.81    2.68
   3   8  -7   49.73    4.36
  -3   8   7   44.51    2.57
   3   8  -7   42.78    3.84
   3  -8  -7   43.30    3.76
  -3  -8   7   48.14    3.66
   3  -8  -7   46.90    3.47
  -3  -8   7   47.42    4.51
   3   8  -6   47.31    4.06
  -3   8   6   45.94    3.14
   3   8  -6   45.93    3.91
   3   8  -6   45.06    4.03
   3  -8  -6   48.62    3.84
  -3  -8   6   49.64    4.45
  -3  -8   6   53.58    3.77
   3  -8  -6   49.01    3.53
  -3   8   5    2.92    1.01
   3   8  -5    1.76    1.01
   3   8  -5    2.36    1.30
   3   8  -5    0.60    1.21
  -3   8   5    2.70    0.75
  -3  -8   5    1.86    1.52
  -3  -8   5    1.05    0.85
   3  -8  -5    2.07    1.04
   3  -8  -5    2.56    0.92
   3   8  -4    4.97    1.47
   3   8  -4    8.78    1.94
   3   8  -4    8.07    1.54
  -3   8   4    9.86    1.66
  -3   8   4    7.76    1.16
  -3   8   4    8.06    1.51
   3  -8  -4    6.81    1.31
   3  -8  -4    7.27    1.50
  -3  -8   4    7.28    1.88
  -3  -8   4    6.17    1.31
   3   8  -3    2.49    0.99
  -3   8   3    3.20    1.25
   3   8  -3    3.39    1.16
  -3   8   3    1.63    0.95
   3   8  -3    2.27    0.99
  -3   8   3    2.32    0.96
   3  -8  -3    2.80    1.07
   3  -8  -3    1.46    0.77
  -3  -8   3    2.86    1.41
  -3  -8   3    1.59    0.86
   3   8  -2    2.28    0.86
   3   8  -2    2.26    1.08
   3   8  -2   -0.46    0.93
  -3   8   2    2.15    0.93
  -3   8   2    1.95    0.86
  -3   8   2    2.85    1.05
   3  -8  -2    1.66    0.85
   3  -8  -2    1.11    0.64
  -3  -8   2    1.77    1.19
  -3  -8   2    2.54    0.92
  -3   8   1    3.41    1.03
   3   8  -1   -0.06    0.87
  -3   8   1    0.59    0.81
   3   8  -1    2.20    1.00
   3  -8  -1    1.35    0.76
  -3  -8   1    2.18    1.15
   3  -8  -1    2.00    0.99
  -3  -8   1    1.59    0.87
  -3   8   0    5.23    1.41
  -3   8   0    2.45    1.18
   3   8   0    5.99    1.30
  -3   8   0    3.48    1.04
   3   8   0    5.86    1.30
   3   8   0    3.65    1.11
  -3  -8   0    5.97    1.50
   3  -8   0    4.41    1.28
  -3  -8   0    4.72    1.21
   3  -8   0    3.57    1.08
   3   8   1    7.71    1.39
   3   8   1    8.76    1.46
  -3   8  -1    7.42    1.56
   3   8   1    8.75    1.52
  -3   8  -1    8.29    1.62
  -3   8  -1    7.86    1.55
   3  -8   1    4.48    1.25
  -3  -8  -1    7.00    1.54
   3  -8   1    8.47    1.65
  -3  -8  -1    8.23    1.51
  -3   8  -2    2.31    1.12
  -3   8  -2    0.45    0.86
   3   8   2    0.45    0.79
  -3   8  -2    1.60    1.11
   3   8   2    0.07    0.64
   3   8   2    1.16    0.78
  -3  -8  -2    0.94    0.73
   3  -8   2   -0.91    0.77
  -3  -8  -2    0.10    0.84
   3  -8   2   -0.07    0.68
   3   8   3    6.26    1.30
  -3   8  -3    3.90    1.41
   3   8   3    4.49    0.93
  -3   8  -3    2.64    1.36
  -3   8  -3    4.58    1.43
   3   8   3    3.54    0.87
   3  -8   3    2.36    0.93
  -3  -8  -3    3.51    1.08
   3  -8   3    4.04    1.17
  -3  -8  -3    5.04    1.36
  -3   8  -4   16.51    2.43
   3   8   4   18.72    1.50
  -3   8  -4   22.46    2.38
  -3   8  -4   22.61    3.05
   3   8   4   22.05    1.57
   3   8   4   19.50    2.33
   3  -8   4   20.12    2.27
   3  -8   4   25.48    2.28
  -3  -8  -4   17.79    2.32
  -3  -8  -4   19.81    2.13
  -3   8  -5   11.71    2.16
  -3   8  -5    9.07    1.95
  -3   8  -5    8.43    2.05
  -3  -8  -5   12.73    1.76
   3  -8   5   12.21    1.90
  -3  -8  -5   10.14    1.74
  -3   8  -6   -0.97    0.90
  -3   8  -6    1.53    1.28
  -3   8  -6   -1.78    1.22
  -3  -8  -6   -0.63    0.84
   3  -8   6   -0.08    0.84
  -3  -8  -6    0.90    0.67
  -3  -8  -6    0.02    0.83
  -3   8  -7    0.50    1.44
  -3   8  -7   -1.20    1.47
  -3   8  -7    1.06    1.38
  -3  -8  -7    1.35    0.90
  -3  -8  -7    0.17    0.66
  -3  -8  -7    2.59    1.09
   3  -8   7    0.97    1.02
  -3   8  -8    1.47    1.73
  -3   8  -8    2.14    1.66
  -3   8  -8    5.77    1.54
   3  -8   8    3.47    1.21
  -3  -8  -8   -0.23    1.08
  -3  -8  -8    2.79    0.95
  -3   8  -9   -0.11    1.67
  -3   8  -9    0.81    1.73
  -3   8  -9    0.88    1.74
   3  -8   9   -0.58    1.08
  -3  -8  -9   -0.34    1.15
  -3   8 -10    0.49    1.97
  -3   8 -10   -2.53    1.69
  -3   8 -10    1.52    1.49
   3  -8  10    1.23    1.14
  -3  -8 -10   -0.15    1.27
  -3   8 -11    4.19    1.70
  -3   8 -11    0.43    2.22
   3  -8  11    2.15    1.41
  -3  -8 -11   -0.72    1.62
  -3  -8 -11    0.95    1.38
   3   9 -11   10.18    2.36
   3   9 -11    9.59    2.64
   3  -9 -11    2.49    1.31
  -3  -9  11    1.26    1.50
   3  -9 -11    5.58    2.03
   3   9 -10   -1.98    1.68
   3   9 -10    1.72    2.17
   3  -9 -10   -0.85    1.48
  -3  -9  10    3.14    2.96
  -3  -9  10   -1.04    1.22
   3  -9 -10   -0.34    0.98
   3   9  -9   -1.25    1.50
   3   9  -9   -0.31    1.81
  -3  -9   9    3.84    2.07
   3  -9  -9    1.59    1.11
  -3  -9   9    1.40    1.29
   3  -9  -9    0.04    1.30
   3   9  -8   -1.26    1.80
   3   9  -8    2.64    1.82
   3   9  -8   -1.26    1.73
   3  -9  -8    0.02    1.21
  -3  -9   8   -1.79    1.57
  -3  -9   8   -0.05    1.05
   3  -9  -8   -0.86    0.85
   3   9  -7   -0.04    1.64
  -3   9   7    0.56    0.47
   3   9  -7    0.03    1.50
  -3   9   7    1.06    0.63
   3   9  -7    0.70    1.28
  -3  -9   7    1.28    1.65
   3  -9  -7    1.07    0.86
  -3  -9   7    1.62    1.10
   3  -9  -7    1.80    1.19
  -3   9   6   23.44    2.13
   3   9  -6   23.02    3.20
   3   9  -6   21.08    2.96
   3   9  -6   24.75    3.26
   3  -9  -6   21.80    2.37
  -3  -9   6   24.37    2.47
  -3  -9   6   23.06    3.53
   3  -9  -6   20.42    2.92
   3   9  -5   12.19    2.35
  -3   9   5   13.76    1.85
   3   9  -5   16.68    2.56
   3   9  -5   12.11    2.37
  -3   9   5   16.32    1.67
   3  -9  -5   16.25    2.41
  -3  -9   5   12.17    2.01
  -3  -9   5   17.72    3.04
   3  -9  -5   15.24    2.15
   3   9  -4    1.79    1.40
   3   9  -4   -1.18    1.29
  -3   9   4    0.31    0.83
   3   9  -4   -1.28    1.08
  -3   9   4   -0.10    1.17
  -3   9   4   -0.42    1.06
   3  -9  -4    0.58    0.94
  -3  -9   4    1.80    0.90
  -3  -9   4    2.41    1.37
   3  -9  -4    1.18    0.81
  -3   9   3    2.42    0.98
   3   9  -3    3.92    1.35
  -3   9   3    1.50    1.07
   3   9  -3    1.23    0.88
  -3   9   3    1.35    1.21
   3   9  -3    0.68    1.20
  -3  -9   3    1.05    0.90
   3  -9  -3    0.40    0.88
   3  -9  -3    1.73    1.20
  -3  -9   3   -0.03    1.55
   3   9  -2   -0.55    1.16
  -3   9   2   -0.30    0.97
   3   9  -2   -2.02    0.69
   3   9  -2    0.90    1.08
  -3   9   2    1.60    1.04
  -3   9   2   -1.14    0.76
   3  -9  -2    0.85    1.03
   3  -9  -2   -1.62    0.79
  -3  -9   2   -0.45    1.32
  -3  -9   2   -0.19    0.72
   3   9  -1   14.75    2.20
  -3   9   1   11.05    2.05
   3   9  -1   11.30    1.84
  -3   9   1    8.26    1.68
  -3   9   1   10.82    1.90
  -3  -9   1   14.30    2.44
   3  -9  -1    7.55    1.68
   3  -9  -1   10.66    1.82
  -3  -9   1   13.35    2.02
  -3   9   0   32.09    2.87
   3   9   0   32.20    2.83
   3   9   0   30.81    2.91
  -3   9   0   29.34    2.80
   3   9   0   28.76    2.70
  -3   9   0   29.75    3.02
   3  -9   0   29.86    2.96
   3  -9   0   28.37    2.74
  -3  -9   0   34.37    3.26
  -3  -9   0   25.11    2.67
  -3   9  -1   17.93    2.63
  -3   9  -1   19.20    2.42
  -3   9  -1   19.40    2.50
   3   9   1   15.17    2.17
   3   9   1   16.26    2.05
   3   9   1   17.47    2.16
  -3  -9  -1   16.05    2.43
   3  -9   1   14.94    2.37
   3  -9   1   14.96    2.19
  -3  -9  -1   14.15    2.09
   3   9   2    0.94    0.88
  -3   9  -2    0.07    1.16
   3   9   2   -1.12    0.85
   3   9   2    0.22    0.99
  -3   9  -2    2.87    1.19
  -3   9  -2    1.10    1.21
  -3  -9  -2    0.42    0.93
   3  -9   2    0.01    0.99
  -3  -9  -2    1.04    1.12
   3  -9   2   -0.90    0.75
   3   9   3    5.00    1.41
   3   9   3    4.78    1.05
  -3   9  -3    3.73    1.61
  -3   9  -3    1.43    1.43
  -3   9  -3    2.74    1.54
   3   9   3    2.74    1.00
   3  -9   3    5.28    1.63
  -3  -9  -3    4.79    1.35
   3  -9   3    4.48    1.29
  -3  -9  -3    4.03    1.43
  -3   9  -4   15.13    2.52
   3   9   4   12.59    1.36
   3   9   4   13.65    1.99
  -3   9  -4   16.03    2.30
  -3   9  -4   11.15    2.18
   3   9   4   10.26    1.25
   3  -9   4   16.43    2.49
  -3  -9  -4   16.77    2.30
  -3  -9  -4   12.12    2.02
   3  -9   4   19.46    2.51
  -3   9  -5    0.18    1.44
  -3   9  -5   -0.48    1.41
  -3   9  -5   -2.94    1.28
  -3  -9  -5    1.34    1.29
   3  -9   5    1.87    1.10
  -3  -9  -5    1.62    1.08
  -3   9  -6    0.96    1.15
  -3   9  -6    0.22    1.55
  -3   9  -6    1.18    1.20
   3  -9   6    1.90    1.06
  -3  -9  -6    1.18    1.20
  -3  -9  -6    0.46    1.05
  -3   9  -7    0.33    1.63
  -3   9  -7    1.13    1.79
  -3   9  -7   -0.02    1.64
  -3  -9  -7   -0.40    1.13
  -3  -9  -7    2.06    1.16
   3  -9   7    0.56    1.00
  -3   9  -8    0.49    1.95
  -3   9  -8    2.17    2.01
  -3   9  -8    2.83    1.71
  -3  -9  -8    2.64    1.46
   3  -9   8    0.04    0.99
  -3   9  -9    2.42    2.01
  -3   9  -9    1.17    1.71
  -3  -9  -9    1.18    1.45
   3  -9   9    0.34    1.21
  -3   9 -10    3.07    2.52
  -3   9 -10    3.16    2.28
   3  -9  10    1.87    1.46
  -3  -9 -10    1.33    1.78
   3  10  -9   -1.30    2.70
   3  10  -9    1.66    2.56
   3 -10  -9    5.84    1.85
  -3 -10   9    2.54    1.51
  -3 -10   9    6.81    3.49
   3 -10  -9   -0.59    1.16
   3  10  -8    4.44    2.54
   3  10  -8    4.03    1.91
  -3 -10   8    4.12    1.64
  -3 -10   8    5.87    3.11
   3 -10  -8    5.50    1.65
   3 -10  -8    1.69    1.58
   3  10  -7    5.21    2.37
  -3  10   7    3.70    0.58
   3  10  -7    6.69    2.52
  -3  10   7    4.78    0.74
  -3 -10   7    5.72    1.51
   3 -10  -7    4.55    1.44
  -3 -10   7    8.41    2.60
   3 -10  -7    9.61    2.04
   3  10  -6   -0.88    1.89
  -3  10   6    0.45    1.05
   3  10  -6    2.64    1.96
  -3  10   6   -0.73    0.88
   3  10  -6    0.84    1.43
  -3 -10   6   -0.49    1.13
  -3 -10   6   -0.42    1.82
   3 -10  -6   -0.79    1.31
   3 -10  -6   -0.75    1.03
   3  10  -5    1.59    1.74
  -3  10   5    0.92    1.04
  -3  10   5   -0.06    1.22
   3  10  -5   -1.83    1.65
   3  10  -5    0.66    1.86
   3 -10  -5   -1.60    1.01
   3 -10  -5   -0.68    1.25
  -3 -10   5    3.50    2.36
  -3 -10   5    2.55    1.31
  -3  10   4    5.82    1.75
  -3  10   4    3.62    1.31
   3  10  -4    7.98    2.25
  -3  10   4    5.53    1.70
   3  10  -4    6.05    2.06
   3  10  -4    8.75    2.11
   3 -10  -4    6.18    1.53
  -3 -10   4    4.26    1.45
  -3 -10   4    5.22    1.96
   3 -10  -4    5.71    1.57
  -3  10   3    0.67    1.51
  -3  10   3    2.22    1.53
  -3  10   3    2.49    1.35
   3  10  -3    1.83    1.31
   3  10  -3    1.41    1.46
   3  10  -3   -1.11    1.42
   3 -10  -3    1.63    1.20
  -3 -10   3    2.12    1.25
  -3 -10   3   -0.08    1.99
   3 -10  -3    1.53    1.07
   3  10  -2   10.40    2.10
  -3  10   2   12.61    2.14
  -3  10   2   13.69    2.10
   3  10  -2   16.35    2.58
   3  10  -2   14.99    2.51
  -3  10   2   12.30    2.07
   3 -10  -2    9.57    1.95
  -3 -10   2   13.18    2.69
  -3 -10   2   11.80    2.06
   3 -10  -2   10.21    1.95
   3  10  -1   -1.14    1.35
  -3  10   1    1.59    1.16
   3  10  -1    0.35    1.30
   3  10  -1   -1.13    1.14
  -3  10   1    0.19    1.30
  -3  10   1   -0.54    1.38
   3 -10  -1   -1.40    1.06
   3 -10  -1    0.17    0.89
  -3 -10   1    0.64    1.75
  -3 -10   1    0.47    0.92
   3  10   0    1.53    1.34
   3  10   0    2.29    1.49
  -3  10   0    2.80    1.58
  -3  10   0    3.65    1.54
  -3  10   0    4.03    1.57
   3  10   0    1.92    1.28
  -3 -10   0    2.73    1.72
   3 -10   0    0.09    1.06
   3 -10   0    2.53    1.21
  -3 -10   0    0.57    1.23
   3  10   1    2.52    1.26
   3  10   1    5.80    1.69
   3  10   1    2.43    1.51
  -3  10  -1    3.29    1.78
  -3  10  -1    6.22    1.79
  -3  10  -1    2.54    1.21
   3 -10   1    3.73    1.49
  -3 -10  -1    6.82    1.57
   3 -10   1    9.49    1.97
  -3 -10  -1    6.23    1.95
  -3  10  -2    2.22    1.63
  -3  10  -2    1.02    1.11
   3  10   2    0.50    1.23
   3  10   2   -0.47    1.10
   3  10   2   -1.78    1.05
  -3  10  -2    2.54    1.44
   3 -10   2    1.30    0.99
  -3 -10  -2    1.02    1.12
   3 -10   2    0.28    1.27
  -3 -10  -2    0.80    1.47
  -3  10  -3    4.25    1.77
  -3  10  -3    0.60    1.22
   3  10   3    2.32    1.40
   3  10   3    1.88    1.02
  -3  10  -3    3.00    1.46
   3  10   3    2.40    1.10
  -3 -10  -3    1.87    1.24
  -3 -10  -3    1.56    1.46
   3 -10   3    1.96    1.18
   3 -10   3    0.64    0.98
   3  10   4    6.36    1.17
  -3  10  -4    9.62    2.38
   3  10   4    6.20    1.15
  -3  10  -4    4.64    2.17
  -3  10  -4    3.76    1.99
   3  10   4    5.42    1.72
  -3 -10  -4    6.02    1.76
  -3 -10  -4    7.80    2.05
   3 -10   4   10.23    2.00
  -3  10  -5   -1.52    1.72
  -3  10  -5   -1.61    1.34
  -3  10  -5   -0.70    1.74
  -3 -10  -5    2.65    1.35
  -3 -10  -5   -0.57    1.30
   3 -10   5   -1.31    1.10
  -3  10  -6    0.49    1.51
  -3  10  -6   -0.50    1.38
   3 -10   6    1.76    1.30
  -3 -10  -6    0.43    1.24
  -3 -10  -6    1.16    1.50
  -3  10  -7   -1.51    2.05
  -3  10  -7   -1.06    1.55
  -3 -10  -7    1.40    1.54
   3 -10   7   -1.35    1.05
  -3 -10  -7   -2.00    1.33
  -3  10  -8    0.90    2.50
  -3  10  -8    5.29    2.32
   3 -10   8    0.71    1.44
  -3 -10  -8    3.80    1.79
   3  11  -6   -3.77    1.83
  -3  11   6   -1.81    1.33
   3  11  -6   -0.05    2.38
  -3 -11   6   -2.30    1.37
  -3 -11   6    1.38    2.40
   3 -11  -6   -0.84    1.56
   3 -11  -6   -0.82    1.24
   3  11  -5   -1.29    1.63
   3  11  -5   -1.71    2.10
  -3  11   5    1.98    1.60
   3 -11  -5    1.66    1.53
  -3 -11   5    0.10    1.21
  -3 -11   5    2.22    3.03
   3 -11  -5    0.13    1.52
   3  11  -4    2.35    2.27
  -3  11   4    0.84    1.70
   3  11  -4    2.87    2.06
  -3 -11   4    0.89    1.45
   3 -11  -4    0.20    1.44
   3 -11  -4    4.17    1.56
  -3 -11   4    2.13    2.77
   3  11  -3    1.85    2.06
   3  11  -3   -0.86    1.85
   3  11  -3    6.99    2.36
  -3  11   3    3.86    1.97
  -3 -11   3    4.73    1.63
  -3 -11   3    9.01    2.52
   3 -11  -3    6.02    1.84
   3 -11  -3    4.44    1.60
   3  11  -2    1.39    1.82
   3  11  -2    0.28    1.71
  -3  11   2   -0.48    1.68
   3 -11  -2    1.27    1.38
  -3 -11   2   -1.22    1.71
   3 -11  -2   -0.02    1.44
  -3 -11   2    0.35    1.37
   3  11  -1    1.65    1.84
   3  11  -1    6.00    2.03
  -3  11   1    2.95    1.85
  -3  11   1    2.96    2.14
   3  11  -1    4.22    1.95
  -3 -11   1    2.06    1.77
   3 -11  -1    6.34    1.82
   3 -11  -1    4.75    1.65
  -3 -11   1    4.07    1.66
   3  11   0    1.88    1.86
  -3  11   0   -0.95    1.62
   3  11   0    2.25    1.91
   3  11   0    1.28    1.81
   3 -11   0    2.57    1.38
  -3 -11   0    2.79    1.52
  -3 -11   0    3.18    2.18
   3 -11   0    1.12    1.41
   3  11   1    2.08    1.68
  -3  11  -1    0.24    1.86
  -3  11  -1    1.92    2.05
   3  11   1    3.25    1.84
  -3 -11  -1    1.69    1.46
  -3 -11  -1    4.80    2.20
   3 -11   1    3.70    1.70
   3 -11   1    1.68    1.40
   3  11   2    3.61    1.95
  -3  11  -2    0.42    2.02
   3  11   2    7.47    1.81
  -3  11  -2    3.08    2.15
  -3 -11  -2    6.03    1.72
   3 -11   2    3.67    1.47
  -3 -11  -2    5.61    2.13
   3 -11   2    4.21    1.62
   3  11   3    5.25    2.04
  -3  11  -3    3.48    2.37
   3  11   3    3.81    1.51
  -3  11  -3    4.10    2.26
   3 -11   3    5.90    1.72
  -3 -11  -3    4.19    2.11
  -3 -11  -3    3.72    1.70
  -3  11  -4   13.05    2.94
  -3  11  -4    5.82    2.70
   3  11   4   10.46    2.32
   3  11   4   10.90    1.52
   3 -11   4    9.48    2.25
  -3 -11  -4   12.12    2.37
  -3 -11  -4    9.25    2.23
  -3  11  -5   -0.97    1.69
  -3  11  -5    0.88    2.38
  -3 -11  -5   -0.88    1.99
   3 -11   5   -2.31    1.11
  -3 -11  -5    0.63    1.64
  -3  11  -6    0.98    2.00
  -3  11  -6    3.25    2.08
  -3 -11  -6    2.52    1.63
  -3 -11  -6    0.76    2.03
   3 -11   6    1.66    1.44
  -3  12   2    0.06    2.33
   3  12  -2    0.43    2.46
  -3 -12   2    3.28    1.74
   3 -12  -2    1.74    1.87
  -3 -12   2    3.56    2.58
   3 -12  -2   -0.80    1.67
  -3  12   1    2.17    2.48
   3  12  -1    1.19    2.29
   3 -12  -1    4.35    2.19
   3 -12  -1    5.22    1.89
  -3 -12   1    3.19    3.34
  -3 -12   1    1.83    1.72
   3  12   0    3.62    2.04
  -3  12   0   -2.41    2.35
  -3 -12   0    1.59    1.72
   3 -12   0    2.01    1.76
  -3 -12   0    5.58    3.10
   3 -12   0    0.39    1.61
  -3  12  -1   -1.53    2.20
   3  12   1   -2.63    1.93
  -3 -12  -1    3.00    1.93
  -3 -12  -1   -1.75    1.49
   3 -12   1   -0.90    1.50
   3 -12   1   -0.64    1.90
   4   0 -16    0.29    1.25
   4   0 -15   -1.55    0.88
   4   0 -14   20.47    2.82
   4   0 -13   -0.40    0.83
   4   0 -13   -0.06    0.72
   4   0 -12   63.25    4.03
   4   0 -12   52.96    4.05
  -4   0  12   57.61    3.60
  -4   0  12   52.73    3.99
   4   0 -11    0.11    0.54
  -4   0  11   -0.60    0.64
   4   0 -11    0.96    0.85
  -4   0  11   -0.67    0.58
   4   0 -10   44.04    3.32
  -4   0  10   49.14    3.37
  -4   0  10   48.58    3.15
   4   0 -10   48.60    3.31
   4   0  -9    0.19    0.47
   4   0  -9   -0.44    0.41
  -4   0   9   -0.27    0.52
  -4   0   9    0.51    0.50
  -4   0   8    7.90    1.16
   4   0  -8    9.35    1.27
  -4   0   8    8.46    1.15
   4   0  -8    8.78    1.23
  -4   0   7    0.07    0.29
   4   0  -7   -0.25    0.36
  -4   0   7    0.20    0.35
   4   0  -7   -0.42    0.28
   4   0  -6   58.54    3.37
  -4   0   6   56.94    3.34
   4   0  -6   51.62    3.30
  -4   0   6   51.79    3.29
   4   0  -5    0.15    0.25
   4   0  -5    0.00    0.26
  -4   0   5   -0.03    0.26
  -4   0   5    0.16    0.25
   4   0  -4   12.70    1.01
  -4   0   4   10.10    0.96
  -4   0   4   10.38    0.91
   4   0  -4   11.94    0.95
  -4   0   3   -0.08    0.15
  -4   0   3    0.13    0.15
   4   0  -3   -0.03    0.18
   4   0  -3    0.06    0.17
  -4   0   2   11.69    0.79
  -4   0   2   11.02    0.87
   4   0  -2   11.57    0.86
   4   0  -2    9.32    0.75
   4   0  -1   -0.05    0.10
  -4   0   1    0.07    0.10
   4   0  -1    0.11    0.10
  -4   0   0  109.07    5.68
   4   0   0  110.31    5.69
   4   0   0  107.86    5.47
  -4   0  -1   -0.07    0.12
   4   0   1    0.11    0.12
  -4   0  -1    0.05    0.06
   4   0   2   36.70    2.17
  -4   0  -2   37.70    2.03
  -4   0  -2   38.27    2.19
   4   0   2   39.58    2.03
  -4   0  -3   -0.03    0.16
  -4   0  -3    0.04    0.13
   4   0   3    0.04    0.11
   4   0   3   -0.08    0.14
  -4   0  -4  131.42    7.18
   4   0   4  141.40    7.09
  -4   0  -4  139.59    7.15
   4   0   4  139.34    7.16
   4   0   5   -0.03    0.20
  -4   0  -5   -0.09    0.19
  -4   0  -5   -0.22    0.20
  -4   0  -6   13.99    1.14
   4   0   6   14.93    1.19
  -4   0  -6   14.45    1.19
  -4   0  -7   -0.08    0.32
  -4   0  -7    0.09    0.33
  -4   0  -7   -0.08    0.30
   4   0   7   -0.38    0.29
  -4   0  -8   12.24    1.17
  -4   0  -8   14.41    1.31
   4   0   8   12.50    1.25
  -4   0  -8   14.84    1.33
  -4   0  -9    0.15    0.45
   4   0   9    0.10    0.43
  -4   0  -9    0.16    0.52
  -4   0  -9   -0.06    0.43
  -4   0 -10    1.51    0.61
   4   0  10    1.37    0.70
  -4   0 -10    1.12    0.60
  -4   0 -10    1.30    0.75
  -4   0 -11   -0.02    0.72
  -4   0 -11   -0.03    0.66
   4   0  11   -0.79    0.59
  -4   0 -11   -0.12    0.55
  -4   0 -12    6.54    1.22
  -4   0 -12   12.80    1.80
   4   0  12    9.87    1.54
  -4   0 -12    7.93    1.34
  -4   0 -13    0.50    1.05
  -4   0 -13    0.10    0.81
  -4   0 -13   -1.09    0.75
  -4   0 -14    7.24    1.45
  -4   0 -14    7.45    1.53
  -4   0 -14    5.96    1.64
  -4   0 -15   -0.84    1.06
  -4   0 -15   -1.78    1.61
  -4   0 -15   -1.21    1.03
   4   1 -16    1.51    1.32
   4  -1 -16    1.86    1.26
   4   1 -15    1.05    1.32
   4  -1 -15   -0.45    1.00
  -4  -1  15    1.95    1.37
   4   1 -14    5.26    1.40
   4   1 -14    5.88    1.65
  -4  -1  14   11.41    1.86
   4  -1 -14   13.81    2.32
   4  -1 -14    8.88    1.53
   4   1 -13    0.38    0.86
   4   1 -13    0.99    1.03
  -4  -1  13   -0.74    0.96
  -4  -1  13   -0.23    0.76
   4  -1 -13   -0.21    1.14
   4  -1 -13   -0.18    0.78
   4   1 -12    1.01    0.76
   4   1 -12    2.34    0.90
   4  -1 -12   -0.22    0.63
   4  -1 -12    0.02    0.95
  -4  -1  12    0.05    0.74
  -4  -1  12    0.34    0.87
   4   1 -11    3.41    1.02
   4   1 -11    2.85    0.94
  -4   1  11    3.67    0.68
   4  -1 -11    3.19    1.08
   4  -1 -11    3.18    0.86
  -4  -1  11    2.11    0.94
  -4  -1  11    3.18    1.01
  -4   1  10    1.69    0.61
   4   1 -10    1.90    0.81
   4   1 -10    2.21    0.88
   4  -1 -10    3.13    0.92
   4  -1 -10    1.49    0.67
  -4  -1  10    2.19    0.79
  -4  -1  10    2.17    0.84
   4   1  -9   -0.05    0.49
  -4   1   9    0.23    0.40
   4   1  -9   -0.44    0.56
  -4  -1   9    0.21    0.42
  -4  -1   9    0.15    0.63
   4  -1  -9   -0.07    0.57
   4  -1  -9    0.22    0.38
   4   1  -8   11.04    1.45
  -4   1   8   12.29    1.13
   4   1  -8   11.45    1.44
  -4  -1   8   11.06    1.48
  -4  -1   8    8.66    1.29
   4  -1  -8   10.27    1.35
   4  -1  -8   13.08    1.23
   4   1  -7    0.20    0.39
  -4   1   7    1.16    0.44
   4  -1  -7    0.78    0.48
  -4  -1   7    0.83    0.55
  -4  -1   7    1.41    0.50
   4  -1  -7    0.17    0.28
   4   1  -6   62.15    3.66
   4   1  -6   56.34    3.48
  -4   1   6   55.91    3.36
   4  -1  -6   58.62    3.40
   4  -1  -6   58.25    3.52
  -4  -1   6   56.89    3.59
  -4  -1   6   57.56    3.51
   4   1  -5  106.99    6.01
   4   1  -5  108.21    5.88
  -4   1   5   96.91    5.77
  -4  -1   5  112.05    5.92
   4  -1  -5  112.97    5.93
   4  -1  -5  114.88    5.84
  -4  -1   5  103.54    6.00
   4   1  -4   26.60    1.72
  -4   1   4   24.85    1.68
   4   1  -4   25.99    1.83
   4  -1  -4   25.54    1.72
  -4  -1   4   26.40    1.85
  -4  -1   4   25.05    1.71
   4  -1  -4   27.01    1.69
  -4   1   3   18.99    1.28
   4   1  -3   18.89    1.38
   4   1  -3   17.62    1.24
   4  -1  -3   18.94    1.27
  -4  -1   3   18.13    1.40
   4  -1  -3   19.32    1.29
  -4  -1   3   18.40    1.26
   4   1  -2    2.33    0.44
  -4   1   2    2.39    0.40
   4   1  -2    2.16    0.33
  -4  -1   2    3.34    0.41
   4  -1  -2    2.95    0.45
  -4  -1   2    2.87    0.51
   4   1  -1  226.88   11.15
  -4   1   1  216.76   11.12
   4  -1  -1  222.04   11.04
   4  -1  -1  217.44   11.14
  -4  -1   1  212.96   10.95
  -4  -1   1  213.47   11.15
  -4   1   0  123.05    6.31
   4   1   0  118.40    6.20
  -4  -1   0  128.01    6.41
   4  -1   0  118.29    6.46
   4  -1   0  123.30    6.33
  -4  -1   0  128.66    6.19
  -4   1  -1   83.21    4.31
   4   1   1   80.62    4.14
  -4   1  -1   78.22    4.13
  -4  -1  -1   78.25    3.97
   4  -1   1   71.98    4.11
   4  -1   1   74.96    4.27
  -4  -1  -1   84.17    4.16
  -4   1  -2    0.93    0.24
   4   1   2    1.11    0.24
  -4   1  -2    1.43    0.34
  -4  -1  -2    1.68    0.21
  -4  -1  -2    1.34    0.25
   4  -1   2    1.79    0.29
  -4   1  -3    6.03    0.70
   4   1   3    7.12    0.48
  -4   1  -3    7.28    0.65
  -4  -1  -3    8.98    0.60
  -4  -1  -3    7.15    0.58
   4  -1   3    7.15    0.72
   4  -1   3    7.05    0.61
  -4   1  -4    8.45    0.87
  -4   1  -4    9.10    0.80
   4  -1   4    7.66    0.78
  -4  -1  -4   10.21    0.69
   4  -1   4    8.00    0.75
  -4  -1  -4    9.07    0.73
  -4   1  -5   19.03    1.50
  -4   1  -5   19.94    1.45
   4  -1   5   22.67    1.49
  -4  -1  -5   21.13    1.29
  -4  -1  -5   19.60    1.41
  -4   1  -6   15.52    1.28
  -4   1  -6   13.80    1.21
  -4   1  -6   13.40    1.29
  -4  -1  -6   16.46    1.24
   4  -1   6   14.15    1.22
  -4  -1  -6   14.51    1.03
  -4   1  -7   -0.09    0.31
  -4   1  -7    0.49    0.38
  -4   1  -7    0.35    0.39
  -4  -1  -7    0.80    0.39
   4  -1   7    0.80    0.42
  -4  -1  -7    0.31    0.26
  -4   1  -8   10.52    1.17
  -4   1  -8    9.13    1.21
  -4   1  -8   10.77    1.18
   4  -1   8   11.93    1.19
  -4  -1  -8    9.00    0.90
  -4  -1  -8   10.74    1.27
  -4  -1  -8   10.19    0.96
  -4   1  -9    4.57    0.95
  -4   1  -9    3.51    0.76
  -4   1  -9    3.81    0.98
  -4  -1  -9    4.45    0.76
  -4  -1  -9    4.38    0.85
   4  -1   9    3.69    0.86
  -4  -1  -9    3.54    0.66
  -4   1 -10   76.76    4.78
  -4   1 -10   80.74    4.95
  -4   1 -10   78.67    4.84
  -4  -1 -10   76.47    4.78
   4  -1  10   73.22    4.79
  -4  -1 -10   80.31    4.57
  -4  -1 -10   80.39    4.47
  -4   1 -11   56.31    3.82
  -4   1 -11   59.84    3.99
  -4   1 -11   57.33    4.02
  -4  -1 -11   53.20    3.60
   4  -1  11   60.34    3.97
  -4  -1 -11   56.58    3.92
  -4  -1 -11   64.42    3.61
  -4   1 -12   12.01    1.76
  -4   1 -12   11.69    1.78
  -4   1 -12   11.35    1.67
  -4  -1 -12   12.70    1.53
   4  -1  12   13.89    1.84
  -4  -1 -12   11.01    1.36
  -4  -1 -12   12.93    1.79
  -4   1 -13    2.22    1.02
  -4   1 -13    3.88    1.42
  -4   1 -13    0.92    0.91
  -4  -1 -13    0.51    0.79
  -4  -1 -13    0.09    1.13
  -4  -1 -13   -0.22    0.74
   4  -1  13    0.61    0.95
  -4   1 -14   17.39    2.30
  -4   1 -14   18.90    2.32
  -4   1 -14   18.45    2.56
  -4  -1 -14   18.11    1.86
  -4  -1 -14   18.75    2.47
  -4  -1 -14   16.47    1.88
   4  -1  14   15.47    2.19
  -4   1 -15    0.97    1.24
  -4   1 -15    1.21    1.30
  -4   1 -15   -1.38    1.69
  -4  -1 -15   -0.80    0.98
   4  -1  15    1.53    1.27
  -4  -1 -15   -0.12    1.02
  -4  -1 -15    0.60    1.70
   4   2 -16    0.92    1.59
   4  -2 -16    2.19    1.22
  -4  -2  16    2.29    1.69
   4   2 -15    0.87    1.28
   4  -2 -15    0.54    0.86
  -4  -2  15   -0.19    1.19
   4   2 -14    0.79    1.48
   4   2 -14    0.79    1.15
   4  -2 -14    2.46    1.64
   4  -2 -14    0.24    0.80
  -4  -2  14   -2.03    1.26
  -4  -2  14    0.52    1.02
   4   2 -13    8.05    1.68
   4   2 -13    9.92    1.91
   4  -2 -13   14.05    2.11
  -4  -2  13    6.99    1.67
  -4  -2  13   10.52    1.75
   4  -2 -13   11.88    1.58
   4   2 -12    2.19    1.12
   4   2 -12    1.06    1.00
  -4  -2  12    0.26    0.71
   4  -2 -12   -1.20    0.86
  -4  -2  12    1.01    1.08
   4  -2 -12    0.73    0.64
   4   2 -11    0.99    0.81
   4   2 -11    0.64    0.81
   4  -2 -11    0.19    0.59
  -4  -2  11    0.52    0.72
   4  -2 -11    1.34    0.81
  -4  -2  11    1.19    0.87
  -4   2  10    2.65    0.39
   4   2 -10    1.06    0.79
   4   2 -10    1.42    0.84
   4  -2 -10    3.18    0.89
   4  -2 -10    2.13    0.64
  -4  -2  10    1.71    0.90
  -4  -2  10    2.84    0.87
   4   2  -9    1.33    0.74
   4   2  -9    3.49    0.87
  -4   2   9    2.37    0.49
   4  -2  -9    1.99    0.78
  -4  -2   9   -0.12    0.61
  -4  -2   9    1.33    0.57
   4  -2  -9    1.61    0.49
   4   2  -8   -0.54    0.49
   4   2  -8   -0.22    0.40
  -4   2   8    0.62    0.36
  -4  -2   8    0.14    0.40
   4  -2  -8   -0.49    0.48
   4  -2  -8   -0.03    0.27
  -4  -2   8    1.10    0.65
  -4   2   7   21.48    1.52
   4   2  -7   21.23    1.74
   4   2  -7   19.48    1.87
  -4  -2   7   21.39    1.78
   4  -2  -7   21.31    1.79
   4  -2  -7   22.74    1.57
  -4  -2   7   22.53    1.90
  -4   2   6   55.04    3.40
   4   2  -6   61.46    3.64
   4   2  -6   60.66    3.85
  -4  -2   6   58.68    3.65
  -4  -2   6   58.44    3.82
   4  -2  -6   61.81    3.68
   4  -2  -6   65.59    3.49
   4   2  -5    4.27    0.66
  -4   2   5    3.22    0.55
   4   2  -5    4.13    0.83
   4  -2  -5    3.31    0.53
  -4  -2   5    5.30    0.93
   4  -2  -5    3.84    0.70
  -4  -2   5    3.15    0.62
  -4   2   4   98.50    5.22
   4   2  -4   99.77    5.33
   4   2  -4   95.73    5.54
   4  -2  -4   99.74    5.26
  -4  -2   4   95.45    5.55
  -4  -2   4   94.84    5.32
   4   2  -3  141.07    7.26
  -4   2   3  142.74    7.22
   4   2  -3  136.88    7.48
  -4  -2   3  128.33    7.46
   4  -2  -3  139.62    7.31
   4  -2  -3  139.16    7.26
  -4  -2   3  138.78    7.26
  -4   2   2    4.72    0.60
   4   2  -2    4.18    0.67
   4   2  -2    4.91    0.53
  -4  -2   2    4.54    0.56
   4  -2  -2    5.40    0.67
   4  -2  -2    6.47    0.63
  -4  -2   2    5.24    0.75
  -4   2   1    4.62    0.58
   4   2  -1    4.50    0.46
  -4   2   1    4.52    0.61
   4   2  -1    4.46    0.62
   4  -2  -1    4.14    0.58
   4  -2  -1    3.87    0.57
  -4  -2   1    3.68    0.63
  -4  -2   1    4.75    0.45
  -4   2   0    1.23    0.34
   4   2   0    0.73    0.23
   4   2   0    0.61    0.22
  -4   2   0    1.12    0.30
  -4  -2   0    1.16    0.25
   4  -2   0    0.81    0.29
   4  -2   0    1.21    0.31
  -4  -2   0    0.36    0.23
  -4   2  -1  228.00   12.37
   4   2   1  261.74   12.15
   4   2   1  233.58   12.08
  -4   2  -1  243.10   12.27
  -4  -2  -1  237.69   12.19
   4  -2   1  241.97   12.27
   4  -2   1  242.60   12.41
  -4  -2  -1  232.31   12.10
  -4   2  -2   42.11    2.44
  -4   2  -2   34.78    2.23
   4   2   2   38.56    2.02
  -4  -2  -2   38.69    2.10
  -4  -2  -2   35.02    2.08
   4  -2   2   34.69    2.33
   4  -2   2   35.72    2.22
  -4   2  -3    2.86    0.52
  -4   2  -3    3.35    0.63
  -4  -2  -3    3.11    0.33
   4  -2   3    3.99    0.57
  -4  -2  -3    3.31    0.46
  -4   2  -4    0.00    0.26
  -4   2  -4    0.21    0.35
  -4   2  -4    0.94    0.39
   4  -2   4    0.07    0.26
   4  -2   4    0.34    0.29
  -4  -2  -4    0.35    0.22
  -4  -2  -4    0.21    0.13
  -4   2  -5   16.25    1.42
  -4   2  -5   16.51    1.50
  -4   2  -5   15.29    1.33
   4  -2   5   15.65    1.36
  -4  -2  -5   16.11    0.97
  -4  -2  -5   16.34    1.24
   4  -2   5   19.02    1.36
  -4   2  -6   30.18    2.14
  -4   2  -6   31.17    2.26
  -4   2  -6   27.69    2.01
  -4  -2  -6   27.89    1.91
   4  -2   6   30.09    2.02
  -4  -2  -6   26.27    1.57
  -4   2  -7    2.32    0.71
  -4   2  -7    2.00    0.63
  -4   2  -7    2.73    0.64
  -4  -2  -7    2.19    0.33
   4  -2   7    1.98    0.58
  -4  -2  -7    1.50    0.42
  -4   2  -8    0.32    0.56
  -4   2  -8    0.27    0.59
  -4   2  -8    0.08    0.53
  -4  -2  -8    0.43    0.23
   4  -2   8    1.12    0.55
  -4  -2  -8    2.23    0.63
  -4   2  -9    6.52    1.16
  -4   2  -9    6.45    1.18
   4  -2   9    8.17    1.23
  -4  -2  -9    7.77    1.17
  -4  -2  -9    6.25    0.70
  -4  -2  -9    6.34    0.66
  -4   2 -10   18.67    1.83
  -4   2 -10   14.84    1.67
  -4   2 -10   15.19    1.96
   4  -2  10   16.05    1.93
  -4  -2 -10   16.02    1.27
  -4  -2 -10   15.56    1.20
  -4  -2 -10   16.30    1.69
  -4   2 -11   22.52    2.31
  -4   2 -11   19.23    2.10
  -4   2 -11   24.04    2.28
  -4  -2 -11   23.98    1.72
  -4  -2 -11   21.93    1.61
  -4  -2 -11   26.13    2.25
   4  -2  11   23.11    2.19
  -4   2 -12    1.27    1.06
  -4   2 -12   -0.40    0.87
  -4   2 -12   -0.44    0.79
   4  -2  12    1.02    0.78
  -4  -2 -12    2.10    0.99
  -4  -2 -12   -0.23    0.49
  -4  -2 -12    0.62    0.57
  -4   2 -13    1.72    1.18
  -4   2 -13    0.10    1.36
  -4   2 -13    2.66    1.20
   4  -2  13    3.57    1.14
  -4  -2 -13    5.30    1.56
  -4  -2 -13    2.50    0.82
  -4  -2 -13    2.71    0.76
  -4   2 -14    2.59    1.64
  -4   2 -14    4.39    1.39
  -4   2 -14    1.77    1.43
  -4  -2 -14    2.12    0.85
  -4  -2 -14    2.91    0.87
  -4  -2 -14    1.68    1.45
   4  -2  14    1.01    1.15
  -4   2 -15   10.15    2.30
  -4   2 -15    4.16    1.84
  -4   2 -15    5.12    1.51
  -4  -2 -15    7.36    1.21
  -4  -2 -15    6.96    1.30
   4  -2  15    4.35    1.57
  -4  -2 -15    5.27    2.05
   4   3 -15    4.98    1.87
   4  -3 -15    1.61    0.90
  -4  -3  15    0.41    1.42
   4   3 -14   -2.86    1.50
   4   3 -14    1.63    1.41
  -4  -3  14   -0.80    1.61
  -4  -3  14   -0.16    1.03
   4  -3 -14   -0.37    1.59
   4  -3 -14   -0.63    0.72
   4   3 -13   -1.99    1.12
   4   3 -13    0.72    1.17
   4  -3 -13   -0.59    0.61
  -4  -3  13   -0.05    0.93
   4  -3 -13   -1.99    1.21
  -4  -3  13    0.18    1.24
   4   3 -12   23.48    2.57
   4   3 -12   20.24    2.45
  -4  -3  12   21.37    2.29
  -4  -3  12   23.75    2.56
   4  -3 -12   15.81    2.36
   4  -3 -12   25.25    1.90
   4   3 -11   14.69    2.23
   4   3 -11   17.34    2.19
   4  -3 -11   18.07    2.34
  -4  -3  11   16.18    2.06
   4  -3 -11   19.54    1.56
  -4  -3  11   15.32    2.20
   4   3 -10    2.77    1.09
   4   3 -10    1.94    0.82
  -4  -3  10    1.94    0.83
   4  -3 -10    1.97    0.58
   4  -3 -10    1.21    0.67
  -4  -3  10    3.08    1.06
   4   3  -9    0.36    0.67
   4   3  -9    0.01    0.50
   4  -3  -9   -0.16    0.35
   4  -3  -9   -0.14    0.62
  -4  -3   9    0.60    0.63
  -4  -3   9    0.16    0.82
   4   3  -8    3.13    0.70
  -4   3   8    2.85    0.49
   4   3  -8    3.44    0.95
   4  -3  -8    4.21    0.93
  -4  -3   8    3.32    0.88
   4  -3  -8    2.31    0.54
  -4  -3   8    2.34    0.83
   4   3  -7   11.99    1.47
   4   3  -7    7.83    1.41
  -4   3   7   11.67    0.98
   4  -3  -7   13.58    1.10
   4  -3  -7   12.41    1.33
  -4  -3   7   13.18    1.30
  -4  -3   7   13.01    1.78
   4   3  -6    0.51    0.37
   4   3  -6    0.30    0.49
  -4   3   6   -0.04    0.28
  -4  -3   6   -0.55    0.30
  -4  -3   6    0.49    0.43
   4  -3  -6    0.03    0.22
   4   3  -5   46.46    2.84
  -4   3   5   44.29    2.59
   4   3  -5   47.83    3.12
  -4  -3   5   38.73    3.01
   4  -3  -5   42.38    2.82
  -4  -3   5   42.18    2.80
   4  -3  -5   45.25    2.67
  -4   3   4   -0.15    0.18
   4   3  -4    0.15    0.32
   4   3  -4    0.33    0.36
   4  -3  -4    0.20    0.26
  -4  -3   4    0.05    0.33
   4  -3  -4    0.27    0.31
  -4  -3   4    0.67    0.37
   4   3  -3    8.66    0.92
   4   3  -3    9.56    1.06
  -4   3   3   10.37    0.88
   4  -3  -3    8.64    0.95
  -4  -3   3    9.52    1.28
   4  -3  -3   11.02    0.95
  -4  -3   3    9.96    0.91
   4   3  -2  127.50    6.72
   4   3  -2  123.09    6.50
  -4   3   2  119.19    6.46
  -4   3   2  126.02    6.54
   4  -3  -2  116.84    6.53
   4  -3  -2  120.61    6.56
  -4  -3   2  116.77    6.71
  -4  -3   2  119.67    6.44
  -4   3   1    0.20    0.27
  -4   3   1    0.07    0.27
   4   3  -1    0.32    0.24
   4   3  -1    1.08    0.38
  -4  -3   1    0.07    0.35
   4  -3  -1    0.24    0.19
   4  -3  -1    0.24    0.25
  -4  -3   1    0.36    0.23
  -4   3   0    0.43    0.28
   4   3   0    0.14    0.21
  -4   3   0    0.48    0.28
   4   3   0    0.34    0.24
   4  -3   0    0.02    0.24
  -4  -3   0    0.27    0.28
  -4  -3   0    0.16    0.24
   4  -3   0   -0.04    0.17
  -4   3  -1    8.18    1.06
   4   3   1    8.47    0.74
   4   3   1    7.33    0.71
  -4   3  -1    8.69    0.86
  -4   3  -1    9.42    1.04
   4   3   1    7.58    0.73
   4  -3   1    8.15    1.07
   4  -3   1    9.06    0.89
  -4  -3  -1    7.90    0.78
  -4  -3  -1    7.70    0.75
   4   3   2   17.51    1.20
  -4   3  -2   16.81    1.42
  -4   3  -2   17.96    1.61
  -4   3  -2   19.65    1.56
   4   3   2   21.58    1.19
   4   3   2   21.06    1.31
  -4  -3  -2   18.02    1.29
  -4  -3  -2   17.03    1.30
   4  -3   2   20.00    1.55
  -4   3  -3    3.93    0.77
  -4   3  -3    2.40    0.72
  -4   3  -3    4.99    0.75
   4  -3   3    5.83    0.91
   4  -3   3    3.37    0.59
  -4  -3  -3    3.93    0.59
  -4  -3  -3    3.69    0.51
  -4   3  -4  219.72   12.16
  -4   3  -4  223.83   12.05
  -4   3  -4  226.69   11.92
   4  -3   4  239.24   12.07
  -4  -3  -4  219.41   11.45
  -4  -3  -4  229.14   11.71
   4  -3   4  232.94   11.86
  -4   3  -5    0.65    0.46
  -4   3  -5    0.02    0.40
  -4   3  -5    0.11    0.35
   4  -3   5    0.00    0.32
  -4  -3  -5    0.19    0.14
  -4  -3  -5   -0.17    0.28
  -4   3  -6   25.29    2.10
  -4   3  -6   23.48    1.97
  -4   3  -6   29.74    2.33
   4  -3   6   24.14    1.92
  -4  -3  -6   28.09    1.89
  -4  -3  -6   26.05    1.41
  -4   3  -7    3.73    0.93
  -4   3  -7    5.26    1.01
  -4   3  -7    3.35    0.94
  -4  -3  -7    5.15    0.35
  -4  -3  -7    5.96    0.91
   4  -3   7    3.98    0.83
  -4   3  -8    2.91    0.89
  -4   3  -8    1.23    0.75
  -4   3  -8    3.05    0.85
   4  -3   8    0.38    0.54
  -4  -3  -8    2.51    0.65
  -4  -3  -8    2.28    0.25
  -4   3  -9    0.45    0.75
  -4   3  -9    0.23    0.70
  -4   3  -9    2.35    0.87
  -4  -3  -9    1.34    0.23
  -4  -3  -9    0.80    0.24
   4  -3   9    1.52    0.66
  -4  -3  -9    1.78    0.79
  -4   3 -10    2.29    0.90
  -4   3 -10    2.18    0.97
  -4   3 -10    2.66    1.03
  -4  -3 -10    2.79    0.39
  -4  -3 -10    2.96    0.45
  -4  -3 -10    1.95    0.87
   4  -3  10    3.71    1.00
  -4   3 -11    0.28    0.83
  -4   3 -11    0.34    0.87
  -4   3 -11   -0.13    0.92
  -4  -3 -11    0.09    0.32
  -4  -3 -11    0.32    0.32
  -4  -3 -11   -0.24    0.84
   4  -3  11    0.53    0.75
  -4   3 -12   -0.76    0.91
  -4   3 -12   -0.23    1.13
  -4   3 -12    0.94    0.96
  -4  -3 -12    0.13    1.04
   4  -3  12   -0.91    0.75
  -4  -3 -12    0.82    0.43
  -4  -3 -12    0.40    0.40
  -4   3 -13    1.81    1.30
  -4   3 -13    2.50    1.49
  -4   3 -13    2.67    1.20
  -4  -3 -13    1.02    0.48
   4  -3  13    1.82    1.06
  -4  -3 -13    1.26    0.55
  -4  -3 -13    1.46    1.23
  -4   3 -14    0.52    1.78
  -4   3 -14    2.00    1.51
  -4   3 -14    0.35    1.22
  -4  -3 -14    0.72    0.58
  -4  -3 -14   -1.57    1.44
  -4  -3 -14    1.98    0.63
   4  -3  14    0.49    1.17
  -4   3 -15    0.39    1.54
  -4   3 -15    5.78    2.02
   4  -3  15    2.97    1.58
  -4  -3 -15    0.81    1.86
  -4  -3 -15    1.02    0.69
   4   4 -15    6.28    2.25
   4   4 -15    5.40    1.77
   4  -4 -15    3.35    1.06
  -4  -4  15    4.75    1.48
   4   4 -14    9.02    2.17
   4   4 -14    4.10    1.74
  -4  -4  14    4.69    1.55
   4  -4 -14    3.58    1.01
   4  -4 -14    3.24    2.05
   4   4 -13    8.90    2.17
   4   4 -13    7.32    1.79
   4   4 -13    8.57    1.90
   4  -4 -13    5.34    1.78
  -4  -4  13    9.01    1.88
   4  -4 -13    5.61    1.10
  -4  -4  13    5.10    1.83
   4   4 -12    1.37    1.14
   4   4 -12   -2.06    1.04
  -4  -4  12    0.02    1.01
  -4  -4  12   -1.83    1.17
   4  -4 -12   -0.05    1.17
   4  -4 -12   -1.06    0.52
   4   4 -11    0.21    0.77
   4   4 -11    1.63    1.05
   4  -4 -11   -0.16    0.48
  -4  -4  11    0.48    0.80
   4  -4 -11   -0.21    0.77
  -4  -4  11    1.53    1.15
   4   4 -10   12.99    1.80
   4   4 -10    8.84    1.81
   4  -4 -10    9.89    1.20
  -4  -4  10   10.72    1.94
   4  -4 -10    8.21    1.51
  -4  -4  10    9.51    1.54
   4   4  -9    3.47    1.01
   4   4  -9    5.55    1.43
  -4  -4   9    5.07    1.10
   4  -4  -9    3.36    0.65
  -4  -4   9    5.13    1.17
   4  -4  -9    4.82    1.10
   4   4  -8    6.37    1.36
  -4   4   8    3.57    0.45
   4   4  -8    4.90    1.07
  -4   4   8    3.69    0.42
  -4  -4   8    3.11    0.97
   4  -4  -8    3.74    0.69
  -4  -4   8    3.81    0.94
   4  -4  -8    5.75    1.10
   4   4  -7    3.57    0.94
  -4   4   7    1.91    0.46
  -4   4   7    2.40    0.52
   4   4  -7    3.52    0.98
  -4  -4   7    2.72    0.73
  -4  -4   7    5.08    1.27
   4  -4  -7    4.49    0.92
   4  -4  -7    3.40    0.62
   4   4  -6    5.86    1.04
  -4   4   6    4.88    0.76
  -4   4   6    4.84    0.67
   4   4  -6    6.75    1.21
   4  -4  -6    5.34    0.95
  -4  -4   6    6.62    1.03
  -4  -4   6    4.44    1.06
   4  -4  -6    5.57    0.78
   4   4  -5   18.35    1.81
  -4   4   5   15.63    1.22
   4   4  -5   14.03    1.47
  -4   4   5   16.99    1.41
   4  -4  -5   15.69    1.46
  -4  -4   5   17.22    1.50
   4  -4  -5   16.21    1.36
  -4  -4   5   16.87    1.77
  -4   4   4    0.39    0.28
   4   4  -4    0.18    0.35
  -4   4   4   -0.03    0.36
   4   4  -4   -0.11    0.38
   4  -4  -4    0.47    0.41
   4  -4  -4   -0.18    0.25
  -4  -4   4    0.22    0.38
  -4  -4   4    0.71    0.62
  -4   4   3   12.71    1.21
   4   4  -3   11.44    1.26
   4   4  -3   12.45    1.19
  -4   4   3   10.34    0.99
  -4  -4   3   10.61    1.46
   4  -4  -3    9.37    1.20
   4  -4  -3   10.69    1.08
  -4  -4   3   11.86    1.10
   4   4  -2   32.52    2.39
   4   4  -2   34.07    2.25
  -4   4   2   33.06    2.18
  -4   4   2   30.47    2.20
  -4  -4   2   29.68    2.36
   4  -4  -2   32.14    2.29
   4  -4  -2   31.52    2.23
  -4  -4   2   36.75    2.24
  -4   4   1   13.35    1.17
   4   4  -1   10.91    1.07
   4   4  -1   11.75    1.17
  -4   4   1   12.80    1.16
  -4   4   1    9.77    1.31
   4   4  -1   11.52    1.14
  -4  -4   1   11.13    1.06
   4  -4  -1   10.82    1.11
   4  -4  -1   11.61    1.16
  -4  -4   1   10.27    1.16
  -4   4   0    2.28    0.59
   4   4   0    3.26    0.65
   4   4   0    2.59    0.57
  -4   4   0    1.90    0.58
  -4   4   0    3.03    0.78
   4   4   0    2.58    0.59
  -4  -4   0    3.76    0.74
  -4  -4   0    2.99    0.59
   4  -4   0    2.82    0.63
   4  -4   0    3.74    0.71
   4   4   1    0.36    0.23
   4   4   1    0.34    0.35
  -4   4  -1    0.05    0.43
  -4   4  -1   -0.15    0.36
   4   4   1   -0.36    0.24
  -4   4  -1    0.55    0.43
  -4  -4  -1    0.00    0.27
   4  -4   1    0.41    0.39
  -4  -4  -1   -0.10    0.33
   4  -4   1    0.05    0.27
   4   4   2  145.26    7.38
  -4   4  -2  139.12    7.72
  -4   4  -2  141.16    7.83
  -4   4  -2  145.69    8.02
   4   4   2  143.10    7.50
   4   4   2  146.32    7.33
   4  -4   2  143.61    7.72
  -4  -4  -2  137.14    7.55
   4  -4   2  136.68    7.82
  -4  -4  -2  130.85    7.51
  -4   4  -3   84.78    4.97
  -4   4  -3   76.42    5.01
   4   4   3   87.63    4.35
  -4   4  -3   85.32    5.22
   4   4   3   81.74    4.38
   4  -4   3   91.27    4.96
  -4  -4  -3   82.59    4.69
  -4  -4  -3   85.00    4.79
   4  -4   3   87.39    5.10
  -4   4  -4    4.98    0.98
  -4   4  -4    5.16    0.97
  -4   4  -4    5.07    1.10
  -4  -4  -4    6.45    0.80
  -4  -4  -4    4.24    0.73
   4  -4   4    4.87    0.88
   4  -4   4    6.18    1.03
  -4   4  -5    9.94    1.58
  -4   4  -5   10.31    1.35
  -4   4  -5   10.70    1.41
   4  -4   5    9.63    1.23
   4  -4   5    8.86    1.32
  -4  -4  -5    9.20    1.11
  -4  -4  -5    8.30    0.80
  -4   4  -6    0.09    0.61
  -4   4  -6    0.32    0.62
  -4   4  -6    0.23    0.57
  -4  -4  -6    1.13    0.31
  -4  -4  -6    0.62    0.39
   4  -4   6   -0.32    0.50
   4  -4   6    1.79    0.60
  -4   4  -7    3.56    0.97
  -4   4  -7    4.11    1.10
  -4   4  -7    3.87    0.99
  -4  -4  -7    3.10    0.39
  -4  -4  -7    3.43    0.78
   4  -4   7    3.73    0.90
  -4  -4  -7    3.83    0.81
  -4   4  -8   -0.06    0.68
  -4   4  -8   -0.16    0.60
  -4   4  -8    1.11    0.80
  -4  -4  -8    0.31    0.57
  -4  -4  -8    0.08    0.15
   4  -4   8   -0.08    0.56
  -4  -4  -8   -0.34    0.47
  -4   4  -9    5.08    1.14
  -4   4  -9    3.84    1.16
  -4   4  -9    1.63    0.90
   4  -4   9    2.86    0.87
  -4  -4  -9    3.35    0.91
  -4  -4  -9    1.48    0.71
  -4   4 -10    6.07    1.39
  -4   4 -10    4.43    1.35
  -4   4 -10    4.49    1.50
  -4  -4 -10    5.13    1.15
   4  -4  10    6.79    1.35
  -4   4 -11    7.17    1.64
  -4   4 -11   11.69    2.00
  -4   4 -11   10.43    2.06
  -4  -4 -11    8.10    1.58
   4  -4  11   12.48    1.84
  -4   4 -12    2.30    1.19
  -4   4 -12   -0.33    1.40
  -4   4 -12    2.37    1.33
  -4  -4 -12    3.28    1.38
   4  -4  12    1.75    1.04
  -4   4 -13    3.33    1.54
  -4   4 -13   -0.85    1.21
  -4   4 -13   -0.25    1.55
   4  -4  13    0.68    1.04
  -4  -4 -13   -2.11    1.30
  -4   4 -14   -4.11    1.86
  -4   4 -14   -0.36    1.42
  -4   4 -14    0.84    1.79
  -4  -4 -14    2.54    1.70
   4  -4  14    0.61    1.32
   4   5 -14    2.26    1.34
   4   5 -14    1.85    1.88
   4  -5 -14    0.16    0.77
   4  -5 -14    1.25    1.44
  -4  -5  14   -1.77    1.30
   4   5 -13    1.83    1.62
   4   5 -13   -0.24    1.04
   4   5 -13   -1.23    1.68
  -4  -5  13    0.41    2.03
  -4  -5  13   -0.79    1.13
   4  -5 -13    0.29    0.70
   4  -5 -13    0.63    1.15
   4  -5 -13    2.11    1.43
   4   5 -12    4.86    1.73
   4   5 -12    1.92    1.16
   4   5 -12    4.06    1.79
  -4  -5  12    2.96    1.20
   4  -5 -12    3.73    0.90
   4  -5 -12    4.57    1.67
  -4  -5  12    1.40    1.63
   4  -5 -12    3.76    1.20
   4   5 -11    4.24    1.28
   4   5 -11    2.95    1.44
   4   5 -11    3.15    1.54
   4  -5 -11    1.86    1.04
   4  -5 -11    1.96    0.63
   4  -5 -11    5.11    1.41
  -4  -5  11    3.02    1.22
  -4  -5  11    4.34    1.67
   4   5 -10    1.05    1.11
   4   5 -10   -1.57    1.04
   4   5 -10    0.31    1.19
  -4  -5  10   -0.92    1.25
   4  -5 -10    0.82    0.56
   4  -5 -10    0.75    0.86
  -4  -5  10   -0.86    0.75
   4  -5 -10    2.43    1.03
   4   5  -9    3.20    1.17
   4   5  -9    1.38    0.92
   4   5  -9    2.87    0.98
   4  -5  -9    2.63    0.99
  -4  -5   9    3.14    0.89
  -4  -5   9    1.44    1.20
   4  -5  -9    3.45    1.07
   4  -5  -9    2.44    0.73
   4   5  -8   18.06    2.18
   4   5  -8   19.05    2.41
   4   5  -8   21.08    2.57
   4  -5  -8   17.63    2.08
  -4  -5   8   12.95    1.84
   4  -5  -8   20.73    1.68
  -4  -5   8   19.51    2.62
  -4   5   7    0.54    0.35
   4   5  -7    0.38    0.85
  -4   5   7    0.57    0.44
   4   5  -7    0.60    0.69
   4   5  -7    0.41    0.80
   4  -5  -7    0.90    0.45
  -4  -5   7    0.02    0.56
  -4  -5   7    1.34    0.76
   4  -5  -7    0.82    0.67
   4   5  -6   18.87    2.03
  -4   5   6   24.41    1.87
   4   5  -6   24.37    2.37
  -4   5   6   25.48    1.70
   4   5  -6   28.10    2.46
   4  -5  -6   27.61    2.01
   4  -5  -6   25.21    2.15
  -4  -5   6   26.83    2.12
  -4  -5   6   28.39    2.64
   4   5  -5   59.27    3.86
   4   5  -5   57.44    3.99
  -4   5   5   60.86    3.39
   4   5  -5   61.36    4.18
  -4   5   5   56.87    3.60
  -4  -5   5   48.32    3.98
   4  -5  -5   59.88    3.66
   4  -5  -5   57.73    3.82
  -4  -5   5   60.97    3.75
   4   5  -4   13.55    1.44
   4   5  -4   15.10    1.92
   4   5  -4   13.23    1.47
  -4   5   4   14.32    1.44
  -4   5   4   14.49    1.22
   4  -5  -4   11.22    1.52
  -4  -5   4   15.53    1.44
  -4  -5   4   13.23    1.86
   4  -5  -4   15.88    1.40
  -4   5   3   -0.05    0.43
   4   5  -3    0.64    0.59
   4   5  -3    0.39    0.43
   4   5  -3    0.43    0.41
  -4   5   3    0.45    0.36
  -4   5   3    0.71    0.47
   4  -5  -3    0.47    0.40
  -4  -5   3   -0.04    0.29
   4  -5  -3   -0.32    0.31
  -4  -5   3   -0.37    0.55
  -4   5   2    0.38    0.42
   4   5  -2    1.59    0.61
  -4   5   2    2.91    0.71
   4   5  -2    2.01    0.62
   4   5  -2    1.10    0.52
   4  -5  -2    0.82    0.54
  -4  -5   2    0.69    0.65
   4  -5  -2    1.63    0.64
  -4  -5   2    3.19    0.74
   4   5  -1    6.22    1.00
  -4   5   1    6.70    1.08
   4   5  -1    6.80    1.07
  -4   5   1    5.74    1.00
  -4   5   1    5.14    0.93
   4   5  -1    8.48    1.43
   4  -5  -1    5.95    0.95
  -4  -5   1    7.10    0.99
   4  -5  -1    7.07    1.09
  -4   5   0    0.05    0.46
   4   5   0   -0.07    0.41
  -4   5   0    0.08    0.47
  -4   5   0    0.03    0.46
   4   5   0    0.06    0.37
   4   5   0    0.21    0.40
   4  -5   0   -0.23    0.26
  -4  -5   0    0.11    0.33
  -4  -5   0   -0.14    0.30
   4  -5   0   -0.44    0.39
  -4   5  -1    3.10    0.87
   4   5   1    4.39    0.79
   4   5   1    2.92    0.68
  -4   5  -1    4.49    0.91
   4   5   1    3.27    0.69
  -4   5  -1    3.74    0.85
  -4  -5  -1    2.87    0.74
  -4  -5  -1    3.54    0.76
   4  -5   1    2.73    0.74
   4  -5   1    3.84    0.79
   4   5   2   67.75    3.88
  -4   5  -2   62.62    4.41
   4   5   2   72.40    4.07
  -4   5  -2   65.22    4.29
  -4   5  -2   65.22    4.23
   4   5   2   69.37    3.85
   4  -5   2   68.58    4.37
  -4  -5  -2   67.51    4.09
  -4  -5  -2   72.60    4.18
   4  -5   2   66.70    4.23
   4   5   3    1.55    0.53
  -4   5  -3    2.85    0.78
  -4   5  -3    2.60    0.82
   4   5   3    0.98    0.34
  -4   5  -3    1.24    0.64
   4   5   3    1.44    0.35
  -4  -5  -3    1.73    0.53
  -4  -5  -3    1.20    0.56
   4  -5   3    2.09    0.67
   4  -5   3    0.48    0.49
  -4   5  -4   79.37    5.32
  -4   5  -4   77.66    5.04
  -4   5  -4   79.39    5.15
  -4  -5  -4   81.44    4.87
   4  -5   4   83.13    4.99
  -4  -5  -4   86.83    4.77
   4  -5   4   90.63    5.27
  -4   5  -5    2.43    0.94
  -4   5  -5    1.94    0.84
  -4   5  -5    2.63    0.84
   4  -5   5    1.12    0.55
  -4  -5  -5    2.18    0.58
   4  -5   5    1.65    0.70
  -4  -5  -5    0.93    0.52
  -4   5  -6   17.95    1.82
  -4   5  -6   15.24    2.14
  -4   5  -6   14.83    1.98
   4  -5   6   14.15    1.53
   4  -5   6   16.05    2.01
  -4  -5  -6   14.62    1.23
  -4  -5  -6   14.01    1.47
  -4   5  -7    3.23    1.15
  -4   5  -7    1.81    0.90
  -4   5  -7    3.86    1.30
  -4  -5  -7    2.72    0.55
   4  -5   7    3.29    0.88
  -4  -5  -7    4.05    0.92
  -4   5  -8    1.32    0.96
  -4   5  -8    0.21    0.67
  -4   5  -8   -0.37    0.56
   4  -5   8    0.75    0.60
  -4  -5  -8    1.30    0.67
  -4  -5  -8    0.79    0.64
  -4  -5  -8    1.26    0.38
  -4   5  -9    2.21    1.08
  -4   5  -9   -0.26    1.00
  -4   5  -9    1.29    1.08
   4  -5   9    1.12    0.76
  -4  -5  -9    1.31    0.32
  -4  -5  -9    1.77    0.86
  -4  -5  -9    1.09    0.73
  -4   5 -10    1.36    1.08
  -4   5 -10    1.78    1.19
  -4   5 -10    2.29    1.30
   4  -5  10    1.49    0.98
  -4  -5 -10    3.28    1.02
  -4  -5 -10    2.18    0.99
  -4   5 -11    0.52    1.21
  -4   5 -11    1.80    1.41
  -4   5 -11    1.87    1.44
  -4  -5 -11    1.74    1.12
   4  -5  11    3.29    1.24
  -4  -5 -11    2.30    1.14
  -4   5 -12    9.55    2.14
  -4   5 -12    8.25    1.88
  -4   5 -12    6.19    1.83
   4  -5  12    5.10    1.52
  -4  -5 -12    5.24    1.55
  -4  -5 -12    6.30    1.53
  -4   5 -13   -0.06    1.55
  -4   5 -13   -1.16    1.47
  -4   5 -13   -0.69    1.88
  -4  -5 -13    1.32    1.29
   4  -5  13    0.65    1.20
  -4  -5 -13   -0.54    1.49
  -4   5 -14    4.48    1.83
  -4   5 -14    5.98    2.05
  -4  -5 -14    2.37    1.66
  -4  -5 -14    4.78    2.08
   4  -5  14    4.62    1.53
   4   6 -14   -0.71    1.94
   4   6 -14   -2.87    1.60
  -4  -6  14    0.75    1.63
   4  -6 -14    0.45    1.48
   4  -6 -14    1.32    1.00
   4   6 -13   -0.12    1.71
   4   6 -13   -2.53    1.80
   4  -6 -13   -1.76    1.25
  -4  -6  13    0.54    1.38
   4  -6 -13    2.35    0.93
   4   6 -12    7.63    2.07
   4   6 -12    9.62    2.34
   4   6 -12    6.70    1.93
   4  -6 -12    3.91    1.32
   4  -6 -12    2.78    1.65
  -4  -6  12    5.39    1.58
  -4  -6  12    2.27    2.08
   4  -6 -12    5.94    1.09
   4   6 -11    3.40    1.43
   4   6 -11    2.59    1.34
   4   6 -11    2.33    1.33
  -4  -6  11    0.50    1.01
   4  -6 -11    2.60    0.87
   4  -6 -11    0.24    1.08
   4  -6 -11    3.41    1.38
  -4  -6  11    3.34    1.87
   4   6 -10   12.50    2.20
   4   6 -10   15.05    2.48
   4   6 -10   13.02    2.24
  -4  -6  10   11.31    2.15
   4  -6 -10   14.35    2.03
   4  -6 -10   10.53    1.72
  -4  -6  10   13.20    1.97
   4  -6 -10   12.21    1.56
   4   6  -9    0.08    1.01
   4   6  -9    1.30    1.26
   4   6  -9   -0.12    1.18
  -4  -6   9   -0.70    0.77
  -4  -6   9    3.09    1.46
   4  -6  -9    0.31    0.82
   4  -6  -9    1.78    0.73
   4   6  -8   28.97    2.79
   4   6  -8   26.88    2.82
   4   6  -8   24.31    2.53
   4  -6  -8   24.76    2.11
  -4  -6   8   23.33    3.10
   4  -6  -8   22.13    2.33
  -4  -6   8   24.89    2.36
  -4   6   7    0.21    0.48
   4   6  -7    1.57    0.85
  -4   6   7    0.27    0.40
   4   6  -7   -1.03    0.83
   4   6  -7    0.69    0.96
   4  -6  -7    0.29    0.65
  -4  -6   7    0.01    0.83
  -4  -6   7    0.51    0.49
   4  -6  -7    0.97    0.61
  -4   6   6   49.42    2.99
   4   6  -6   47.04    3.76
  -4   6   6   46.01    3.18
   4   6  -6   52.88    3.72
   4   6  -6   54.70    4.01
  -4  -6   6   56.00    3.58
   4  -6  -6   47.84    3.34
   4  -6  -6   53.85    3.68
  -4  -6   6   53.54    4.10
   4   6  -5    8.45    1.48
  -4   6   5    8.98    0.98
   4   6  -5    7.24    1.45
   4   6  -5    9.22    1.63
  -4   6   5    7.66    1.22
  -4  -6   5   12.78    2.04
  -4  -6   5    8.98    1.34
   4  -6  -5    9.21    1.33
   4  -6  -5    7.33    1.32
   4   6  -4    6.75    1.27
  -4   6   4    7.96    1.26
  -4   6   4    6.28    0.95
   4   6  -4    7.98    1.46
   4   6  -4    6.58    1.37
   4  -6  -4    5.37    1.15
   4  -6  -4    6.92    1.15
  -4  -6   4    7.64    1.20
  -4  -6   4    8.23    1.55
   4   6  -3    2.80    1.04
  -4   6   3    3.67    0.92
   4   6  -3    3.31    0.96
  -4   6   3    4.59    0.91
   4   6  -3    3.46    0.98
  -4   6   3    4.23    0.83
  -4  -6   3    3.37    0.86
   4  -6  -3    2.11    0.73
  -4  -6   3    3.37    1.01
   4  -6  -3    4.31    0.96
  -4   6   2    2.07    0.66
  -4   6   2   -0.32    0.59
   4   6  -2    1.44    0.71
   4   6  -2    0.30    0.63
   4   6  -2    0.44    0.61
  -4   6   2    0.86    0.46
   4  -6  -2    0.58    0.42
  -4  -6   2    0.97    0.53
  -4  -6   2   -0.04    0.54
   4  -6  -2    0.78    0.57
  -4   6   1    1.63    0.81
   4   6  -1    4.49    0.91
   4   6  -1    5.33    1.00
  -4   6   1    4.29    1.00
  -4   6   1    2.45    0.76
  -4  -6   1    3.18    0.78
   4  -6  -1    2.73    0.85
   4  -6  -1    4.03    0.86
  -4  -6   1    4.60    1.17
  -4   6   0    2.14    0.68
   4   6   0    3.35    0.80
  -4   6   0    3.07    0.92
   4   6   0    1.92    0.67
   4   6   0    2.84    0.81
  -4   6   0    2.91    0.91
   4  -6   0    2.14    0.71
  -4  -6   0    3.47    0.99
   4  -6   0    3.00    0.79
  -4  -6   0    3.24    0.79
  -4   6  -1    5.16    1.15
   4   6   1    7.13    1.05
  -4   6  -1    4.56    1.08
   4   6   1    6.41    1.13
   4   6   1    6.27    0.98
  -4   6  -1    5.82    1.18
   4  -6   1    5.72    1.12
  -4  -6  -1    7.76    1.34
  -4  -6  -1    7.28    1.13
   4  -6   1    9.60    1.37
   4   6   2    4.19    0.78
  -4   6  -2    3.55    0.98
   4   6   2    5.60    0.93
  -4   6  -2    5.67    1.27
   4   6   2    4.63    0.78
  -4   6  -2    5.03    1.31
  -4  -6  -2    5.17    1.05
   4  -6   2    3.71    0.97
  -4  -6  -2    3.68    0.85
   4  -6   2    3.20    0.86
  -4   6  -3   44.34    3.25
  -4   6  -3   44.83    3.18
   4   6   3   41.56    2.52
   4   6   3   42.65    2.87
  -4   6  -3   43.71    3.37
   4   6   3   45.64    2.52
  -4  -6  -3   34.89    2.83
   4  -6   3   41.19    3.04
   4  -6   3   34.77    3.02
  -4  -6  -3   40.94    2.89
   4   6   4    0.97    0.20
  -4   6  -4   -0.02    0.71
  -4   6  -4    1.36    0.79
   4   6   4    0.52    0.16
  -4   6  -4    0.19    0.53
   4  -6   4    0.44    0.51
   4  -6   4    0.15    0.60
  -4  -6  -4   -0.13    0.54
  -4  -6  -4    0.27    0.59
  -4   6  -5    0.05    0.59
  -4   6  -5    1.34    0.96
  -4   6  -5    1.27    0.89
   4  -6   5    0.72    0.80
  -4  -6  -5    0.65    0.56
  -4  -6  -5    1.34    0.65
   4  -6   5    0.29    0.61
  -4   6  -6    8.64    1.60
  -4   6  -6    8.73    1.73
  -4   6  -6    9.31    1.90
  -4  -6  -6    9.35    1.23
   4  -6   6   10.50    1.70
   4  -6   6   11.16    1.55
  -4  -6  -6    8.93    1.39
  -4   6  -7    2.01    1.10
  -4   6  -7    2.57    1.32
  -4   6  -7    1.34    1.03
  -4  -6  -7    2.56    0.67
  -4  -6  -7    3.71    0.98
   4  -6   7    1.53    0.81
  -4   6  -8    9.94    1.96
  -4   6  -8    8.16    1.64
  -4   6  -8   12.46    2.01
   4  -6   8   12.09    1.75
  -4  -6  -8   13.24    1.79
  -4  -6  -8   10.37    1.18
  -4   6  -9   -0.50    1.15
  -4   6  -9    0.36    0.89
  -4   6  -9    1.13    1.07
  -4  -6  -9    0.09    0.46
  -4  -6  -9    0.56    0.85
   4  -6   9   -1.01    0.75
  -4  -6  -9    0.69    0.82
  -4   6 -10    1.73    1.22
  -4   6 -10   -0.84    0.86
  -4   6 -10   -1.11    1.29
  -4  -6 -10   -0.28    0.99
   4  -6  10   -1.51    0.88
  -4  -6 -10    1.32    0.93
  -4   6 -11    4.03    1.82
  -4   6 -11    1.41    1.59
  -4   6 -11    5.20    1.69
  -4  -6 -11    2.08    1.25
   4  -6  11    1.64    1.01
  -4  -6 -11    3.01    1.29
  -4   6 -12    1.67    1.79
  -4   6 -12    0.21    1.49
  -4   6 -12    3.26    2.08
  -4  -6 -12    1.77    1.45
   4  -6  12   -0.81    1.12
  -4  -6 -12    0.60    1.22
  -4   6 -13   12.45    2.47
  -4   6 -13   14.13    2.61
  -4  -6 -13    8.85    2.26
   4  -6  13   11.02    2.32
  -4  -6 -13    9.48    2.13
   4   7 -13   11.97    2.76
   4   7 -13   13.14    3.42
   4  -7 -13   11.61    1.70
  -4  -7  13   11.40    2.29
   4  -7 -13   10.01    2.17
   4   7 -12    1.15    1.89
   4   7 -12   -3.69    2.02
  -4  -7  12   -0.82    2.31
   4  -7 -12    0.95    0.93
   4  -7 -12    0.68    1.29
  -4  -7  12   -0.56    1.41
   4   7 -11   -2.17    1.22
   4   7 -11    1.30    1.25
   4   7 -11   -0.77    1.68
   4  -7 -11   -1.55    1.13
  -4  -7  11    0.98    1.28
  -4  -7  11   -1.78    1.51
   4  -7 -11   -1.31    1.22
   4  -7 -11   -0.78    0.77
   4   7 -10    3.94    1.70
   4   7 -10    2.24    1.73
   4   7 -10    0.08    1.51
   4  -7 -10    0.55    0.78
  -4  -7  10    0.36    0.90
   4  -7 -10    1.26    1.22
  -4  -7  10    0.38    1.93
   4   7  -9    2.46    1.61
   4   7  -9    3.02    1.69
   4   7  -9    2.46    1.43
   4  -7  -9    3.31    1.01
  -4  -7   9    3.38    1.11
  -4  -7   9    1.31    1.35
   4  -7  -9    2.16    1.19
   4   7  -8   -0.60    1.12
   4   7  -8    1.13    1.09
   4   7  -8   -1.67    1.20
   4  -7  -8   -0.27    0.63
   4  -7  -8   -0.65    0.80
  -4  -7   8   -0.61    0.61
  -4  -7   8   -0.60    1.44
   4   7  -7   -2.00    1.01
  -4   7   7    0.52    0.57
   4   7  -7    0.02    0.86
   4   7  -7   -0.47    0.93
  -4   7   7   -0.21    0.45
   4  -7  -7    0.82    0.82
   4  -7  -7   -0.16    0.51
  -4  -7   7    0.74    0.80
  -4  -7   7    0.96    1.07
  -4   7   6   -0.45    0.62
   4   7  -6   -0.73    0.88
  -4   7   6    0.43    0.46
   4   7  -6   -0.69    0.69
   4   7  -6    0.30    0.99
   4  -7  -6   -0.27    0.53
  -4  -7   6    0.70    0.69
   4  -7  -6   -0.73    0.64
  -4  -7   6   -0.05    0.84
   4   7  -5    1.83    1.17
  -4   7   5    3.57    0.80
   4   7  -5    3.53    1.13
  -4   7   5    3.16    0.94
   4   7  -5    3.86    1.14
   4  -7  -5    1.92    0.84
  -4  -7   5    5.65    1.15
   4  -7  -5    3.27    0.94
  -4  -7   5    3.79    1.29
   4   7  -4    3.15    1.09
   4   7  -4    0.87    0.97
  -4   7   4    2.45    0.92
   4   7  -4    0.92    0.86
  -4   7   4    3.02    0.74
   4  -7  -4    3.68    0.98
  -4  -7   4    1.88    1.10
  -4  -7   4    4.54    1.09
   4  -7  -4    4.19    0.99
   4   7  -3    4.87    1.20
   4   7  -3    2.43    1.01
  -4   7   3    5.26    1.18
  -4   7   3    3.94    1.08
   4   7  -3    1.40    0.98
  -4   7   3    3.86    0.93
  -4  -7   3    4.60    1.25
  -4  -7   3    2.95    0.94
   4  -7  -3    3.51    0.99
   4  -7  -3    5.79    1.19
  -4   7   2    4.65    1.14
   4   7  -2    4.84    1.19
  -4   7   2    6.07    1.18
  -4   7   2    6.64    1.16
   4   7  -2    6.75    1.30
   4   7  -2    2.88    1.04
  -4  -7   2    4.68    1.37
  -4  -7   2    6.46    1.23
   4  -7  -2    5.61    1.08
   4  -7  -2    5.60    1.22
  -4   7   1   19.05    2.36
  -4   7   1   16.95    1.76
   4   7  -1   20.02    1.96
  -4   7   1   15.53    1.68
   4   7  -1   20.81    1.95
  -4  -7   1   19.90    2.19
   4  -7  -1   19.48    1.99
   4  -7  -1   21.60    2.07
  -4  -7   1   15.17    1.71
  -4   7   0    0.10    0.69
   4   7   0    0.70    0.66
  -4   7   0    1.42    0.80
   4   7   0    0.44    0.74
   4   7   0    1.97    0.83
  -4   7   0   -0.45    0.64
  -4  -7   0    0.79    0.48
   4  -7   0    0.67    0.73
  -4  -7   0    0.67    0.77
   4  -7   0    0.37    0.67
   4   7   1    8.55    1.40
  -4   7  -1    6.80    1.40
  -4   7  -1    6.44    1.37
   4   7   1    7.06    1.19
  -4   7  -1    8.19    1.62
   4   7   1    7.02    1.23
  -4  -7  -1    5.86    1.16
   4  -7   1    5.57    1.29
  -4  -7  -1    7.51    1.40
   4  -7   1    6.22    1.38
  -4   7  -2   -0.02    0.81
   4   7   2    0.53    0.57
   4   7   2   -0.10    0.55
  -4   7  -2    1.11    0.92
   4   7   2   -0.60    0.58
  -4   7  -2    0.18    0.74
   4  -7   2    0.02    0.68
  -4  -7  -2    0.76    0.70
   4  -7   2   -0.46    0.45
  -4  -7  -2    0.86    0.80
  -4   7  -3    2.02    1.09
   4   7   3    5.77    0.87
   4   7   3    5.81    1.14
   4   7   3    3.96    0.75
  -4   7  -3    6.64    1.50
  -4   7  -3    6.92    1.39
  -4  -7  -3    4.48    1.07
  -4  -7  -3    4.83    1.11
   4  -7   3    7.69    1.35
   4  -7   3    3.29    1.16
   4   7   4    0.86    0.34
  -4   7  -4    0.34    0.70
   4   7   4    1.01    0.35
  -4   7  -4    1.09    0.90
  -4   7  -4    1.65    1.03
   4  -7   4    0.97    0.65
  -4  -7  -4    0.15    0.66
  -4  -7  -4    2.44    0.90
   4  -7   4    1.28    0.71
  -4   7  -5   23.16    2.47
  -4   7  -5   21.13    2.36
  -4   7  -5   24.25    3.08
   4  -7   5   28.00    2.60
  -4  -7  -5   24.69    2.17
  -4  -7  -5   25.98    2.30
   4  -7   5   21.81    2.23
  -4   7  -6    0.19    1.14
  -4   7  -6    2.01    0.96
  -4   7  -6    1.59    1.26
  -4  -7  -6    1.94    0.84
   4  -7   6    2.28    0.76
  -4  -7  -6    1.61    0.81
  -4   7  -7    3.92    1.36
  -4   7  -7    2.83    1.19
  -4   7  -7    3.98    1.51
  -4  -7  -7    4.09    0.97
   4  -7   7    4.01    1.14
  -4  -7  -7    1.70    0.98
  -4   7  -8    6.07    1.58
  -4   7  -8    5.25    1.66
  -4   7  -8    3.67    1.31
  -4  -7  -8    5.70    1.39
   4  -7   8    4.47    1.30
  -4  -7  -8    5.85    1.02
  -4   7  -9    2.61    1.57
  -4   7  -9    1.09    1.43
  -4   7  -9    1.77    1.52
  -4  -7  -9    0.42    0.99
   4  -7   9    2.15    1.12
  -4   7 -10   -0.47    1.60
  -4   7 -10    5.32    1.92
  -4   7 -10    1.91    1.79
  -4  -7 -10    0.04    1.22
   4  -7  10    1.30    1.16
  -4  -7 -10   -0.36    1.17
  -4   7 -11    2.32    1.45
  -4   7 -11   -3.08    1.82
  -4   7 -11    1.79    1.89
  -4  -7 -11    0.09    1.41
  -4  -7 -11    0.04    1.21
   4  -7  11   -0.10    1.20
  -4   7 -12    5.90    2.45
  -4   7 -12    7.22    2.48
  -4  -7 -12    8.49    2.02
  -4  -7 -12    8.22    1.95
   4  -7  12    7.06    1.77
   4   8 -12    1.92    1.91
   4   8 -12    0.65    1.58
   4  -8 -12    1.21    1.21
  -4  -8  12    0.28    1.54
   4  -8 -12    1.41    1.69
   4   8 -11    3.00    2.51
   4   8 -11    8.87    2.58
  -4  -8  11    6.84    2.91
   4  -8 -11    6.07    1.44
   4  -8 -11   10.37    2.26
  -4  -8  11    7.94    1.85
   4   8 -10    3.13    1.85
   4   8 -10    0.19    1.87
   4   8 -10   -0.58    1.97
  -4  -8  10   -1.04    1.15
  -4  -8  10    0.92    1.66
   4  -8 -10   -0.20    1.11
   4  -8 -10   -0.51    0.77
   4   8  -9    3.52    1.62
   4   8  -9    1.40    1.90
   4   8  -9    1.81    1.73
  -4  -8   9    7.26    1.62
   4  -8  -9    3.73    1.42
   4  -8  -9    4.54    1.17
  -4  -8   9    3.34    2.36
   4   8  -8    2.80    1.29
   4   8  -8    3.58    1.77
   4   8  -8    3.66    1.70
  -4  -8   8    6.29    2.24
  -4  -8   8    2.30    1.19
   4  -8  -8    4.78    1.49
   4  -8  -8    5.92    1.29
   4   8  -7    2.13    1.16
   4   8  -7    4.13    1.66
  -4   8   7    0.73    0.56
  -4   8   7    0.60    0.73
   4   8  -7    4.94    1.61
   4  -8  -7    1.07    0.98
   4  -8  -7    1.16    0.80
  -4  -8   7    0.70    0.81
  -4  -8   7    0.99    1.32
   4   8  -6   10.98    2.18
   4   8  -6    5.59    1.63
  -4   8   6    5.83    1.15
   4   8  -6    6.32    1.81
  -4   8   6    5.23    0.91
   4  -8  -6    6.56    1.63
   4  -8  -6    7.00    1.49
  -4  -8   6    3.79    1.50
  -4  -8   6    5.67    1.30
   4   8  -5   27.77    2.85
  -4   8   5   28.87    2.58
   4   8  -5   29.21    2.99
   4   8  -5   31.38    3.16
  -4   8   5   30.15    2.23
  -4  -8   5   29.02    2.66
  -4  -8   5   28.93    3.06
   4  -8  -5   29.83    2.65
   4  -8  -5   25.33    2.76
   4   8  -4    0.74    0.96
   4   8  -4   -0.17    1.02
  -4   8   4    0.06    0.59
   4   8  -4    0.58    1.04
  -4   8   4    1.25    0.88
  -4   8   4    0.93    1.01
   4  -8  -4   -0.08    0.62
  -4  -8   4    0.94    1.36
  -4  -8   4    0.18    0.71
   4  -8  -4    0.97    0.78
  -4   8   3    2.11    1.08
   4   8  -3    1.67    1.15
   4   8  -3    1.32    1.06
  -4   8   3    2.55    1.05
  -4   8   3    1.81    0.84
   4   8  -3    3.79    1.18
  -4  -8   3    1.28    1.27
   4  -8  -3    3.24    1.07
  -4  -8   3    3.05    1.02
   4  -8  -3    1.68    0.86
   4   8  -2    6.15    1.30
  -4   8   2    5.28    1.23
   4   8  -2    6.14    1.48
  -4   8   2    5.96    1.46
   4   8  -2    4.54    1.14
  -4   8   2    6.36    1.30
  -4  -8   2    5.40    1.26
   4  -8  -2    5.77    1.32
  -4  -8   2    6.33    1.69
   4  -8  -2    6.75    1.39
  -4   8   1   18.23    2.36
   4   8  -1   22.75    2.20
   4   8  -1   19.14    2.39
  -4   8   1   18.97    2.10
  -4  -8   1   18.45    2.54
  -4  -8   1   18.20    2.25
   4  -8  -1   22.65    2.27
   4  -8  -1   18.32    2.43
   4   8   0    3.89    1.19
   4   8   0    5.14    1.21
  -4   8   0    4.50    1.11
  -4   8   0    2.55    1.28
  -4   8   0    3.10    1.30
   4   8   0    2.86    1.01
   4  -8   0    4.25    1.26
  -4  -8   0    3.20    1.29
   4  -8   0    4.90    1.34
  -4  -8   0    3.97    1.12
   4   8   1    6.95    1.35
  -4   8  -1    6.33    1.59
  -4   8  -1    5.90    1.45
  -4   8  -1    6.73    1.45
   4   8   1    6.96    1.40
   4   8   1    6.29    1.24
  -4  -8  -1    6.46    1.34
   4  -8   1    8.03    1.50
  -4  -8  -1    4.41    1.30
   4  -8   1    5.39    1.44
  -4   8  -2    4.20    1.30
  -4   8  -2    4.07    1.31
  -4   8  -2   10.48    1.98
   4   8   2    4.44    1.01
   4   8   2    4.74    1.06
   4   8   2    6.89    1.41
  -4  -8  -2    5.04    1.34
  -4  -8  -2    4.38    1.16
   4  -8   2    3.84    1.13
   4  -8   2    4.69    1.29
  -4   8  -3    5.91    1.65
  -4   8  -3    6.14    1.55
   4   8   3    7.24    1.11
  -4   8  -3    5.38    1.54
   4   8   3    7.49    1.09
   4   8   3    6.89    1.38
   4  -8   3    9.73    1.77
   4  -8   3    8.39    1.63
  -4  -8  -3    7.07    1.44
  -4  -8  -3    4.67    1.41
  -4   8  -4   20.04    2.86
  -4   8  -4   18.71    2.50
   4   8   4   17.81    1.40
  -4   8  -4   16.87    2.45
   4   8   4   21.09    2.13
  -4  -8  -4   21.97    2.25
   4  -8   4   18.34    2.64
   4  -8   4   17.08    2.29
  -4  -8  -4   22.60    2.20
  -4   8  -5    2.28    1.24
  -4   8  -5    0.62    0.94
  -4   8  -5   -1.07    1.12
  -4  -8  -5    1.22    0.93
   4  -8   5    1.30    0.87
  -4  -8  -5    0.86    0.88
   4  -8   5   -0.37    1.03
  -4   8  -6    0.07    0.94
  -4   8  -6    1.97    1.32
  -4   8  -6    1.65    1.50
  -4  -8  -6    0.63    0.88
   4  -8   6    1.27    0.90
  -4  -8  -6   -0.03    0.90
  -4   8  -7    4.62    1.75
  -4   8  -7    4.48    1.50
  -4   8  -7    2.36    1.58
  -4  -8  -7    3.86    1.27
   4  -8   7    3.14    1.23
  -4  -8  -7    2.02    1.04
  -4   8  -8    0.86    1.37
  -4   8  -8    2.74    1.64
  -4   8  -8   -0.33    1.37
  -4  -8  -8   -0.30    1.09
   4  -8   8    1.41    1.13
  -4  -8  -8    2.73    0.99
  -4   8  -9    0.65    1.80
  -4   8  -9    3.13    1.84
  -4   8  -9   -2.09    1.14
  -4  -8  -9   -0.93    1.21
   4  -8   9    0.24    1.13
  -4   8 -10    1.76    1.64
  -4   8 -10   -1.40    1.32
  -4   8 -10   -1.57    2.40
  -4  -8 -10    1.07    1.48
   4  -8  10    0.13    1.16
  -4  -8 -10    0.08    1.51
  -4   8 -11    2.17    2.31
  -4   8 -11   -0.50    2.00
  -4  -8 -11   -0.33    1.70
  -4  -8 -11    1.13    1.62
   4  -8  11   -1.21    1.31
   4   9 -10   -1.32    2.49
   4   9 -10    2.21    2.10
  -4  -9  10    1.81    1.47
   4  -9 -10    0.16    1.14
   4  -9 -10   -2.39    1.60
  -4  -9  10   -3.13    2.93
   4   9  -9    1.10    2.31
   4   9  -9    2.86    2.10
   4  -9  -9    1.00    0.97
  -4  -9   9   -1.93    2.56
   4  -9  -9   -0.99    1.40
  -4  -9   9    0.57    1.18
   4   9  -8    3.98    1.92
   4   9  -8    1.92    1.51
   4   9  -8    2.50    2.04
  -4  -9   8    2.95    1.43
   4  -9  -8    1.51    0.97
  -4  -9   8    2.19    1.91
   4  -9  -8    2.81    1.56
   4   9  -7    7.16    2.06
   4   9  -7    7.15    2.28
  -4   9   7    4.10    0.88
   4   9  -7    1.25    1.83
  -4   9   7    5.71    1.10
   4  -9  -7    4.64    1.27
  -4  -9   7    6.74    2.10
  -4  -9   7    7.28    1.52
   4  -9  -7    4.34    1.54
  -4   9   6    1.10    0.86
   4   9  -6    2.26    1.59
   4   9  -6    2.54    1.60
   4   9  -6   -0.06    1.21
  -4   9   6    0.81    1.07
   4  -9  -6    0.65    1.00
  -4  -9   6    0.84    2.02
   4  -9  -6    0.49    0.88
  -4  -9   6    0.23    1.05
  -4   9   5    1.45    0.87
   4   9  -5    5.76    1.87
  -4   9   5    0.88    1.10
   4   9  -5    1.87    1.40
   4   9  -5    2.39    1.56
  -4  -9   5    1.07    1.81
  -4  -9   5    2.71    1.05
   4  -9  -5    4.42    1.49
   4  -9  -5    2.31    1.09
   4   9  -4    1.91    1.29
   4   9  -4    2.45    1.23
  -4   9   4    3.39    1.35
   4   9  -4    4.03    1.37
  -4   9   4    2.36    1.11
  -4   9   4    1.60    0.85
   4  -9  -4    1.34    1.13
  -4  -9   4    1.75    0.97
   4  -9  -4    4.01    1.31
  -4  -9   4    0.83    1.28
   4   9  -3    1.32    1.29
  -4   9   3   -0.10    1.11
   4   9  -3    2.54    1.35
  -4   9   3    1.93    0.88
  -4   9   3    2.02    1.18
   4   9  -3    0.94    1.24
   4  -9  -3    0.57    1.00
  -4  -9   3    0.14    0.83
  -4  -9   3    0.24    1.58
   4  -9  -3   -0.66    0.82
   4   9  -2    1.73    1.38
  -4   9   2    6.64    1.59
   4   9  -2    6.44    1.47
  -4   9   2    3.13    1.32
   4   9  -2    6.94    1.68
  -4   9   2    6.63    1.33
   4  -9  -2    4.91    1.41
  -4  -9   2    7.60    1.81
   4  -9  -2    3.85    1.17
  -4  -9   2    6.79    1.47
  -4   9   1    0.60    0.93
   4   9  -1   -0.77    0.99
   4   9  -1    1.16    1.01
  -4   9   1   -0.51    1.08
   4   9  -1   -0.66    1.07
   4  -9  -1    0.48    0.91
   4  -9  -1    0.07    1.03
  -4  -9   1    1.07    0.88
  -4  -9   1    0.84    1.44
  -4   9   0    0.25    0.85
   4   9   0   -0.46    0.96
  -4   9   0   -1.46    1.08
   4   9   0    1.19    0.98
   4   9   0    0.65    0.96
  -4   9   0    1.31    1.16
   4  -9   0    0.77    1.09
  -4  -9   0    0.05    1.21
  -4  -9   0   -0.18    0.82
   4  -9   0    0.57    0.80
  -4   9  -1   12.99    2.18
   4   9   1   12.05    2.05
  -4   9  -1   11.14    2.04
  -4   9  -1   12.42    2.31
   4   9   1   15.79    2.06
   4   9   1   11.22    1.75
  -4  -9  -1   14.68    2.41
  -4  -9  -1   16.13    2.15
   4  -9   1   14.15    2.22
   4  -9   1   12.58    2.10
  -4   9  -2    1.92    1.43
   4   9   2    2.61    1.01
   4   9   2    2.84    1.13
   4   9   2    1.19    0.96
  -4   9  -2    1.75    1.04
  -4   9  -2    2.08    1.14
   4  -9   2    1.52    1.04
   4  -9   2    2.14    1.25
  -4  -9  -2    2.90    1.29
  -4  -9  -2    2.41    1.03
  -4   9  -3    1.00    1.35
   4   9   3    0.84    0.80
   4   9   3   -0.20    0.79
   4   9   3    0.05    1.01
  -4   9  -3   -0.39    1.39
  -4   9  -3   -0.08    1.23
  -4  -9  -3   -0.81    0.84
  -4  -9  -3   -0.26    1.10
   4  -9   3    0.07    1.12
   4  -9   3   -0.51    0.84
   4   9   4    1.45    0.65
  -4   9  -4    2.54    1.25
  -4   9  -4    2.57    1.60
   4   9   4    1.26    0.65
   4   9   4    1.49    1.13
  -4   9  -4    4.00    1.58
  -4  -9  -4    2.48    1.14
  -4  -9  -4    2.32    1.16
   4  -9   4    3.14    1.00
   4  -9   4    3.21    1.48
  -4   9  -5    5.20    1.65
  -4   9  -5    4.83    1.74
  -4   9  -5    2.66    1.38
  -4  -9  -5    4.96    1.44
   4  -9   5    5.52    1.41
   4  -9   5    7.03    1.66
  -4  -9  -5    3.22    1.49
  -4   9  -6    1.38    1.46
  -4   9  -6    2.31    1.34
  -4   9  -6    2.08    1.38
   4  -9   6    1.16    0.89
  -4  -9  -6    0.69    1.16
  -4  -9  -6    1.00    1.12
  -4   9  -7   -1.48    1.18
  -4   9  -7   -0.78    1.77
  -4   9  -7    0.36    1.23
  -4  -9  -7   -0.08    1.10
   4  -9   7    1.95    1.14
  -4  -9  -7    4.24    1.47
  -4   9  -8   -1.87    1.95
  -4   9  -8   -4.34    1.70
  -4   9  -8   -2.94    1.82
   4  -9   8   -0.98    1.11
  -4  -9  -8    1.22    1.22
  -4  -9  -8    2.92    1.41
  -4   9  -9   -1.45    1.98
  -4   9  -9    4.35    1.91
  -4  -9  -9    1.89    1.49
   4  -9   9    1.80    1.43
  -4   9 -10    3.28    2.31
  -4   9 -10   -2.55    2.46
  -4  -9 -10    2.81    1.73
   4  -9  10   -0.51    1.35
   4  10  -9   -0.80    2.75
   4  10  -9    0.63    2.35
   4 -10  -9    1.96    1.46
  -4 -10   9   -0.83    2.62
  -4 -10   9    0.26    1.55
   4 -10  -9   -0.55    1.48
   4  10  -8    2.77    2.44
   4  10  -8    3.14    2.28
  -4 -10   8    0.95    1.39
  -4 -10   8    1.80    2.33
   4 -10  -8    3.58    1.42
   4 -10  -8    3.55    1.97
   4  10  -7    1.08    2.14
  -4  10   7   -0.49    1.05
   4  10  -7    0.37    1.66
  -4  10   7   -0.46    0.82
   4 -10  -7   -0.85    1.10
   4 -10  -7    2.44    1.55
  -4 -10   7    1.68    1.97
  -4 -10   7    1.24    1.28
   4  10  -6   13.50    2.78
   4  10  -6   11.48    2.81
   4  10  -6    9.93    2.62
  -4  10   6   10.45    1.82
  -4 -10   6   10.69    2.06
   4 -10  -6    9.79    1.88
   4 -10  -6   14.54    2.46
  -4 -10   6   15.83    3.41
   4  10  -5   15.07    2.95
  -4  10   5   19.64    2.10
  -4  10   5   16.91    2.38
   4  10  -5   19.19    3.09
   4  10  -5   19.45    3.22
   4 -10  -5   18.30    2.69
   4 -10  -5   19.08    2.68
  -4 -10   5   23.76    3.67
  -4 -10   5   20.09    2.60
   4  10  -4    0.12    1.14
  -4  10   4    1.49    1.45
  -4  10   4    0.55    1.45
   4  10  -4    0.33    1.71
  -4  10   4    0.72    1.15
   4  10  -4   -0.32    1.16
   4 -10  -4   -0.40    1.04
  -4 -10   4    1.16    1.66
   4 -10  -4    0.95    1.26
  -4 -10   4    0.60    1.02
  -4  10   3    0.20    1.05
  -4  10   3   -0.20    1.41
   4  10  -3   -1.16    1.46
   4  10  -3    2.14    1.57
   4  10  -3   -2.20    1.38
  -4  10   3    0.39    1.19
  -4 -10   3    0.47    1.11
   4 -10  -3    1.23    1.22
  -4 -10   3   -0.56    1.90
   4 -10  -3   -0.32    1.02
   4  10  -2    6.59    1.71
  -4  10   2    3.23    1.67
   4  10  -2    3.93    1.73
  -4  10   2    3.24    1.66
  -4  10   2    3.04    1.40
   4  10  -2    5.86    2.26
  -4 -10   2    4.64    2.04
   4 -10  -2    2.83    1.25
   4 -10  -2    0.50    1.27
  -4 -10   2    3.86    1.31
  -4  10   1   18.86    2.92
   4  10  -1   15.89    2.47
  -4  10   1   18.59    2.63
   4  10  -1   16.27    2.52
   4  10  -1   19.04    2.73
  -4  10   1   12.89    2.26
   4 -10  -1   19.14    2.69
  -4 -10   1   16.05    2.39
   4 -10  -1   17.58    2.55
  -4 -10   1   16.57    3.01
  -4  10   0    1.39    1.51
  -4  10   0    1.58    1.42
   4  10   0    1.37    1.28
  -4  10   0   -0.10    1.29
   4  10   0    0.23    1.20
   4  10   0    2.62    1.49
   4 -10   0   -0.50    1.06
  -4 -10   0    0.96    1.72
   4 -10   0   -0.62    1.25
  -4 -10   0    1.39    1.18
   4  10   1    1.12    1.28
  -4  10  -1    0.76    1.36
  -4  10  -1    2.06    1.52
  -4  10  -1    1.30    1.59
   4  10   1    0.01    1.34
   4  10   1    0.47    1.15
   4 -10   1   -1.00    0.87
  -4 -10  -1    1.17    1.14
   4 -10   1    1.08    1.02
  -4 -10  -1   -0.18    1.06
  -4  10  -2    2.41    1.71
   4  10   2    1.27    1.22
  -4  10  -2    4.56    1.62
  -4  10  -2    3.46    1.39
   4  10   2    3.25    1.46
   4  10   2    4.98    1.39
  -4 -10  -2    2.67    1.60
   4 -10   2    6.35    1.73
  -4 -10  -2    5.75    1.63
   4 -10   2    4.61    1.53
  -4  10  -3    4.09    1.74
   4  10   3    1.45    1.36
   4  10   3    0.70    0.99
  -4  10  -3   -2.38    1.60
  -4  10  -3    1.09    1.23
   4  10   3    0.66    1.00
  -4 -10  -3    0.14    1.40
  -4 -10  -3   -0.96    1.03
   4 -10   3    0.02    1.32
   4 -10   3    0.58    1.07
  -4  10  -4    9.32    2.34
   4  10   4    8.55    1.14
  -4  10  -4    4.75    2.22
   4  10   4    6.93    1.72
  -4  10  -4    7.66    1.87
  -4 -10  -4    7.65    1.94
   4 -10   4    5.24    1.91
  -4 -10  -4   12.13    2.18
   4 -10   4    4.74    1.70
  -4  10  -5    1.32    1.90
  -4  10  -5    1.14    2.02
  -4  10  -5   -1.21    1.92
  -4 -10  -5    0.37    1.61
  -4 -10  -5   -0.28    1.17
   4 -10   5   -2.01    1.05
  -4  10  -6    1.40    2.10
  -4  10  -6   -0.49    1.85
  -4 -10  -6   -0.18    1.48
   4 -10   6   -0.91    1.03
  -4 -10  -6    1.37    1.28
  -4  10  -7    1.12    2.26
  -4  10  -7    1.43    1.61
  -4 -10  -7    1.94    1.42
  -4 -10  -7    0.36    1.49
   4 -10   7    0.04    1.31
  -4  10  -8   -0.09    1.88
  -4  10  -8   -2.37    2.12
   4 -10   8    0.01    1.56
  -4 -10  -8    2.81    1.69
   4  11  -6    1.31    2.43
  -4  11   6   -2.40    1.51
   4  11  -6   -0.96    2.51
  -4 -11   6    5.05    3.42
   4 -11  -6   -1.63    1.52
   4 -11  -6    1.01    1.71
  -4 -11   6    1.27    1.44
   4  11  -5   21.76    3.67
   4  11  -5   16.06    3.19
  -4  11   5   13.74    2.45
  -4 -11   5   18.52    4.10
   4 -11  -5   18.50    2.99
  -4 -11   5   16.25    2.56
   4 -11  -5   13.48    2.54
  -4  11   4   19.69    2.92
   4  11  -4   15.41    3.18
   4  11  -4   11.85    2.93
   4 -11  -4   14.56    2.57
  -4 -11   4   20.21    3.83
  -4 -11   4   20.97    2.81
   4 -11  -4   15.81    2.72
   4  11  -3    1.69    1.98
   4  11  -3    0.19    1.90
   4  11  -3    1.75    2.11
  -4  11   3   -0.57    1.89
  -4 -11   3    0.55    1.89
   4 -11  -3   -0.92    1.33
   4 -11  -3    2.38    1.49
  -4 -11   3    0.86    1.26
   4  11  -2    3.58    1.93
  -4  11   2    2.83    2.01
   4  11  -2    2.63    2.15
  -4 -11   2    5.41    1.67
   4 -11  -2    2.11    1.14
  -4 -11   2    1.66    1.89
   4 -11  -2    2.40    1.70
  -4  11   1    0.07    1.70
   4  11  -1    0.01    1.81
   4  11  -1    1.94    1.56
  -4 -11   1   -1.02    1.17
   4 -11  -1   -0.89    1.43
  -4 -11   1    1.81    1.73
   4 -11  -1   -2.15    1.28
   4  11   0    2.34    1.82
  -4  11   0    2.66    1.89
   4  11   0    6.04    2.10
  -4 -11   0    2.96    2.16
   4 -11   0    5.04    1.81
  -4 -11   0    3.91    1.63
   4 -11   0    1.15    1.10
  -4  11  -1    0.65    1.90
  -4  11  -1    0.36    1.79
   4  11   1   -1.18    1.60
   4  11   1   -1.44    1.64
  -4 -11  -1    2.57    2.07
   4 -11   1   -0.40    1.34
   4 -11   1    0.42    1.11
  -4 -11  -1    2.08    1.46
   4  11   2    0.31    1.50
  -4  11  -2    3.63    2.03
   4  11   2   -0.19    1.71
  -4  11  -2    4.79    2.18
   4 -11   2    2.30    1.75
   4 -11   2    1.62    1.24
  -4 -11  -2   -1.11    1.26
  -4 -11  -2    3.58    2.04
   4  11   3    4.73    1.42
  -4  11  -3    5.82    2.37
  -4  11  -3   -2.31    2.09
   4  11   3    3.52    1.82
   4 -11   3   -0.50    1.35
  -4 -11  -3   -0.09    1.38
   4 -11   3    1.23    1.36
  -4 -11  -3    4.47    1.97
   4  11   4    0.86    1.03
  -4  11  -4    1.07    2.26
  -4  11  -4    3.69    2.37
   4 -11   4    0.13    1.29
  -4 -11  -4    7.76    2.14
  -4 -11  -4    3.20    1.67
  -4  11  -5    1.60    1.81
  -4  11  -5    1.26    2.47
   4 -11   5   -0.25    1.39
  -4 -11  -5    0.73    1.58
  -4 -11  -5    0.64    2.14
  -4  11  -6   11.76    3.15
  -4  11  -6    7.55    3.12
  -4 -11  -6    6.33    2.11
   4 -11   6    8.66    1.95
  -4 -11  -6    1.99    2.15
   5   0 -16   -0.17    1.30
   5   0 -15   -0.86    1.00
   5   0 -14    0.62    0.91
   5   0 -14   -0.34    1.25
   5   0 -13    0.07    0.96
   5   0 -13   -1.24    1.11
  -5   0  13   -0.13    0.89
   5   0 -12    8.68    1.47
  -5   0  12    7.67    1.29
   5   0 -12    6.56    1.49
   5   0 -11    0.29    0.59
  -5   0  11   -0.60    0.65
   5   0 -11    0.75    0.77
  -5   0  11   -0.71    0.64
  -5   0  10    0.29    0.60
   5   0 -10    0.34    0.52
   5   0 -10   -0.56    0.49
  -5   0  10    0.72    0.55
   5   0  -9   -0.05    0.54
  -5   0   9   -0.51    0.33
  -5   0   9   -0.08    0.50
   5   0  -9   -0.61    0.45
  -5   0   8    0.73    0.52
   5   0  -8    1.61    0.66
   5   0  -8    0.70    0.50
  -5   0   8    0.56    0.50
  -5   0   7   -0.12    0.27
   5   0  -7   -0.18    0.36
  -5   0   7   -0.12    0.39
   5   0  -7   -0.27    0.36
   5   0  -6    1.74    0.51
  -5   0   6    1.23    0.47
  -5   0   6    2.06    0.59
   5   0  -6    1.96    0.58
   5   0  -5   -0.05    0.25
   5   0  -5    0.41    0.32
  -5   0   5    0.47    0.37
  -5   0   5    0.30    0.26
   5   0  -4   13.95    1.18
  -5   0   4   14.90    1.23
   5   0  -4   16.13    1.18
  -5   0   4   14.59    1.14
   5   0  -3    0.26    0.19
  -5   0   3    0.07    0.17
  -5   0   3    0.05    0.24
   5   0  -3   -0.13    0.20
   5   0  -2   27.84    1.75
   5   0  -2   29.20    1.65
  -5   0   2   25.54    1.74
   5   0  -1   -0.14    0.18
   5   0  -1    0.13    0.11
  -5   0   1   -0.13    0.18
   5   0   0    4.26    0.59
   5   0   0    4.63    0.32
  -5   0   0    3.40    0.50
  -5   0  -1    0.02    0.05
  -5   0  -1    0.09    0.14
  -5   0  -2   31.56    1.64
   5   0   2   29.45    1.61
   5   0   2   28.55    1.83
  -5   0  -2   30.17    1.85
   5   0   3   -0.22    0.16
  -5   0  -3   -0.05    0.12
  -5   0  -3    0.00    0.19
   5   0   3   -0.09    0.10
  -5   0  -4   10.21    0.79
   5   0   4    9.58    0.80
  -5   0  -4    8.72    0.82
   5   0   4   11.80    0.83
  -5   0  -5   -0.02    0.25
   5   0   5    0.00    0.19
  -5   0  -5   -0.11    0.20
  -5   0  -6    1.72    0.45
  -5   0  -6    2.18    0.50
   5   0   6    1.74    0.45
  -5   0  -7   -0.39    0.33
   5   0   7   -0.25    0.29
  -5   0  -7    0.10    0.35
   5   0   8    5.46    0.87
  -5   0  -8    4.12    0.75
  -5   0  -8    4.39    0.81
  -5   0  -8    4.36    0.82
  -5   0  -9   -0.28    0.47
  -5   0  -9    0.24    0.41
  -5   0  -9   -0.18    0.49
   5   0   9    0.01    0.44
  -5   0 -10    4.07    0.94
   5   0  10    2.99    0.76
  -5   0 -10    1.58    0.64
  -5   0 -10    3.06    0.76
   5   0  11   -0.58    0.60
  -5   0 -11   -0.36    0.62
  -5   0 -11   -0.26    0.72
  -5   0 -11    0.49    0.61
   5   0  12  115.83    6.79
  -5   0 -12  110.97    6.77
  -5   0 -12  114.02    6.70
  -5   0 -12  111.73    6.55
  -5   0 -13   -0.54    1.11
  -5   0 -13    0.90    0.79
  -5   0 -13    0.05    0.88
  -5   0 -14   18.47    2.53
  -5   0 -14   22.77    2.26
  -5   0 -14   16.77    2.22
  -5   0 -15    0.30    1.09
  -5   0 -15    0.15    1.18
  -5   0 -15   -2.74    1.63
   5   1 -16   -2.18    1.26
   5  -1 -16   -0.23    1.17
   5   1 -15   -2.63    1.02
   5  -1 -15    0.41    1.08
  -5  -1  15   -0.07    1.06
   5   1 -14    5.97    1.79
   5   1 -14    8.18    1.69
   5  -1 -14    9.04    1.96
  -5  -1  14    7.58    1.59
  -5  -1  14    6.80    1.48
   5  -1 -14    6.73    1.44
   5   1 -13   16.94    2.37
   5   1 -13   19.83    2.55
   5  -1 -13   21.19    2.56
   5  -1 -13   21.93    2.02
  -5  -1  13   16.99    2.08
  -5  -1  13   18.65    2.42
  -5   1  12   18.80    1.62
   5   1 -12   19.32    2.15
   5   1 -12   19.97    2.37
   5  -1 -12   16.35    2.30
   5  -1 -12   20.19    1.98
  -5  -1  12   18.57    2.29
   5   1 -11    3.73    1.02
  -5   1  11    2.15    0.78
   5   1 -11    3.35    1.07
   5  -1 -11    5.90    1.23
  -5  -1  11    3.43    1.16
  -5  -1  11    1.99    0.89
   5  -1 -11    2.97    0.94
   5   1 -10    0.11    0.61
  -5   1  10    1.75    0.71
   5   1 -10    1.57    0.73
   5  -1 -10    0.80    0.60
  -5  -1  10    1.84    0.81
   5  -1 -10    1.53    0.82
  -5  -1  10    0.96    0.52
   5   1  -9    3.69    0.88
  -5   1   9    4.24    0.84
   5   1  -9    2.42    0.81
  -5  -1   9    4.08    0.90
  -5  -1   9    3.31    0.93
   5  -1  -9    5.00    1.06
   5  -1  -9    3.73    0.77
  -5   1   8    1.22    0.49
   5   1  -8    0.29    0.50
   5   1  -8    0.68    0.53
   5  -1  -8    0.64    0.40
  -5  -1   8    0.35    0.40
   5  -1  -8    0.88    0.56
  -5  -1   8    0.60    0.55
   5   1  -7    9.26    1.34
   5   1  -7   12.53    1.22
  -5   1   7   13.17    1.18
  -5  -1   7   11.56    1.24
   5  -1  -7   13.85    1.22
  -5  -1   7   12.84    1.29
   5  -1  -7   11.94    1.42
  -5   1   6    8.15    1.01
   5   1  -6    7.84    1.00
   5   1  -6    9.71    1.25
   5  -1  -6    9.20    1.12
   5  -1  -6    8.35    0.91
  -5  -1   6    8.33    1.15
  -5  -1   6    8.12    1.06
   5   1  -5    6.45    0.92
  -5   1   5    5.37    0.81
   5   1  -5    4.39    0.70
  -5  -1   5    4.74    0.73
   5  -1  -5    5.05    0.73
   5  -1  -5    6.28    0.85
  -5  -1   5    5.91    0.96
  -5   1   4    8.17    0.84
   5   1  -4    8.26    0.90
   5   1  -4   10.92    0.88
   5  -1  -4    9.51    0.85
  -5  -1   4    8.05    1.03
   5  -1  -4    8.94    0.85
  -5  -1   4    8.61    0.83
  -5   1   3   82.95    4.59
   5   1  -3   84.56    4.70
   5   1  -3   88.79    4.54
  -5  -1   3   77.88    4.69
   5  -1  -3   86.84    4.57
   5  -1  -3   86.43    4.61
  -5  -1   3   79.50    4.51
  -5   1   2   48.80    2.64
   5   1  -2   44.12    2.66
   5   1  -2   43.41    2.47
  -5  -1   2   43.49    2.48
  -5  -1   2   41.69    2.66
   5  -1  -2   46.20    2.64
   5   1  -1    5.83    0.48
   5   1  -1    7.44    0.68
  -5   1   1    6.96    0.67
  -5  -1   1    6.30    0.49
   5  -1  -1    6.75    0.56
  -5  -1   1    7.04    0.68
   5  -1  -1    5.24    0.71
  -5   1   0   51.45    2.70
  -5   1   0   52.41    2.90
   5   1   0   47.49    2.57
   5  -1   0   50.58    2.73
   5  -1   0   47.73    2.89
  -5  -1   0   50.39    2.56
  -5  -1   0   49.82    2.83
  -5   1  -1    0.28    0.15
  -5   1  -1    0.10    0.22
   5   1   1    0.34    0.18
   5  -1   1    0.26    0.18
  -5  -1  -1    0.34    0.19
   5  -1   1    0.25    0.14
  -5   1  -2   91.31    5.38
  -5   1  -2  100.37    5.21
   5   1   2   98.26    5.20
  -5  -1  -2  105.07    5.24
  -5  -1  -2   99.65    5.03
  -5  -1  -2  101.03    5.03
   5  -1   2   99.60    5.17
  -5   1  -3   37.77    2.20
  -5   1  -3   35.86    2.36
   5   1   3   35.75    2.09
   5  -1   3   37.95    2.34
  -5  -1  -3   37.65    2.07
  -5  -1  -3   38.64    2.17
   5  -1   3   40.07    2.17
  -5   1  -4    5.42    0.68
  -5   1  -4    7.17    0.91
   5   1   4    5.73    0.41
  -5  -1  -4    7.04    0.60
  -5  -1  -4    5.97    0.58
   5  -1   4    6.44    0.72
   5  -1   4    7.14    0.66
  -5   1  -5   78.52    4.23
  -5   1  -5   81.73    4.40
  -5  -1  -5   72.97    4.12
   5  -1   5   76.95    4.21
  -5  -1  -5   74.49    4.08
   5  -1   5   69.87    4.20
  -5   1  -6    5.94    0.82
  -5   1  -6    5.99    0.89
   5  -1   6    6.35    0.85
  -5  -1  -6    5.34    0.60
  -5  -1  -6    5.59    0.73
  -5   1  -7    0.88    0.42
  -5   1  -7    0.48    0.45
  -5   1  -7    0.72    0.44
   5  -1   7    0.66    0.40
  -5  -1  -7    0.79    0.34
  -5  -1  -7    0.61    0.35
  -5   1  -8    5.55    0.97
  -5   1  -8    5.29    0.95
  -5   1  -8    4.80    0.83
  -5  -1  -8    4.93    0.73
   5  -1   8    3.62    0.80
  -5  -1  -8    6.34    0.95
  -5   1  -9    0.50    0.57
  -5   1  -9    1.23    0.59
  -5   1  -9    1.36    0.64
  -5  -1  -9    0.42    0.39
  -5  -1  -9    1.56    0.67
  -5  -1  -9    0.58    0.39
   5  -1   9    0.42    0.51
  -5   1 -10    3.90    1.03
  -5   1 -10    6.67    1.16
  -5   1 -10    6.14    1.29
  -5  -1 -10    5.86    0.90
  -5  -1 -10    5.36    1.07
  -5  -1 -10    4.77    0.90
   5  -1  10    5.86    1.08
  -5   1 -11    0.32    0.79
  -5   1 -11   -0.11    0.74
  -5   1 -11    0.59    0.79
   5  -1  11    0.82    0.71
  -5  -1 -11    0.45    0.55
  -5  -1 -11    0.91    0.83
  -5  -1 -11    0.38    0.56
  -5   1 -12    4.84    1.27
  -5   1 -12    2.97    1.06
  -5   1 -12    4.45    1.16
  -5  -1 -12    3.19    1.19
   5  -1  12    3.28    1.06
  -5  -1 -12    2.96    0.80
  -5  -1 -12    1.52    0.75
  -5   1 -13    1.39    0.96
  -5   1 -13    2.48    1.34
  -5   1 -13   -0.16    0.93
  -5  -1 -13    3.43    1.31
  -5  -1 -13    0.03    0.69
  -5  -1 -13    1.03    0.86
   5  -1  13    1.72    1.04
  -5   1 -14    0.17    1.13
  -5   1 -14    0.64    1.44
  -5   1 -14    2.58    1.10
   5  -1  14    0.20    0.97
  -5  -1 -14    0.93    0.92
  -5  -1 -14    0.47    1.37
  -5  -1 -14    0.23    0.87
  -5   1 -15    1.74    1.96
  -5   1 -15    2.52    1.35
  -5   1 -15    4.10    1.46
  -5  -1 -15    2.68    1.26
  -5  -1 -15    0.15    1.08
   5  -1  15    4.07    1.52
  -5  -1 -15    1.79    1.83
   5   2 -16    2.83    1.61
  -5  -2  16   -0.25    1.36
   5  -2 -16    0.88    1.15
   5   2 -15    0.64    1.25
  -5  -2  15    1.27    1.28
   5  -2 -15   -0.29    0.94
   5   2 -14    1.79    1.62
   5   2 -14    5.56    1.68
   5  -2 -14    2.62    1.71
  -5  -2  14    4.67    1.52
  -5  -2  14    4.26    1.57
   5  -2 -14    3.17    0.92
   5   2 -13    8.87    1.79
   5   2 -13    4.21    1.46
   5  -2 -13    9.01    1.86
  -5  -2  13   10.09    1.76
   5  -2 -13   10.39    1.45
  -5  -2  13    8.93    1.55
   5   2 -12    4.65    1.34
   5   2 -12    3.25    1.08
  -5  -2  12    2.92    1.07
   5  -2 -12    2.97    0.85
  -5  -2  12    4.09    1.33
   5  -2 -12    3.89    1.24
   5   2 -11    1.86    0.99
  -5   2  11    0.59    0.43
   5   2 -11    0.77    0.92
   5  -2 -11    0.30    0.86
  -5  -2  11    1.25    0.74
   5  -2 -11    1.76    0.75
  -5  -2  11   -0.83    0.78
   5   2 -10   22.08    2.24
  -5   2  10   21.76    1.65
   5   2 -10   23.55    2.06
  -5  -2  10   21.56    2.16
   5  -2 -10   17.57    1.98
   5  -2 -10   22.57    1.80
  -5  -2  10   22.51    2.07
  -5   2   9    5.39    0.87
   5   2  -9    6.82    1.19
   5   2  -9    7.29    1.34
  -5  -2   9    5.50    1.15
  -5  -2   9    4.66    0.98
   5  -2  -9    6.86    0.97
   5  -2  -9    5.45    1.18
  -5   2   8    4.11    0.75
   5   2  -8    5.56    1.04
   5   2  -8    3.93    0.95
  -5  -2   8    4.40    0.99
   5  -2  -8    4.60    0.92
  -5  -2   8    5.63    1.02
   5  -2  -8    2.94    0.64
  -5   2   7    2.43    0.60
   5   2  -7    2.09    0.70
   5   2  -7    2.97    0.73
   5  -2  -7    2.14    0.68
   5  -2  -7    2.77    0.62
  -5  -2   7    2.23    0.80
  -5  -2   7    1.90    0.64
   5   2  -6   14.63    1.44
   5   2  -6   13.71    1.26
  -5   2   6   14.64    1.22
  -5  -2   6   13.53    1.29
   5  -2  -6   10.69    1.08
  -5  -2   6   14.98    1.44
   5  -2  -6   16.10    1.36
  -5   2   5   23.58    1.66
   5   2  -5   22.54    1.70
   5   2  -5   24.31    1.92
   5  -2  -5   24.11    1.66
   5  -2  -5   22.78    1.75
  -5  -2   5   25.93    1.79
  -5  -2   5   23.26    1.94
   5   2  -4   -0.25    0.25
  -5   2   4    0.11    0.24
   5   2  -4   -0.33    0.28
  -5  -2   4    0.14    0.24
   5  -2  -4    0.15    0.24
  -5  -2   4    0.44    0.38
   5   2  -3    7.00    0.72
   5   2  -3    8.97    0.92
  -5   2   3    8.93    0.80
  -5  -2   3    6.97    1.00
  -5  -2   3    8.36    0.76
   5  -2  -3    7.12    0.78
   5  -2  -3    8.11    0.81
   5   2  -2    1.97    0.51
  -5   2   2    1.82    0.41
   5   2  -2    2.17    0.41
   5  -2  -2    1.87    0.44
   5  -2  -2    1.84    0.43
  -5  -2   2    2.17    0.49
  -5  -2   2    1.51    0.35
  -5   2   1    9.02    0.83
  -5   2   1    9.77    0.80
   5   2  -1    8.65    0.85
   5   2  -1    9.85    0.74
  -5  -2   1    9.28    0.89
   5  -2  -1    8.48    0.84
  -5  -2   1    9.05    0.70
   5  -2  -1    9.21    0.82
  -5   2   0    8.12    0.74
   5   2   0    7.06    0.60
  -5   2   0    7.41    0.80
   5  -2   0    7.71    0.74
  -5  -2   0    7.42    0.75
  -5  -2   0    8.51    0.61
   5  -2   0    8.12    0.83
   5   2   1  314.36   15.15
  -5   2  -1  296.50   15.22
  -5   2  -1  285.64   15.38
   5   2   1  329.89   15.03
  -5  -2  -1  292.68   15.03
  -5  -2  -1  289.78   15.19
   5  -2   1  280.38   15.37
   5  -2   1  307.55   15.24
   5   2   2    0.75    0.23
  -5   2  -2    0.56    0.27
  -5   2  -2    0.60    0.34
  -5  -2  -2    0.41    0.17
   5  -2   2    0.63    0.28
   5  -2   2    0.82    0.42
  -5  -2  -2    0.95    0.24
  -5   2  -3  128.83    7.18
   5   2   3  127.72    6.65
  -5   2  -3  129.90    7.00
   5  -2   3  135.09    6.96
  -5  -2  -3  129.05    6.79
  -5  -2  -3  139.89    6.80
  -5   2  -4    5.19    0.91
  -5   2  -4    6.05    0.78
   5  -2   4    4.61    0.78
   5  -2   4    5.30    0.73
  -5  -2  -4    5.10    0.56
  -5  -2  -4    6.67    0.54
  -5   2  -5   21.16    1.69
  -5   2  -5   19.78    1.55
  -5   2  -5   19.46    1.70
   5  -2   5   19.63    1.49
  -5  -2  -5   20.33    1.24
   5  -2   5   21.71    1.63
  -5  -2  -5   19.17    1.39
  -5   2  -6    9.82    1.20
  -5   2  -6   10.19    1.35
  -5   2  -6   11.70    1.46
  -5  -2  -6   10.39    1.01
   5  -2   6   10.88    1.06
  -5  -2  -6   11.66    0.81
  -5   2  -7   14.12    1.51
  -5   2  -7   15.47    1.39
  -5   2  -7   12.80    1.39
  -5  -2  -7   13.34    0.97
   5  -2   7   14.46    1.35
  -5  -2  -7   14.76    1.29
  -5   2  -8    4.83    1.04
  -5   2  -8    2.68    0.80
  -5   2  -8    5.05    0.94
  -5  -2  -8    2.35    0.45
  -5  -2  -8    2.27    0.63
   5  -2   8    2.15    0.68
  -5   2  -9    3.27    1.03
  -5   2  -9    5.76    1.06
  -5   2  -9    6.14    1.09
   5  -2   9    7.08    1.14
  -5  -2  -9    4.34    0.61
  -5  -2  -9    4.38    0.95
  -5   2 -10   20.58    2.08
  -5   2 -10   23.21    2.07
  -5   2 -10   17.26    1.98
  -5  -2 -10   20.76    1.97
  -5  -2 -10   22.27    1.57
   5  -2  10   18.84    1.92
  -5  -2 -10   22.60    1.52
  -5   2 -11   12.06    1.77
  -5   2 -11   10.84    1.72
  -5   2 -11   12.04    1.79
  -5  -2 -11    9.87    1.12
  -5  -2 -11   10.02    1.08
   5  -2  11   11.68    1.70
  -5  -2 -11   12.67    1.74
  -5   2 -12   10.09    1.82
  -5   2 -12   10.59    1.69
  -5   2 -12    8.90    1.76
  -5  -2 -12    9.35    1.19
  -5  -2 -12   10.99    1.71
   5  -2  12   11.40    1.71
  -5  -2 -12   10.34    1.15
  -5   2 -13   12.36    2.10
  -5   2 -13   12.37    2.02
  -5   2 -13   11.37    2.01
   5  -2  13   11.79    1.93
  -5  -2 -13   11.75    1.43
  -5  -2 -13   11.07    1.29
  -5  -2 -13   10.52    1.93
  -5   2 -14    2.44    1.21
  -5   2 -14    3.17    1.78
  -5   2 -14    4.87    1.42
  -5  -2 -14    1.87    1.59
  -5  -2 -14    3.34    1.00
  -5  -2 -14    1.43    0.85
   5  -2  14    1.05    1.20
  -5   2 -15    6.08    1.68
  -5   2 -15    2.45    2.07
  -5   2 -15    3.79    1.61
  -5  -2 -15    3.92    1.08
  -5  -2 -15    3.76    1.07
  -5  -2 -15    4.37    1.90
   5  -2  15    1.67    1.38
   5   3 -15    6.05    1.87
   5  -3 -15    5.50    1.30
  -5  -3  15    5.83    1.75
   5   3 -14   -0.40    1.33
   5   3 -14    0.03    1.37
  -5  -3  14   -1.35    1.58
   5  -3 -14    2.08    1.67
   5  -3 -14   -0.20    0.73
  -5  -3  14    0.72    1.17
   5   3 -13    0.22    1.36
   5   3 -13    1.65    1.35
   5  -3 -13   -0.68    1.25
  -5  -3  13    1.75    1.13
  -5  -3  13    0.79    1.35
   5  -3 -13    2.10    0.77
   5   3 -12   -1.27    0.93
   5   3 -12   -0.36    1.00
   5  -3 -12    0.32    0.60
   5  -3 -12   -1.82    1.06
  -5  -3  12    0.65    0.81
  -5  -3  12    1.03    1.18
   5   3 -11    1.59    0.81
   5   3 -11    1.90    0.86
   5  -3 -11    2.41    0.70
   5  -3 -11    0.64    0.90
  -5  -3  11    1.12    1.03
  -5  -3  11    0.08    0.72
  -5   3  10   -0.13    0.30
   5   3 -10   -1.50    0.71
  -5   3  10    0.18    0.33
   5   3 -10    0.00    0.73
  -5  -3  10    1.13    0.89
   5  -3 -10   -0.51    0.64
   5  -3 -10   -0.27    0.43
  -5  -3  10    0.35    0.64
   5   3  -9    0.73    0.64
   5   3  -9    2.22    0.92
  -5   3   9    1.13    0.46
  -5  -3   9    1.32    0.98
   5  -3  -9    0.97    0.45
  -5  -3   9    1.40    0.76
   5  -3  -9    1.14    0.76
  -5   3   8    6.02    0.82
   5   3  -8    6.28    1.14
   5   3  -8    6.17    1.22
  -5  -3   8    5.26    1.25
   5  -3  -8    5.08    1.05
  -5  -3   8    4.93    1.06
   5  -3  -8    6.29    0.89
   5   3  -7    5.36    1.08
   5   3  -7    9.59    1.27
  -5   3   7    7.41    0.93
  -5  -3   7    9.70    1.43
   5  -3  -7    8.56    1.19
   5  -3  -7    6.59    0.90
  -5  -3   7    5.83    1.03
  -5   3   6   26.36    1.76
   5   3  -6   26.17    2.23
   5   3  -6   24.78    1.94
  -5  -3   6   23.56    1.91
  -5  -3   6   25.52    2.22
   5  -3  -6   24.25    1.78
   5   3  -5    1.08    0.49
   5   3  -5    1.96    0.65
  -5   3   5    1.37    0.39
   5  -3  -5    0.81    0.34
   5  -3  -5    1.91    0.53
  -5  -3   5    1.37    0.73
  -5  -3   5    1.97    0.54
  -5   3   4   25.65    1.73
   5   3  -4   27.21    2.08
   5   3  -4   26.40    1.85
   5  -3  -4   26.54    1.90
  -5  -3   4   24.74    1.80
  -5  -3   4   25.04    2.05
   5  -3  -4   24.58    1.78
  -5   3   3  257.92   12.31
   5   3  -3  225.89   12.29
   5   3  -3  253.55   12.63
   5  -3  -3  228.84   12.35
  -5  -3   3  239.33   12.28
   5  -3  -3  237.93   12.39
  -5  -3   3  221.86   12.57
  -5   3   2    7.60    0.91
   5   3  -2    5.73    0.81
  -5   3   2    7.22    0.80
   5   3  -2    8.22    1.06
   5  -3  -2    8.56    0.87
  -5  -3   2    8.00    0.76
  -5  -3   2    7.14    1.04
   5  -3  -2    7.04    0.97
  -5   3   1   25.23    1.76
  -5   3   1   24.38    1.71
   5   3  -1   24.42    1.75
   5   3  -1   22.23    1.60
  -5  -3   1   25.25    1.61
   5  -3  -1   26.98    1.86
  -5  -3   1   23.65    1.82
   5  -3  -1   25.48    1.77
  -5   3   0   14.98    1.21
   5   3   0   14.57    1.16
  -5   3   0   13.55    1.24
   5   3   0   13.56    1.07
  -5  -3   0   14.14    1.23
  -5  -3   0   14.10    1.07
   5  -3   0   16.66    1.26
   5  -3   0   14.32    1.29
   5   3   1   10.85    0.87
  -5   3  -1   10.99    1.03
   5   3   1   11.22    0.88
  -5   3  -1   10.93    1.11
   5  -3   1    8.67    1.19
   5  -3   1   10.57    1.00
  -5  -3  -1   10.07    0.96
  -5  -3  -1   12.06    0.91
   5   3   2   17.97    1.17
  -5   3  -2   19.35    1.43
   5   3   2   14.77    1.07
   5   3   2   19.36    1.20
  -5   3  -2   13.64    1.36
  -5  -3  -2   17.26    1.21
   5  -3   2   14.60    1.30
   5  -3   2   19.24    1.52
  -5  -3  -2   15.85    1.23
  -5   3  -3  121.11    6.68
   5   3   3  120.91    6.16
  -5   3  -3  124.44    6.86
  -5   3  -3  123.63    6.97
   5   3   3  124.89    6.18
  -5  -3  -3  116.91    6.38
   5  -3   3  119.68    6.80
   5  -3   3  125.56    6.64
  -5  -3  -3  120.60    6.45
  -5   3  -4  214.58   11.72
  -5   3  -4  215.44   11.60
  -5   3  -4  229.06   11.47
   5  -3   4  222.34   11.36
   5  -3   4  207.55   11.53
  -5  -3  -4  211.42   11.17
  -5  -3  -4  218.04   11.01
  -5   3  -5   31.25    2.46
  -5   3  -5   29.83    2.35
  -5   3  -5   29.00    2.19
  -5  -3  -5   31.88    2.00
  -5  -3  -5   31.20    1.76
   5  -3   5   30.06    2.12
  -5  -3  -5   30.47    2.01
  -5   3  -6   18.37    1.76
  -5   3  -6   18.26    1.66
  -5   3  -6   19.61    1.85
  -5  -3  -6   16.85    1.46
  -5  -3  -6   19.57    1.14
  -5  -3  -6   19.74    1.49
   5  -3   6   17.84    1.55
   5  -3   6   19.88    1.74
  -5   3  -7   24.64    2.04
  -5   3  -7   25.81    2.19
  -5   3  -7   25.90    2.28
  -5  -3  -7   23.38    1.85
  -5  -3  -7   25.11    1.42
   5  -3   7   24.91    1.96
  -5   3  -8    9.25    1.48
  -5   3  -8   13.12    1.64
  -5   3  -8    9.40    1.61
  -5  -3  -8   10.34    1.29
   5  -3   8   11.22    1.46
  -5  -3  -8   10.64    0.72
  -5   3  -9   12.18    1.60
  -5   3  -9    9.39    1.63
  -5   3  -9    7.74    1.39
  -5  -3  -9    9.59    0.70
   5  -3   9    7.80    1.29
  -5  -3  -9   13.60    1.51
  -5   3 -10   31.36    2.70
  -5   3 -10   32.84    2.93
  -5   3 -10   29.16    2.66
  -5  -3 -10   28.43    2.44
  -5  -3 -10   31.38    1.81
  -5  -3 -10   32.15    1.86
   5  -3  10   31.47    2.60
  -5   3 -11    1.76    1.01
  -5   3 -11    2.29    1.05
  -5   3 -11    2.16    1.16
   5  -3  11    3.97    1.08
  -5  -3 -11    2.04    0.44
  -5  -3 -11    1.40    0.46
  -5  -3 -11    2.03    1.04
  -5   3 -12    6.94    1.70
  -5   3 -12    6.80    1.62
  -5   3 -12    6.48    1.57
  -5  -3 -12    7.20    0.84
  -5  -3 -12    4.68    0.68
  -5  -3 -12    6.62    1.47
   5  -3  12    4.22    1.27
  -5   3 -13   12.53    2.12
  -5   3 -13   15.60    2.49
  -5   3 -13   12.50    2.28
  -5  -3 -13   14.40    2.18
  -5  -3 -13   15.18    1.25
   5  -3  13   15.49    2.22
  -5  -3 -13   14.23    1.19
  -5   3 -14    1.83    1.40
  -5   3 -14    3.47    1.85
  -5   3 -14   -0.15    1.51
  -5  -3 -14    0.52    0.60
  -5  -3 -14    0.97    1.57
   5  -3  14   -1.59    1.14
  -5  -3 -14    0.35    0.53
  -5   3 -15    1.82    1.59
  -5   3 -15    1.24    1.81
  -5  -3 -15    1.21    0.66
  -5  -3 -15    2.61    0.71
  -5  -3 -15   -2.12    1.86
   5  -3  15    1.14    1.46
   5   4 -15    4.63    1.63
   5   4 -15    7.19    2.19
   5  -4 -15    1.31    1.06
  -5  -4  15    3.31    1.63
   5   4 -14   15.23    2.54
   5  -4 -14   12.61    1.61
  -5  -4  14   10.69    2.06
   5   4 -13    1.89    1.39
   5   4 -13    1.30    1.42
  -5  -4  13    1.09    0.99
   5  -4 -13   -1.98    1.39
   5  -4 -13    0.06    0.75
  -5  -4  13   -1.18    1.75
   5   4 -12    4.57    1.44
   5   4 -12    5.94    1.66
   5  -4 -12    5.98    1.51
  -5  -4  12    8.82    1.90
  -5  -4  12    5.07    1.31
   5  -4 -12    3.84    0.93
   5   4 -11   -0.15    1.01
   5   4 -11    0.00    0.97
   5  -4 -11    1.25    0.57
  -5  -4  11    0.97    0.84
   5  -4 -11    2.45    1.06
  -5  -4  11    0.35    1.13
   5   4 -10   29.38    2.82
   5   4 -10   32.11    2.75
   5  -4 -10   30.42    2.21
   5  -4 -10   28.01    2.64
  -5  -4  10   31.72    2.69
  -5  -4  10   26.30    3.16
   5   4  -9    0.89    0.74
  -5   4   9    0.16    0.37
  -5   4   9    0.00    0.32
   5   4  -9    0.42    0.89
  -5  -4   9    0.37    0.96
   5  -4  -9    1.44    0.78
  -5  -4   9   -0.71    0.41
   5  -4  -9    0.66    0.53
  -5   4   8    0.72    0.48
   5   4  -8    1.67    0.91
  -5   4   8    1.06    0.47
   5   4  -8    1.15    0.63
   5  -4  -8    0.60    0.47
   5  -4  -8    1.01    0.63
   5  -4  -8    0.71    0.59
  -5  -4   8    0.47    0.63
  -5  -4   8   -0.04    0.55
  -5   4   7    4.35    0.81
  -5   4   7    2.94    0.58
   5   4  -7    2.84    1.01
   5   4  -7    4.52    0.96
  -5  -4   7    5.04    1.23
  -5  -4   7    4.20    0.91
   5  -4  -7    4.49    0.76
   5  -4  -7    5.75    1.01
   5   4  -6    0.19    0.65
  -5   4   6    0.31    0.36
   5   4  -6   -0.35    0.46
  -5   4   6    0.76    0.44
  -5  -4   6   -0.50    0.36
   5  -4  -6    0.27    0.35
   5  -4  -6    0.20    0.47
  -5  -4   6   -0.21    0.68
   5   4  -5   79.86    4.72
   5   4  -5   65.52    4.26
  -5   4   5   76.76    4.08
  -5  -4   5   69.48    4.26
   5  -4  -5   68.86    4.19
  -5  -4   5   61.59    4.54
   5  -4  -5   76.19    4.41
   5   4  -4    0.66    0.41
  -5   4   4    0.28    0.31
   5   4  -4   -0.01    0.39
  -5  -4   4    0.39    0.64
   5  -4  -4    0.15    0.24
   5  -4  -4    0.18    0.38
  -5  -4   4    0.18    0.37
  -5   4   3   64.98    3.64
   5   4  -3   56.20    3.67
   5   4  -3   64.86    3.98
   5  -4  -3   59.82    3.74
  -5  -4   3   58.77    3.98
  -5  -4   3   64.79    3.67
   5  -4  -3   58.31    3.76
   5   4  -2   30.18    2.16
   5   4  -2   30.10    2.32
  -5   4   2   31.06    2.20
  -5   4   2   35.34    2.24
  -5   4   2   33.80    2.43
  -5  -4   2   31.70    2.40
  -5  -4   2   32.24    2.13
   5  -4  -2   32.65    2.29
   5  -4  -2   28.96    2.20
  -5   4   1   16.52    1.43
   5   4  -1   17.50    1.42
  -5   4   1   19.71    1.69
  -5   4   1   16.07    1.43
   5   4  -1   16.80    1.66
  -5  -4   1   17.63    1.36
   5  -4  -1   19.15    1.56
   5  -4  -1   15.70    1.45
  -5  -4   1   16.80    1.53
  -5   4   0   15.35    1.48
  -5   4   0   17.08    1.49
   5   4   0   20.89    1.54
   5   4   0   17.36    1.41
  -5   4   0   18.98    1.73
   5   4   0   21.28    1.52
  -5  -4   0   18.30    1.41
   5  -4   0   17.57    1.60
   5  -4   0   17.30    1.50
  -5  -4   0   19.21    1.57
  -5   4  -1   10.68    1.19
  -5   4  -1   12.12    1.21
   5   4   1   11.19    1.06
   5   4   1    9.62    0.98
   5   4   1   13.51    1.10
  -5   4  -1   11.79    1.32
  -5  -4  -1   13.57    1.10
  -5  -4  -1   13.47    1.24
   5  -4   1   12.33    1.22
   5  -4   1   13.24    1.35
  -5   4  -2    0.69    0.57
   5   4   2    0.77    0.37
  -5   4  -2    0.62    0.45
   5   4   2    0.60    0.32
   5   4   2    0.46    0.26
  -5   4  -2    1.58    0.60
   5  -4   2    1.42    0.49
   5  -4   2    1.27    0.46
  -5  -4  -2    0.81    0.46
  -5  -4  -2    0.44    0.35
   5   4   3   31.29    1.70
  -5   4  -3   30.16    2.23
  -5   4  -3   29.39    2.42
   5   4   3   27.59    1.72
  -5   4  -3   28.51    2.29
   5  -4   3   30.57    2.19
   5  -4   3   32.45    2.37
  -5  -4  -3   34.35    2.07
  -5  -4  -3   28.23    2.01
  -5   4  -4    5.84    0.96
  -5   4  -4    4.90    1.06
  -5   4  -4    5.36    1.13
  -5  -4  -4    4.32    0.71
   5  -4   4    4.28    0.89
   5  -4   4    4.73    0.89
  -5  -4  -4    5.34    0.72
  -5   4  -5    5.70    1.03
  -5   4  -5    3.43    0.92
   5  -4   5    6.19    0.93
  -5  -4  -5    4.80    0.83
   5  -4   5    4.80    1.04
  -5  -4  -5    5.62    0.70
  -5   4  -6   -0.14    0.46
  -5   4  -6   -0.22    0.62
  -5   4  -6    0.78    0.54
  -5  -4  -6    0.41    0.26
   5  -4   6   -0.18    0.57
   5  -4   6    0.17    0.42
  -5  -4  -6    0.23    0.37
  -5   4  -7    0.33    0.60
  -5   4  -7    0.63    0.70
  -5   4  -7    1.39    0.73
  -5  -4  -7   -0.02    0.41
  -5  -4  -7    0.73    0.48
   5  -4   7   -0.09    0.51
  -5  -4  -7    0.23    0.25
  -5   4  -8    9.10    1.46
  -5   4  -8    8.17    1.50
  -5   4  -8    7.89    1.61
   5  -4   8   12.69    1.59
  -5  -4  -8    9.89    0.69
  -5  -4  -8    8.88    1.30
  -5  -4  -8    8.83    1.30
  -5   4  -9   15.68    2.29
  -5   4  -9   14.43    1.97
  -5   4  -9   16.25    2.19
  -5  -4  -9   14.22    0.84
   5  -4   9   12.58    1.72
  -5  -4  -9   11.75    1.56
  -5  -4  -9   12.52    1.63
  -5   4 -10    0.78    0.96
  -5   4 -10    2.74    1.13
  -5   4 -10    0.65    0.98
  -5  -4 -10    2.54    0.91
   5  -4  10    1.48    0.90
  -5  -4 -10    2.04    1.05
  -5   4 -11    0.27    1.11
  -5   4 -11    0.18    0.81
  -5   4 -11    0.12    0.99
  -5  -4 -11   -0.32    0.93
   5  -4  11   -0.06    0.86
  -5   4 -12    3.35    1.41
  -5   4 -12    2.20    1.29
  -5   4 -12    4.08    1.58
  -5  -4 -12    1.79    1.28
   5  -4  12    3.05    1.17
  -5   4 -13    4.26    1.67
  -5   4 -13    4.60    1.94
  -5   4 -13    4.69    1.70
  -5  -4 -13    5.36    1.60
   5  -4  13    5.48    1.56
  -5   4 -14    0.70    1.59
  -5   4 -14    4.49    1.72
  -5   4 -14    0.49    2.10
   5  -4  14    1.04    1.38
  -5  -4 -14    4.77    1.74
   5   5 -14    7.38    2.10
   5   5 -14    4.52    2.19
   5  -5 -14    5.96    1.23
  -5  -5  14    5.04    1.71
   5  -5 -14    4.32    1.76
   5   5 -13   -2.25    1.63
   5   5 -13   -2.25    1.63
   5   5 -13    1.87    1.57
   5  -5 -13    1.54    1.51
  -5  -5  13   -2.16    1.93
   5  -5 -13    0.78    1.19
   5  -5 -13    0.60    0.73
  -5  -5  13    0.26    1.20
   5   5 -12    4.00    1.78
   5   5 -12    8.03    1.97
   5   5 -12    4.46    1.88
  -5  -5  12    6.03    1.49
   5  -5 -12    4.67    1.58
   5  -5 -12    3.17    0.93
   5  -5 -12    4.50    1.43
  -5  -5  12    6.28    1.94
   5   5 -11    2.91    1.48
   5   5 -11    4.65    1.69
   5   5 -11    4.76    1.37
   5  -5 -11    3.51    1.12
   5  -5 -11    5.18    1.43
  -5  -5  11    3.35    1.25
  -5  -5  11    3.56    1.53
   5  -5 -11    4.15    0.90
   5   5 -10   26.67    2.65
   5   5 -10   24.86    2.70
  -5  -5  10   23.77    2.48
   5  -5 -10   28.01    2.21
   5  -5 -10   31.31    2.70
  -5  -5  10   27.17    2.83
   5  -5 -10   28.37    2.66
   5   5  -9   18.09    2.61
   5   5  -9   15.81    2.20
   5  -5  -9   20.80    2.11
   5  -5  -9   18.74    1.67
  -5  -5   9   17.07    2.16
  -5  -5   9   17.59    2.50
   5  -5  -9   20.41    2.14
   5   5  -8    2.87    1.00
  -5   5   8    1.60    0.56
  -5   5   8    1.26    0.50
   5   5  -8    2.53    1.11
   5  -5  -8    2.60    0.76
  -5  -5   8    2.69    1.02
   5  -5  -8    1.22    0.70
  -5  -5   8    3.13    0.91
  -5   5   7   13.48    1.18
   5   5  -7   14.65    2.17
  -5   5   7   13.03    1.32
   5   5  -7   11.88    1.67
   5  -5  -7   13.51    1.73
   5  -5  -7   11.04    1.25
  -5  -5   7   13.92    2.17
  -5  -5   7   15.25    1.58
  -5   5   6    4.09    0.68
   5   5  -6    1.94    0.81
  -5   5   6    3.00    0.77
   5   5  -6    1.66    0.94
  -5  -5   6    1.69    1.00
   5  -5  -6    3.52    0.92
   5  -5  -6    2.65    0.79
  -5  -5   6    2.54    0.80
   5   5  -5   16.50    1.72
  -5   5   5   16.90    1.57
  -5   5   5   19.17    1.44
   5   5  -5   18.13    1.90
   5  -5  -5   14.52    1.63
   5  -5  -5   19.37    1.63
  -5  -5   5   14.71    2.14
  -5  -5   5   18.31    1.65
  -5   5   4   52.41    3.21
  -5   5   4   58.77    3.54
   5   5  -4   50.42    3.46
   5   5  -4   57.61    3.81
   5  -5  -4   46.56    3.44
   5  -5  -4   48.58    3.37
  -5  -5   4   53.33    3.38
  -5  -5   4   53.29    3.78
   5   5  -3   26.76    2.18
  -5   5   3   27.41    2.04
   5   5  -3   25.60    2.23
  -5   5   3   25.60    2.10
   5   5  -3   24.71    2.00
  -5   5   3   24.53    1.85
   5  -5  -3   18.94    1.86
   5  -5  -3   25.42    1.99
  -5  -5   3   21.42    2.18
   5   5  -2    2.40    0.78
   5   5  -2    3.26    0.81
  -5   5   2    3.44    0.74
  -5   5   2    2.13    0.62
   5   5  -2    2.09    0.69
  -5  -5   2    2.53    0.76
   5  -5  -2    1.63    0.64
  -5  -5   2    2.48    0.66
   5  -5  -2    1.19    0.56
  -5   5   1   11.06    1.42
  -5   5   1   10.75    1.35
   5   5  -1   10.45    1.38
  -5   5   1   10.50    1.51
   5   5  -1    8.86    1.15
  -5  -5   1    6.30    1.16
   5  -5  -1   10.13    1.34
  -5  -5   1   10.16    1.08
   5  -5  -1    9.96    1.35
  -5   5   0    0.49    0.42
   5   5   0    0.61    0.47
   5   5   0    0.96    0.49
  -5   5   0    0.58    0.50
  -5   5   0    0.88    0.47
   5   5   0    1.06    0.54
   5  -5   0    1.34    0.62
  -5  -5   0    1.37    0.42
  -5  -5   0    0.36    0.51
   5  -5   0    0.85    0.55
  -5   5  -1    0.03    0.52
   5   5   1   -0.58    0.34
   5   5   1   -0.52    0.34
  -5   5  -1   -0.27    0.46
   5   5   1    0.52    0.38
  -5   5  -1    0.59    0.46
   5  -5   1    0.17    0.33
  -5  -5  -1    0.24    0.38
   5  -5   1    0.37    0.40
  -5  -5  -1   -0.28    0.37
   5   5   2   21.91    1.57
  -5   5  -2   18.46    1.92
   5   5   2   21.99    1.65
  -5   5  -2   22.65    1.90
  -5   5  -2   23.46    1.95
   5   5   2   19.61    1.45
   5  -5   2   21.37    1.82
  -5  -5  -2   19.96    1.77
  -5  -5  -2   19.26    1.66
   5  -5   2   18.53    1.86
  -5   5  -3   21.40    2.02
   5   5   3   19.86    1.58
   5   5   3   20.74    1.28
  -5   5  -3   20.34    1.96
   5   5   3   17.68    1.31
  -5   5  -3   21.94    1.89
  -5  -5  -3   18.32    1.60
   5  -5   3   16.62    1.75
  -5  -5  -3   20.52    1.65
   5  -5   3   21.59    1.83
  -5   5  -4   17.30    1.77
  -5   5  -4   15.10    1.65
  -5   5  -4   17.73    2.27
  -5  -5  -4   15.17    1.43
   5  -5   4   20.87    1.75
   5  -5   4   17.55    1.82
  -5  -5  -4   16.95    1.49
  -5   5  -5   32.91    2.85
  -5   5  -5   31.46    2.72
  -5   5  -5   33.56    2.65
   5  -5   5   35.64    2.57
  -5  -5  -5   32.21    2.36
   5  -5   5   35.67    2.73
  -5  -5  -5   31.76    2.21
  -5   5  -6   -0.69    0.59
  -5   5  -6   -0.70    0.50
  -5   5  -6   -0.09    0.77
   5  -5   6   -0.37    0.71
  -5  -5  -6   -0.52    0.37
   5  -5   6   -0.37    0.44
  -5  -5  -6   -0.22    0.47
  -5   5  -7   11.80    2.01
  -5   5  -7   12.21    1.75
  -5   5  -7   12.67    1.93
  -5  -5  -7   14.31    1.66
  -5  -5  -7    9.99    1.00
  -5   5  -8    1.52    0.97
  -5   5  -8    1.68    1.14
  -5   5  -8    0.99    0.94
  -5  -5  -8    1.40    0.67
   5  -5   8    2.16    0.79
  -5  -5  -8    0.97    0.44
  -5  -5  -8    1.90    0.86
  -5   5  -9    1.28    1.07
  -5   5  -9    0.97    1.00
  -5   5  -9   -0.79    1.00
  -5  -5  -9   -0.25    0.80
   5  -5   9    1.11    0.79
  -5  -5  -9   -0.14    0.74
  -5  -5  -9    0.43    0.29
  -5   5 -10    1.37    0.91
  -5   5 -10    0.19    1.19
  -5   5 -10    0.47    1.12
  -5  -5 -10   -0.96    0.85
  -5  -5 -10   -0.21    0.82
   5  -5  10   -0.20    0.84
  -5   5 -11    0.37    1.23
  -5   5 -11    1.16    1.43
  -5   5 -11    0.83    1.34
  -5  -5 -11   -0.04    1.05
  -5  -5 -11    0.62    0.96
   5  -5  11    0.81    0.98
  -5   5 -12   -0.81    1.39
  -5   5 -12    1.46    1.64
  -5   5 -12   -0.81    1.24
  -5  -5 -12   -3.22    1.16
   5  -5  12   -0.81    1.02
  -5  -5 -12    0.17    1.07
  -5   5 -13    4.49    1.85
  -5   5 -13    7.63    2.07
  -5   5 -13    2.80    1.94
  -5  -5 -13    4.42    1.74
  -5  -5 -13    2.63    1.46
   5  -5  13    4.70    1.54
  -5   5 -14    8.10    2.55
  -5   5 -14   14.55    2.74
  -5  -5 -14   14.72    2.34
  -5  -5 -14   14.08    2.44
   5  -5  14   14.10    2.41
   5   6 -14   -2.23    2.28
   5   6 -14    5.11    2.14
   5  -6 -14   -0.02    1.00
  -5  -6  14    1.89    1.60
   5  -6 -14    1.71    1.67
   5   6 -13   -1.12    1.97
   5   6 -13    4.05    1.84
  -5  -6  13    0.33    1.31
   5  -6 -13    2.20    0.94
   5  -6 -13    0.39    1.34
   5   6 -12    4.93    1.93
   5   6 -12   -0.42    1.79
   5   6 -12    0.75    1.61
  -5  -6  12    2.44    2.06
   5  -6 -12    5.08    1.07
   5  -6 -12    3.64    1.72
   5  -6 -12    3.47    1.29
  -5  -6  12    3.11    1.26
   5   6 -11    8.84    2.03
   5   6 -11    8.07    2.28
   5   6 -11    8.43    2.23
   5  -6 -11   13.51    2.13
  -5  -6  11   12.11    2.54
   5  -6 -11    9.53    1.84
   5  -6 -11    8.87    1.36
  -5  -6  11   11.09    1.88
   5   6 -10   27.91    3.26
   5   6 -10   32.93    3.08
   5   6 -10   34.89    3.45
   5  -6 -10   28.95    2.88
   5  -6 -10   31.97    2.47
  -5  -6  10   24.81    3.50
   5  -6 -10   28.86    2.91
  -5  -6  10   31.34    2.88
   5   6  -9    1.80    1.23
   5   6  -9    6.35    1.70
   5   6  -9    6.26    1.55
   5  -6  -9    4.53    1.02
  -5  -6   9    3.36    1.11
  -5  -6   9    2.88    1.29
   5  -6  -9    4.47    1.28
  -5   6   8    1.48    0.58
   5   6  -8    1.03    1.17
   5   6  -8    1.94    1.02
   5   6  -8    1.63    1.06
  -5   6   8    0.71    0.50
  -5  -6   8    1.90    0.78
  -5  -6   8    0.13    1.32
   5  -6  -8    0.73    0.64
   5  -6  -8   -0.23    0.77
   5   6  -7    8.79    1.76
   5   6  -7    6.56    1.33
   5   6  -7    9.18    1.77
  -5   6   7    6.78    1.04
  -5   6   7    6.67    0.91
   5  -6  -7    4.35    0.88
   5  -6  -7    7.07    1.31
  -5  -6   7    7.78    1.32
  -5  -6   7    6.52    1.70
  -5   6   6   12.62    1.56
   5   6  -6   14.67    2.04
   5   6  -6   16.07    2.21
   5   6  -6   15.49    1.94
  -5   6   6   15.66    1.33
  -5  -6   6   14.60    1.78
  -5  -6   6   10.78    1.99
   5  -6  -6   14.11    1.51
   5  -6  -6   11.59    1.70
   5   6  -5    6.46    1.41
   5   6  -5    5.96    1.41
   5   6  -5    7.99    1.37
  -5   6   5    5.12    0.86
  -5   6   5    6.78    1.13
   5  -6  -5    4.98    1.09
  -5  -6   5    5.43    1.57
   5  -6  -5    6.79    1.21
  -5  -6   5    4.68    0.98
   5   6  -4   18.70    2.01
  -5   6   4   22.37    1.70
   5   6  -4   22.81    2.19
   5   6  -4   17.33    1.91
  -5   6   4   17.93    1.85
   5  -6  -4   17.90    1.76
  -5  -6   4   21.91    1.86
   5  -6  -4   22.04    2.02
  -5  -6   4   18.69    2.49
   5   6  -3    0.65    0.73
   5   6  -3   -0.04    0.50
   5   6  -3    0.48    0.57
  -5   6   3    0.56    0.60
  -5   6   3    0.21    0.57
  -5   6   3    0.66    0.52
   5  -6  -3    1.10    0.67
  -5  -6   3   -0.47    0.39
   5  -6  -3    0.78    0.60
  -5  -6   3    0.54    0.61
   5   6  -2    3.80    1.02
  -5   6   2    4.62    1.03
  -5   6   2    2.94    0.78
   5   6  -2    2.85    0.82
   5   6  -2    3.16    0.87
   5  -6  -2    3.44    0.93
  -5  -6   2    2.08    0.80
  -5  -6   2    3.35    0.81
   5  -6  -2    2.81    0.75
  -5   6   1    0.07    0.58
   5   6  -1    0.14    0.55
  -5   6   1   -0.20    0.56
  -5   6   1    0.05    0.62
   5   6  -1    1.05    0.62
   5  -6  -1    1.11    0.53
  -5  -6   1    0.93    0.59
  -5  -6   1    0.56    0.52
   5  -6  -1    0.17    0.55
   5   6   0    4.71    0.97
  -5   6   0    6.21    1.16
   5   6   0    6.52    1.10
  -5   6   0    3.67    1.08
   5   6   0    6.12    1.08
  -5   6   0    5.54    1.16
  -5  -6   0    4.42    1.11
  -5  -6   0    4.53    0.92
   5  -6   0    3.98    0.97
   5  -6   0    7.04    1.25
  -5   6  -1    8.19    1.44
  -5   6  -1    6.94    1.26
   5   6   1    6.27    0.94
   5   6   1    6.36    1.01
  -5   6  -1    7.28    1.31
   5   6   1    9.08    1.28
   5  -6   1    7.19    1.33
   5  -6   1    5.77    1.08
  -5  -6  -1   11.69    1.56
  -5  -6  -1    7.44    1.13
  -5   6  -2    5.81    1.17
   5   6   2    6.49    0.97
   5   6   2    7.53    0.97
   5   6   2    6.21    1.06
  -5   6  -2    7.94    1.44
  -5   6  -2    6.80    1.40
   5  -6   2   10.63    1.41
  -5  -6  -2    9.33    1.29
   5  -6   2    6.74    1.32
  -5  -6  -2    8.32    1.29
  -5   6  -3   14.25    2.05
   5   6   3   11.87    1.02
  -5   6  -3   14.49    1.88
  -5   6  -3   12.56    1.74
   5   6   3   12.26    1.11
   5   6   3   12.06    1.31
   5  -6   3   16.20    1.69
  -5  -6  -3   11.05    1.48
   5  -6   3   15.95    1.82
  -5  -6  -3   10.01    1.36
  -5   6  -4   13.05    1.76
  -5   6  -4    9.75    1.62
  -5   6  -4    9.68    1.78
  -5  -6  -4    8.65    1.26
   5  -6   4    9.66    1.56
   5  -6   4   10.58    1.49
  -5  -6  -4    8.96    1.33
  -5   6  -5   22.21    2.21
  -5   6  -5   25.30    2.53
  -5   6  -5   26.09    2.55
  -5  -6  -5   23.35    2.07
  -5  -6  -5   22.12    1.93
   5  -6   5   25.76    2.35
   5  -6   5   23.02    2.10
  -5   6  -6    2.63    0.93
  -5   6  -6    1.41    1.00
  -5   6  -6    1.33    0.85
   5  -6   6    0.85    0.65
  -5  -6  -6    1.23    0.67
  -5  -6  -6    1.15    0.77
   5  -6   6    2.65    0.81
  -5   6  -7    0.01    0.97
  -5   6  -7    0.93    1.20
  -5   6  -7    1.25    0.84
  -5  -6  -7    0.12    0.52
  -5  -6  -7    2.34    0.81
   5  -6   7   -0.35    0.67
  -5   6  -8    3.46    1.19
  -5   6  -8    2.54    1.08
  -5   6  -8    1.96    1.21
   5  -6   8    3.86    1.03
  -5  -6  -8    4.10    0.74
  -5  -6  -8    4.61    1.17
  -5   6  -9    1.36    1.31
  -5   6  -9    2.54    1.33
  -5   6  -9    0.83    1.24
  -5  -6  -9    2.65    0.61
  -5  -6  -9    0.97    0.96
  -5  -6  -9    2.65    1.12
   5  -6   9    1.54    0.90
  -5   6 -10    5.81    1.85
  -5   6 -10    7.37    1.80
  -5   6 -10    7.22    1.91
  -5  -6 -10    6.57    1.46
  -5  -6 -10    7.53    1.53
   5  -6  10    4.81    1.45
  -5   6 -11   -1.34    1.39
  -5   6 -11    1.03    1.21
  -5   6 -11    1.68    1.63
  -5  -6 -11    1.85    1.32
  -5  -6 -11   -0.07    1.07
   5  -6  11    0.07    0.92
  -5   6 -12    5.28    1.85
  -5   6 -12    4.73    2.12
  -5   6 -12    5.12    1.91
  -5  -6 -12    3.44    1.47
   5  -6  12    5.64    1.75
  -5  -6 -12    1.71    1.61
  -5   6 -13   -1.49    1.97
  -5   6 -13    2.13    1.84
  -5  -6 -13   -1.93    1.41
  -5  -6 -13   -2.18    1.71
   5  -6  13   -1.97    1.30
   5   7 -13    1.04    2.16
   5   7 -13    0.88    2.51
   5  -7 -13    0.24    1.17
  -5  -7  13    1.79    1.67
   5  -7 -13   -0.53    1.55
   5   7 -12    2.93    2.21
   5   7 -12    3.69    2.14
   5  -7 -12    1.88    1.52
  -5  -7  12    4.09    1.63
  -5  -7  12   -0.96    2.53
   5  -7 -12    2.37    1.09
   5   7 -11    1.05    1.90
   5   7 -11   -0.56    1.30
   5   7 -11   -1.55    1.77
   5  -7 -11   -1.63    1.29
  -5  -7  11    0.11    1.21
  -5  -7  11   -1.04    1.50
   5  -7 -11   -0.39    0.81
   5  -7 -11    0.32    1.22
   5   7 -10    1.28    1.60
   5   7 -10   -1.81    1.42
   5   7 -10    1.23    1.23
  -5  -7  10    0.55    0.95
   5  -7 -10    1.23    0.77
  -5  -7  10   -0.76    1.86
   5  -7 -10    0.76    1.13
   5   7  -9    0.22    0.98
   5   7  -9    1.23    1.37
   5   7  -9    0.73    1.08
  -5  -7   9    0.09    0.90
  -5  -7   9    4.12    1.93
   5  -7  -9    1.05    1.07
   5  -7  -9    0.61    0.66
   5   7  -8   14.83    2.40
  -5   7   8   19.00    1.42
  -5   7   8   18.49    1.53
   5   7  -8   21.17    2.65
   5   7  -8   19.69    2.81
   5  -7  -8   16.35    2.11
  -5  -7   8   21.99    2.21
  -5  -7   8   21.81    3.05
   5  -7  -8   19.50    2.53
   5   7  -7    5.52    1.48
  -5   7   7    6.16    1.07
  -5   7   7    4.40    0.82
   5   7  -7    5.61    1.45
   5   7  -7    6.68    1.68
  -5  -7   7    4.95    1.54
   5  -7  -7    4.36    1.09
  -5  -7   7    4.66    1.22
   5  -7  -7    5.90    1.35
  -5   7   6    7.39    1.06
   5   7  -6    5.94    1.40
   5   7  -6    8.87    1.73
   5   7  -6    9.02    1.80
  -5   7   6    5.03    1.13
   5  -7  -6    7.72    1.44
  -5  -7   6   11.75    2.19
  -5  -7   6    5.09    1.18
   5  -7  -6    6.64    1.30
   5   7  -5    1.26    0.95
  -5   7   5    1.36    0.61
  -5   7   5    2.16    0.88
   5   7  -5    2.44    1.11
   5   7  -5    3.04    1.08
   5  -7  -5    1.39    0.86
  -5  -7   5    1.60    0.73
  -5  -7   5    3.64    1.40
   5  -7  -5    0.77    0.74
   5   7  -4   -0.34    0.94
  -5   7   4   -0.79    0.76
   5   7  -4   -0.98    0.78
  -5   7   4   -0.24    0.53
   5   7  -4    1.08    0.89
  -5  -7   4    2.90    1.33
   5  -7  -4    1.29    0.71
  -5  -7   4    0.28    0.62
   5  -7  -4   -0.29    0.58
  -5   7   3    1.52    0.80
  -5   7   3    0.58    0.75
   5   7  -3    0.52    0.81
   5   7  -3    0.70    0.77
  -5   7   3    1.28    0.70
   5   7  -3    1.54    0.91
  -5  -7   3    0.02    0.59
   5  -7  -3    1.22    0.73
  -5  -7   3    0.50    1.09
   5  -7  -3    1.24    0.76
   5   7  -2    7.07    1.27
   5   7  -2    7.37    1.35
   5   7  -2    5.88    1.27
  -5   7   2    3.64    1.05
  -5   7   2    6.32    1.18
  -5  -7   2    5.51    1.14
   5  -7  -2    6.24    1.22
   5  -7  -2    4.66    1.10
  -5  -7   2    5.20    1.40
   5   7  -1   -0.53    0.60
  -5   7   1   -0.82    0.61
  -5   7   1   -0.50    0.70
   5   7  -1   -0.60    0.68
  -5   7   1    0.17    0.50
   5  -7  -1    0.68    0.69
  -5  -7   1    0.11    0.59
  -5  -7   1    0.09    0.57
   5  -7  -1   -1.25    0.61
   5   7   0   10.93    1.58
  -5   7   0   12.01    1.78
  -5   7   0   11.56    1.90
   5   7   0   10.31    1.50
   5   7   0   11.41    1.62
  -5   7   0   11.84    1.75
   5  -7   0   15.32    2.01
  -5  -7   0   10.40    1.53
   5  -7   0    9.56    1.56
  -5  -7   0   12.04    1.84
  -5   7  -1    0.77    0.95
   5   7   1    0.96    0.59
  -5   7  -1    0.05    0.74
   5   7   1    0.03    0.63
  -5   7  -1   -0.92    0.74
   5   7   1    0.58    0.68
  -5  -7  -1   -0.61    0.52
   5  -7   1    0.49    0.59
  -5  -7  -1    0.46    0.77
   5  -7   1   -0.15    0.67
   5   7   2    0.56    0.65
  -5   7  -2    2.12    0.89
  -5   7  -2    0.31    0.82
   5   7   2    0.91    0.60
   5   7   2    0.09    0.50
  -5   7  -2    0.59    0.78
   5  -7   2    0.89    0.58
  -5  -7  -2    1.36    0.62
   5  -7   2    0.85    0.61
  -5  -7  -2    0.71    0.76
   5   7   3    2.71    0.59
   5   7   3    1.85    0.77
  -5   7  -3    1.81    1.01
   5   7   3    2.49    0.64
  -5   7  -3    2.83    1.11
  -5   7  -3    1.23    0.83
   5  -7   3    1.11    0.79
  -5  -7  -3    1.38    0.77
  -5  -7  -3    0.71    0.71
   5  -7   3    1.98    1.03
   5   7   4    1.40    0.37
  -5   7  -4    0.93    1.19
  -5   7  -4    0.66    0.94
   5   7   4    1.73    0.34
  -5   7  -4    1.87    0.99
  -5  -7  -4    1.94    0.81
   5  -7   4    1.35    1.09
  -5  -7  -4    2.59    0.89
   5  -7   4    2.26    0.89
  -5   7  -5   19.41    2.71
  -5   7  -5   24.02    2.43
  -5   7  -5   19.22    2.66
   5  -7   5   20.63    2.25
  -5  -7  -5   18.45    1.94
  -5  -7  -5   21.23    2.06
   5  -7   5   21.79    2.18
  -5   7  -6    1.25    1.13
  -5   7  -6    0.89    1.14
  -5   7  -6    3.31    1.08
  -5  -7  -6    0.98    0.80
   5  -7   6    2.59    1.12
  -5  -7  -6    2.40    0.86
   5  -7   6    1.21    0.81
  -5   7  -7    6.25    1.86
  -5   7  -7    3.13    1.34
  -5   7  -7    7.32    1.61
  -5  -7  -7    3.91    0.99
  -5  -7  -7    4.53    1.22
   5  -7   7    5.27    1.32
  -5   7  -8    0.33    1.14
  -5   7  -8    0.05    0.94
  -5   7  -8   -0.99    1.21
  -5  -7  -8   -1.07    0.92
   5  -7   8   -0.46    0.89
  -5  -7  -8   -0.48    0.62
  -5   7  -9    0.76    1.48
  -5   7  -9    0.54    1.43
  -5   7  -9    3.16    1.66
  -5  -7  -9   -0.43    1.01
  -5  -7  -9    0.71    1.04
   5  -7   9    0.58    1.03
  -5  -7  -9    0.55    0.71
  -5   7 -10    3.12    1.92
  -5   7 -10    0.45    1.60
  -5   7 -10   -0.21    1.69
   5  -7  10   -0.69    1.11
  -5  -7 -10   -0.47    1.25
  -5  -7 -10    1.67    1.24
  -5   7 -11    5.88    2.26
  -5   7 -11    6.66    2.26
  -5   7 -11    2.90    2.00
   5  -7  11    1.77    1.45
  -5  -7 -11    4.53    1.53
  -5  -7 -11    3.55    1.62
  -5   7 -12    0.16    2.18
  -5   7 -12   -0.44    1.83
  -5  -7 -12    2.55    1.73
  -5  -7 -12   -0.32    1.51
   5  -7  12   -0.02    1.29
   5   8 -12    1.80    2.56
   5   8 -12    3.61    2.23
   5  -8 -12    0.38    1.28
   5  -8 -12   -2.14    1.62
  -5  -8  12   -0.23    1.42
   5   8 -11   -1.67    2.23
   5   8 -11   -1.18    1.85
  -5  -8  11    1.06    1.35
   5  -8 -11   -1.60    1.03
  -5  -8  11    1.30    2.81
   5  -8 -11    2.13    1.48
   5   8 -10    0.11    1.38
   5   8 -10    0.72    1.83
   5   8 -10    0.42    1.81
   5  -8 -10    3.18    1.35
  -5  -8  10   -0.88    1.20
   5  -8 -10   -0.44    0.95
  -5  -8  10    0.27    1.80
   5   8  -9   -1.33    1.41
   5   8  -9    0.84    1.33
   5   8  -9   -0.06    1.65
   5  -8  -9    0.16    0.85
  -5  -8   9    0.63    0.96
   5  -8  -9   -1.27    1.16
  -5  -8   9    1.22    2.19
   5   8  -8    2.26    1.33
   5   8  -8    1.98    1.61
  -5   8   8    1.46    0.70
   5   8  -8    2.06    1.73
  -5   8   8    2.10    0.59
  -5  -8   8    3.11    1.17
   5  -8  -8    2.69    1.03
   5  -8  -8    1.06    1.16
  -5  -8   8    5.37    2.19
   5   8  -7   -0.22    1.19
  -5   8   7   -0.60    0.64
   5   8  -7    2.13    1.20
  -5   8   7    1.57    0.97
   5   8  -7    2.40    1.50
   5  -8  -7    3.66    1.36
  -5  -8   7    1.34    1.39
  -5  -8   7   -0.14    0.78
   5  -8  -7    1.54    1.03
  -5   8   6    3.24    1.10
  -5   8   6    2.94    0.84
   5   8  -6    3.77    1.34
   5   8  -6    6.10    1.53
   5   8  -6    2.77    1.19
  -5  -8   6    2.12    1.30
   5  -8  -6    2.32    0.98
   5  -8  -6    2.75    1.34
  -5  -8   6    1.60    0.97
   5   8  -5    3.90    1.33
   5   8  -5    1.36    1.28
  -5   8   5    2.27    1.20
  -5   8   5    3.30    0.91
   5   8  -5    3.12    1.16
  -5  -8   5    1.10    1.15
  -5  -8   5    1.69    0.95
   5  -8  -5    1.20    0.81
   5  -8  -5    1.97    1.10
  -5   8   4   15.10    1.62
  -5   8   4   16.21    2.07
   5   8  -4   16.21    2.28
   5   8  -4   18.44    2.40
   5   8  -4   15.75    2.29
  -5  -8   4   12.25    1.87
   5  -8  -4   12.61    1.96
  -5  -8   4   18.90    2.70
   5  -8  -4   14.50    2.05
  -5   8   3   11.46    1.71
   5   8  -3   13.58    2.15
   5   8  -3   10.32    1.88
   5   8  -3   16.78    2.27
  -5   8   3   10.32    1.85
  -5   8   3   11.75    1.68
  -5  -8   3   10.96    2.13
  -5  -8   3    9.54    1.60
   5  -8  -3   11.85    1.85
   5  -8  -3    8.33    1.64
   5   8  -2    5.47    1.37
   5   8  -2    5.20    1.27
   5   8  -2    5.51    1.29
  -5   8   2    7.32    1.38
  -5   8   2    7.66    1.54
  -5   8   2    7.76    1.61
   5  -8  -2    6.25    1.42
  -5  -8   2    5.47    1.43
   5  -8  -2    5.04    1.26
  -5  -8   2    6.63    1.32
   5   8  -1    4.99    1.22
  -5   8   1    2.69    1.07
  -5   8   1    2.19    1.05
  -5   8   1    1.46    0.94
   5   8  -1    1.54    0.97
   5   8  -1    3.02    1.02
   5  -8  -1    1.61    0.92
  -5  -8   1    3.38    1.01
   5  -8  -1    1.95    0.96
  -5  -8   1    2.92    1.24
   5   8   0   59.83    4.22
   5   8   0   59.94    4.13
  -5   8   0   61.16    4.38
  -5   8   0   54.88    4.42
  -5   8   0   63.81    4.32
  -5  -8   0   66.29    4.68
   5  -8   0   57.27    4.40
   5  -8   0   61.75    4.36
  -5  -8   0   64.08    4.26
  -5   8  -1    0.69    0.89
   5   8   1    0.65    0.90
  -5   8  -1    0.85    0.99
   5   8   1    0.33    0.80
  -5   8  -1    1.14    0.91
   5   8   1    0.42    0.69
  -5  -8  -1    0.35    0.92
  -5  -8  -1    0.01    0.70
   5  -8   1    0.36    0.67
   5  -8   1   -1.19    0.70
   5   8   2    1.01    0.75
  -5   8  -2   -0.75    0.91
  -5   8  -2   -0.67    1.06
   5   8   2    1.27    0.90
   5   8   2    1.64    0.81
  -5   8  -2    1.04    0.87
   5  -8   2    1.20    0.76
   5  -8   2    1.84    0.93
  -5  -8  -2    0.11    0.87
  -5  -8  -2    1.10    0.72
  -5   8  -3   18.39    2.41
   5   8   3   18.85    1.97
  -5   8  -3   18.53    2.45
   5   8   3   15.84    1.46
   5   8   3   15.14    1.53
  -5   8  -3   17.67    2.69
   5  -8   3   19.19    2.63
   5  -8   3   15.14    2.13
  -5  -8  -3   15.87    2.24
  -5  -8  -3   17.13    2.13
  -5   8  -4   -1.15    0.92
  -5   8  -4    0.12    1.21
   5   8   4   -0.05    0.39
  -5   8  -4   -0.60    0.85
   5   8   4    0.36    0.42
  -5  -8  -4    1.32    1.03
   5  -8   4    0.69    0.89
  -5  -8  -4   -0.25    0.77
   5  -8   4   -0.20    1.00
  -5   8  -5   17.37    2.65
  -5   8  -5   14.43    2.35
  -5   8  -5   16.65    2.60
  -5  -8  -5   15.75    2.04
   5  -8   5   17.68    2.51
   5  -8   5   17.71    2.35
  -5  -8  -5   19.00    2.26
  -5   8  -6    2.24    1.43
  -5   8  -6    1.17    1.08
  -5   8  -6   -0.52    1.38
   5  -8   6    1.01    0.80
   5  -8   6   -1.33    1.12
  -5  -8  -6    0.17    0.87
  -5  -8  -6   -0.03    0.88
  -5   8  -7    5.50    1.67
  -5   8  -7    4.31    1.74
  -5   8  -7    5.66    1.77
  -5  -8  -7    3.58    1.24
  -5  -8  -7    1.12    0.95
   5  -8   7    2.12    1.13
  -5   8  -8   -0.24    1.08
  -5   8  -8    0.08    1.38
  -5   8  -8    1.44    1.53
   5  -8   8    0.40    1.01
  -5  -8  -8   -0.15    1.07
  -5  -8  -8   -0.35    0.91
  -5   8  -9    1.70    1.69
  -5   8  -9    2.28    2.01
  -5   8  -9    1.21    1.90
  -5  -8  -9   -0.09    1.25
  -5  -8  -9    4.55    1.11
   5  -8   9    3.78    1.34
  -5   8 -10    2.12    1.96
  -5   8 -10    2.52    1.60
   5  -8  10   -0.25    1.10
  -5  -8 -10    1.90    1.42
  -5  -8 -10   -2.63    1.42
  -5   8 -11    2.66    2.51
  -5   8 -11   -1.78    1.96
  -5  -8 -11    0.95    1.51
   5  -8  11    1.25    1.46
  -5  -8 -11   -1.15    1.62
   5   9 -10    2.16    2.08
   5   9 -10    2.93    2.39
   5  -9 -10    2.48    1.40
   5  -9 -10    2.63    1.80
  -5  -9  10    3.70    3.21
  -5  -9  10    1.23    1.42
   5   9  -9   -0.50    1.57
   5   9  -9   -1.75    1.33
  -5  -9   9   -0.97    1.00
  -5  -9   9   -2.85    2.77
   5  -9  -9   -0.53    1.46
   5  -9  -9    0.27    1.01
   5   9  -8    1.71    2.06
  -5   9   8    1.37    0.76
  -5   9   8    1.20    0.56
   5   9  -8   -0.06    1.73
   5   9  -8   -0.41    1.81
  -5  -9   8    3.41    2.40
  -5  -9   8    1.23    1.28
   5  -9  -8   -0.30    0.92
   5  -9  -8   -0.02    1.10
   5   9  -7    6.18    2.02
   5   9  -7    5.31    1.96
  -5   9   7    3.69    1.18
   5   9  -7    3.32    1.93
  -5   9   7    1.53    0.88
  -5  -9   7    5.64    2.66
   5  -9  -7    4.48    1.53
  -5  -9   7    3.37    1.25
   5  -9  -7    4.64    1.22
   5   9  -6   18.03    2.76
   5   9  -6   20.97    3.15
  -5   9   6   14.56    2.12
   5   9  -6   16.84    2.91
  -5  -9   6   17.34    2.28
   5  -9  -6   16.95    2.38
  -5  -9   6   18.28    3.31
   5  -9  -6   16.23    2.56
   5   9  -5   -0.23    1.47
  -5   9   5   -0.17    1.17
  -5   9   5   -1.00    0.83
   5   9  -5    2.10    1.55
   5   9  -5   -0.81    1.00
  -5  -9   5   -2.49    0.82
   5  -9  -5   -0.55    0.86
  -5  -9   5   -0.01    1.78
   5  -9  -5    0.32    1.01
  -5   9   4    3.00    1.00
   5   9  -4    3.35    1.54
   5   9  -4    2.00    1.49
   5   9  -4    3.85    1.56
  -5   9   4    0.95    1.23
   5  -9  -4    1.75    0.99
   5  -9  -4    1.92    1.07
  -5  -9   4    2.38    1.75
  -5  -9   4    1.84    0.96
  -5   9   3   17.87    2.15
  -5   9   3   14.40    2.36
  -5   9   3   15.10    2.22
   5   9  -3   17.40    2.42
   5   9  -3   11.62    2.26
   5   9  -3   17.41    2.63
  -5  -9   3   20.26    2.39
   5  -9  -3   15.51    2.43
  -5  -9   3   14.63    2.74
   5  -9  -3   16.50    2.25
  -5   9   2    1.37    0.97
   5   9  -2   -0.50    1.17
  -5   9   2    0.55    1.12
   5   9  -2   -0.12    1.14
  -5   9   2   -0.11    1.19
   5   9  -2   -0.38    1.20
   5  -9  -2    0.40    0.98
  -5  -9   2   -1.06    1.44
   5  -9  -2   -0.36    0.90
  -5  -9   2    0.31    0.84
  -5   9   1    6.28    1.99
   5   9  -1    3.03    1.34
  -5   9   1    3.69    1.34
   5   9  -1    2.76    1.24
  -5   9   1    4.40    1.39
   5   9  -1    3.58    1.29
   5  -9  -1    5.29    1.53
  -5  -9   1    4.49    1.27
  -5  -9   1    3.52    1.64
   5  -9  -1    4.32    1.38
   5   9   0   -0.36    0.96
   5   9   0   -0.57    0.99
  -5   9   0   -2.00    1.01
   5   9   0    0.15    0.98
  -5   9   0   -1.03    1.16
  -5   9   0    0.54    1.20
  -5  -9   0   -1.53    1.22
   5  -9   0   -0.68    0.91
  -5  -9   0    0.46    0.86
   5  -9   0    1.01    1.12
  -5   9  -1   19.60    2.76
   5   9   1   16.35    2.03
   5   9   1   20.22    2.29
   5   9   1   17.19    2.33
  -5   9  -1   16.01    2.48
  -5   9  -1   18.65    2.60
   5  -9   1   19.46    2.50
  -5  -9  -1   15.61    2.19
  -5  -9  -1   21.67    2.85
   5  -9   1   19.77    2.72
  -5   9  -2    3.48    1.35
  -5   9  -2    1.35    0.98
   5   9   2    1.70    0.95
   5   9   2    3.20    1.22
  -5   9  -2    2.62    1.32
   5   9   2    2.13    0.92
  -5  -9  -2    0.76    1.08
   5  -9   2    1.95    1.21
  -5  -9  -2    1.69    1.06
   5  -9   2    0.27    1.25
   5   9   3    0.42    0.76
   5   9   3    1.35    0.83
  -5   9  -3    1.04    1.32
  -5   9  -3    0.87    1.08
  -5   9  -3    0.76    1.49
   5   9   3   -0.06    1.02
  -5  -9  -3    0.43    1.07
   5  -9   3   -1.72    0.91
   5  -9   3   -0.72    1.14
  -5  -9  -3    0.32    0.83
   5   9   4    2.32    1.18
  -5   9  -4    1.73    1.33
  -5   9  -4    0.78    1.54
  -5   9  -4    1.28    1.33
   5   9   4    0.86    0.58
   5   9   4    1.61    0.59
   5  -9   4    0.96    1.27
  -5  -9  -4    0.15    1.03
  -5  -9  -4    2.63    1.31
   5  -9   4    1.31    1.11
  -5   9  -5    5.75    2.03
  -5   9  -5    4.71    1.72
  -5   9  -5    4.22    1.48
  -5  -9  -5    4.05    1.46
  -5  -9  -5    5.17    1.30
   5  -9   5    3.61    1.44
   5  -9   5    5.38    1.73
  -5   9  -6    0.19    1.20
  -5   9  -6   -1.62    1.42
  -5   9  -6    3.94    1.86
  -5  -9  -6    0.98    1.14
  -5  -9  -6    0.92    1.20
   5  -9   6    0.67    0.97
  -5   9  -7    8.27    2.18
  -5   9  -7    5.39    1.87
  -5   9  -7    6.58    1.78
  -5  -9  -7    6.43    1.48
   5  -9   7    6.78    1.69
  -5  -9  -7    6.25    1.67
  -5   9  -8    1.95    1.54
  -5   9  -8    6.05    2.49
  -5   9  -8    4.56    2.33
  -5  -9  -8    1.71    1.36
   5  -9   8    3.86    1.57
  -5  -9  -8    4.47    1.35
  -5   9  -9    3.16    2.44
  -5   9  -9   -1.18    1.45
   5  -9   9   -1.27    1.30
  -5  -9  -9   -0.40    1.51
  -5  -9  -9    0.41    1.24
  -5   9 -10    3.03    2.34
  -5   9 -10    2.40    2.77
   5  -9  10    1.27    1.51
  -5  -9 -10    0.41    1.76
   5  10  -8    9.37    2.82
   5  10  -8    5.28    2.65
  -5 -10   8    3.23    3.46
  -5 -10   8    8.95    1.94
   5 -10  -8    7.24    1.98
   5 -10  -8    8.88    2.21
   5  10  -7    0.55    2.22
   5  10  -7    0.52    2.16
  -5  10   7    0.65    1.32
  -5 -10   7    0.33    1.38
  -5 -10   7   -0.60    2.91
   5 -10  -7    0.61    1.44
   5 -10  -7   -0.83    1.14
   5  10  -6    1.57    2.06
  -5  10   6    5.81    1.70
   5  10  -6    4.71    2.29
  -5  10   6    2.37    1.41
   5  10  -6    5.35    2.27
   5 -10  -6    2.27    1.31
   5 -10  -6    2.46    1.60
  -5 -10   6    3.34    1.40
  -5 -10   6    5.48    2.75
   5  10  -5    1.01    1.81
   5  10  -5    1.30    1.95
   5  10  -5   -2.27    1.75
  -5  10   5   -0.03    1.09
  -5  10   5    1.06    1.43
   5 -10  -5    0.62    1.19
   5 -10  -5    1.54    1.10
  -5 -10   5   -1.84    1.10
  -5 -10   5    3.38    1.92
  -5  10   4   -0.01    1.53
   5  10  -4   -0.95    1.73
  -5  10   4    2.58    1.16
   5  10  -4    2.77    1.82
   5  10  -4    2.65    1.78
  -5 -10   4    4.14    1.38
  -5 -10   4    0.89    2.26
   5 -10  -4    0.35    1.17
   5 -10  -4    2.47    1.42
  -5  10   3   -0.98    1.34
  -5  10   3    3.36    1.56
   5  10  -3    2.35    1.22
   5  10  -3    1.75    1.55
  -5  10   3    0.81    1.17
   5  10  -3    0.74    1.41
   5 -10  -3    3.07    1.34
   5 -10  -3    0.31    1.21
  -5 -10   3   -1.93    1.52
  -5 -10   3    0.38    1.13
  -5  10   2    4.28    1.50
  -5  10   2    2.04    1.43
   5  10  -2    2.80    1.50
   5  10  -2    3.86    1.77
  -5  10   2    0.99    1.44
  -5 -10   2    2.43    1.21
  -5 -10   2   -1.17    1.78
   5 -10  -2    0.78    1.31
   5 -10  -2    1.60    1.04
   5  10  -1    2.51    1.42
  -5  10   1    0.47    1.35
   5  10  -1    1.64    1.61
   5  10  -1    2.89    1.54
  -5  10   1   -1.08    1.27
   5 -10  -1    0.96    1.28
  -5 -10   1    0.01    1.67
  -5 -10   1    1.32    1.05
   5 -10  -1    0.39    1.10
  -5  10   0   -0.60    1.49
  -5  10   0   -0.85    1.44
   5  10   0    0.49    1.23
   5  10   0    0.49    1.37
   5  10   0    1.18    1.25
  -5  10   0   -0.64    1.40
   5 -10   0   -1.57    1.18
  -5 -10   0   -3.35    1.56
   5 -10   0   -0.25    1.16
  -5 -10   0   -0.21    1.00
   5  10   1    6.57    1.69
   5  10   1    4.50    1.48
  -5  10  -1    3.35    1.47
  -5  10  -1    2.76    1.31
  -5  10  -1    1.21    1.56
   5  10   1    5.18    1.63
  -5 -10  -1    6.73    1.55
   5 -10   1    5.16    1.41
   5 -10   1    4.59    1.71
  -5 -10  -1    3.99    1.87
  -5  10  -2    9.62    2.36
   5  10   2    6.84    1.55
   5  10   2    6.18    1.46
   5  10   2    9.12    1.98
  -5  10  -2    8.17    2.11
  -5  10  -2    8.48    2.13
   5 -10   2    7.38    1.79
  -5 -10  -2    8.33    2.11
  -5 -10  -2    8.89    1.81
   5 -10   2    9.62    2.19
   5  10   3    8.05    1.34
   5  10   3    6.57    1.67
   5  10   3    5.44    1.25
  -5  10  -3    3.99    2.15
  -5  10  -3    7.57    2.23
  -5  10  -3    7.57    2.30
  -5 -10  -3    8.09    2.13
   5 -10   3    6.43    1.76
   5 -10   3    8.82    1.86
  -5 -10  -3    4.45    1.41
  -5  10  -4    8.23    2.11
   5  10   4    5.04    0.92
  -5  10  -4   -0.15    1.64
  -5  10  -4    6.19    1.89
   5  10   4    5.78    0.93
   5 -10   4    7.24    1.77
   5 -10   4    6.96    1.79
  -5 -10  -4    5.69    1.66
  -5 -10  -4    2.65    1.87
  -5  10  -5   -0.16    1.34
  -5  10  -5    0.17    1.95
  -5  10  -5    3.55    2.21
  -5 -10  -5    2.19    1.53
  -5 -10  -5    2.03    1.34
   5 -10   5    1.94    1.35
   5 -10   5    1.77    1.42
  -5  10  -6    7.25    2.63
  -5  10  -6    6.14    2.56
   5 -10   6    4.25    1.56
  -5 -10  -6    7.56    1.90
  -5 -10  -6    6.47    1.82
  -5  10  -7    0.47    2.15
  -5  10  -7    0.78    2.50
   5 -10   7   -0.97    1.36
  -5 -10  -7   -1.47    1.34
  -5 -10  -7   -1.15    1.60
  -5  10  -8    5.29    2.87
  -5  10  -8    1.22    1.75
  -5 -10  -8    0.15    1.57
   5 -10   8    1.29    1.48
  -5 -10  -8    1.57    1.64
  -5  11   6    2.53    1.94
   5  11  -6    2.79    2.60
   5 -11  -6    2.09    1.82
  -5 -11   6   -0.58    3.63
   5 -11  -6    1.79    1.56
  -5 -11   6    4.65    1.63
   5  11  -5   -3.97    2.01
  -5  11   5    1.78    1.82
   5 -11  -5    0.60    1.46
  -5 -11   5   -0.23    1.34
  -5 -11   5    1.75    2.39
   5 -11  -5    0.85    1.47
   5  11  -4   -1.95    2.16
  -5  11   4    2.59    2.01
  -5 -11   4   -0.99    2.97
  -5 -11   4    0.05    1.41
   5 -11  -4    1.30    1.51
   5 -11  -4   -0.14    1.44
   5  11  -3    8.82    2.33
  -5  11   3    6.16    2.05
   5  11  -3    7.25    2.43
  -5 -11   3    5.56    3.00
   5 -11  -3    9.82    2.15
  -5 -11   3    7.98    1.88
   5 -11  -3   11.84    2.41
  -5  11   2    4.66    1.93
   5  11  -2    5.10    2.09
   5  11  -2    6.58    2.15
   5 -11  -2    5.47    1.84
  -5 -11   2    4.15    2.63
  -5 -11   2    0.42    1.47
   5 -11  -2    4.64    1.70
   5  11  -1    0.97    1.71
  -5  11   1    3.03    1.98
   5  11  -1    2.01    1.98
   5 -11  -1    0.76    1.46
   5 -11  -1   -1.31    1.47
  -5 -11   1   -0.79    2.17
  -5 -11   1   -0.65    1.23
   5  11   0   20.92    2.99
   5  11   0   19.76    2.76
  -5  11   0   19.24    3.22
  -5  11   0   18.00    2.64
  -5 -11   0   18.51    2.71
  -5 -11   0   19.97    3.52
   5 -11   0   18.82    3.01
   5 -11   0   13.21    2.54
   5  11   1    2.05    1.70
   5  11   1    0.58    1.81
  -5  11  -1    0.70    1.93
  -5  11  -1    0.62    1.90
  -5 -11  -1   -3.04    1.96
  -5 -11  -1   -0.31    1.31
   5 -11   1   -1.63    1.40
   5 -11   1    0.85    1.64
  -5  11  -2    3.65    2.23
   5  11   2    1.38    1.88
   5  11   2   -0.88    1.41
  -5  11  -2   -3.55    2.05
   5 -11   2    2.09    1.47
   5 -11   2    0.21    1.62
  -5 -11  -2    1.23    1.38
  -5 -11  -2    0.37    2.02
  -5  11  -3    1.02    1.67
   5  11   3    1.77    1.79
   5  11   3    1.72    1.33
  -5  11  -3   -0.77    2.20
   5 -11   3   -0.96    1.33
  -5 -11  -3    0.73    1.33
   5 -11   3    1.96    1.47
  -5 -11  -3    1.51    1.81
  -5  11  -4   -2.99    2.32
  -5  11  -4    2.21    1.86
   5  11   4    1.91    0.90
  -5 -11  -4    2.64    2.03
  -5 -11  -4   -0.49    1.45
   5 -11   4    0.46    1.19
   5 -11   4    0.36    1.89
  -5  11  -5   11.98    3.19
  -5  11  -5   13.13    2.69
  -5 -11  -5    8.68    2.27
   5 -11   5    9.99    2.21
  -5 -11  -5   12.15    2.51
   6   0 -16    0.21    1.27
   6   0 -15    0.60    1.13
   6   0 -14    5.35    1.42
   6   0 -14    7.37    1.90
  -6   0  14    2.73    1.22
   6   0 -13    0.63    1.30
   6   0 -13    0.09    0.83
  -6   0  13    1.36    0.99
   6   0 -12    9.32    1.57
  -6   0  12    9.14    1.55
   6   0 -12   14.38    2.06
   6   0 -11   -0.13    0.63
  -6   0  11   -0.40    0.70
   6   0 -11    0.62    0.65
   6   0 -10    6.69    1.23
  -6   0  10    7.17    1.29
   6   0 -10    7.02    1.35
  -6   0  10    9.24    1.40
   6   0  -9   -1.41    0.56
  -6   0   9    0.42    0.44
  -6   0   9   -0.54    0.52
   6   0  -9    0.26    0.35
  -6   0   8    6.24    1.13
  -6   0   8    6.13    1.07
   6   0  -8    6.41    1.07
   6   0  -8    5.57    1.02
  -6   0   7   -0.16    0.40
  -6   0   7    0.11    0.47
   6   0  -7    0.18    0.39
   6   0  -7    0.02    0.34
  -6   0   6  100.34    6.06
   6   0  -6  109.95    6.10
   6   0  -6  108.30    6.04
  -6   0   6  113.87    6.05
   6   0  -5    0.14    0.31
   6   0  -5    0.07    0.36
  -6   0   5    0.02    0.29
  -6   0   5    0.01    0.30
  -6   0   4   74.91    4.10
   6   0  -4   74.02    4.11
  -6   0   4   68.72    4.21
   6   0  -4   74.41    4.21
   6   0  -3   -0.23    0.17
   6   0  -3    0.03    0.17
  -6   0   3    0.38    0.31
   6   0  -2  226.07   11.65
  -6   0   2  224.44   11.85
   6   0  -2  239.28   11.87
  -6   0   1    0.15    0.23
   6   0  -1   -0.04    0.11
   6   0  -1    0.02    0.19
   6   0   0    3.20    0.26
   6   0   0    2.78    0.27
   6   0   0    2.57    0.46
  -6   0   0    3.92    0.55
   6   0   2    8.35    0.53
   6   0   2    9.15    0.81
  -6   0  -2    8.52    0.57
  -6   0  -2    8.15    0.78
   6   0   3    0.03    0.21
   6   0   3   -0.08    0.11
  -6   0  -3    0.09    0.14
  -6   0  -3    0.02    0.20
  -6   0  -4  172.41    8.81
  -6   0  -4  168.48    8.59
   6   0   4  167.82    8.59
   6   0   4  162.27    8.69
   6   0   5   -0.24    0.22
  -6   0  -5    0.43    0.25
  -6   0  -5    0.02    0.21
   6   0   5   -0.16    0.21
  -6   0  -6   13.74    1.20
   6   0   6   14.70    1.14
  -6   0  -6   11.84    1.08
   6   0   7    0.36    0.34
  -6   0  -7   -0.04    0.33
  -6   0  -7    0.12    0.40
  -6   0  -8    2.84    0.71
  -6   0  -8    3.39    0.72
   6   0   8    2.43    0.63
  -6   0  -9   -0.18    0.47
  -6   0  -9   -0.18    0.48
   6   0   9    0.17    0.47
  -6   0  -9   -0.20    0.44
  -6   0 -10    1.03    0.62
   6   0  10    2.23    0.79
  -6   0 -10    3.01    0.88
  -6   0 -10    1.70    0.71
  -6   0 -11    0.03    0.61
   6   0  11   -0.41    0.63
  -6   0 -11   -0.68    0.61
  -6   0 -11   -0.35    0.76
  -6   0 -12   76.90    4.80
  -6   0 -12   74.31    4.88
  -6   0 -12   78.76    5.04
  -6   0 -13   -1.71    0.77
  -6   0 -13   -1.17    0.81
  -6   0 -13   -0.38    1.10
  -6   0 -14   -0.41    0.92
  -6   0 -14   -0.17    1.47
  -6   0 -14   -0.68    1.07
  -6   0 -15    1.64    1.78
  -6   0 -15    0.82    1.17
  -6   0 -15   -1.24    1.31
   6   1 -16    3.81    1.68
   6  -1 -16    5.57    1.57
   6   1 -15    1.13    1.20
   6  -1 -15    1.48    1.14
   6   1 -14   -0.21    1.11
   6   1 -14   -1.53    1.41
   6  -1 -14    0.49    1.40
  -6  -1  14    1.57    1.04
   6  -1 -14    0.77    0.85
  -6  -1  14    0.06    1.36
  -6   1  13   16.27    1.73
   6   1 -13   17.73    2.38
   6   1 -13   15.69    2.32
  -6  -1  13   16.76    2.19
  -6  -1  13   20.89    2.43
   6  -1 -13   17.16    2.40
   6  -1 -13   15.87    2.01
  -6   1  12    5.26    1.12
   6   1 -12    7.47    1.59
   6   1 -12    5.59    1.36
  -6  -1  12    6.37    1.52
  -6  -1  12    8.64    1.53
   6  -1 -12    7.94    1.34
   6  -1 -12    6.47    1.56
   6   1 -11   13.64    1.94
   6   1 -11   16.75    2.06
  -6   1  11   14.78    1.62
  -6  -1  11   15.30    1.95
  -6  -1  11   17.07    2.02
   6  -1 -11   17.11    1.70
   6  -1 -11   14.29    2.00
  -6   1  10    1.65    0.75
   6   1 -10    2.17    0.88
   6   1 -10    2.16    0.86
   6  -1 -10    1.33    0.71
  -6  -1  10    1.55    0.76
  -6  -1  10    2.09    0.76
   6  -1 -10    1.49    0.63
  -6   1   9    1.31    0.64
   6   1  -9    0.05    0.42
   6   1  -9   -0.32    0.53
  -6  -1   9    1.24    0.79
   6  -1  -9    0.70    0.46
   6  -1  -9    0.05    0.63
  -6  -1   9    1.15    0.61
   6   1  -8    5.02    0.99
   6   1  -8    4.91    1.02
  -6   1   8    5.10    0.96
   6  -1  -8    4.74    0.83
  -6  -1   8    3.88    0.90
   6  -1  -8    6.66    1.15
  -6  -1   8    5.80    1.09
   6   1  -7   10.74    1.30
  -6   1   7    7.01    1.04
   6   1  -7    7.92    1.26
   6  -1  -7    8.97    1.14
   6  -1  -7    7.93    1.17
  -6  -1   7    7.41    1.09
  -6  -1   7    8.42    1.26
  -6   1   6   48.59    3.12
   6   1  -6   53.14    3.30
   6   1  -6   49.42    3.10
   6  -1  -6   51.75    3.10
  -6  -1   6   44.42    3.21
  -6  -1   6   48.02    3.09
   6  -1  -6   50.88    3.15
   6   1  -5    1.43    0.44
  -6   1   5    1.57    0.51
   6   1  -5    0.83    0.46
  -6  -1   5    1.75    0.59
   6  -1  -5    1.19    0.41
   6  -1  -5    2.02    0.48
  -6  -1   5    1.00    0.39
  -6   1   4   30.82    2.05
   6   1  -4   30.16    1.96
   6   1  -4   30.53    2.12
   6  -1  -4   30.40    1.99
  -6  -1   4   29.64    2.14
   6  -1  -4   29.74    2.00
  -6  -1   4   30.44    1.96
   6   1  -3   13.74    1.04
  -6   1   3   16.07    1.19
   6   1  -3   13.74    1.19
  -6  -1   3   13.18    1.24
   6  -1  -3   14.46    1.16
   6  -1  -3   15.38    1.12
  -6  -1   3   13.76    1.05
   6   1  -2   12.46    1.04
  -6   1   2   13.65    1.07
   6   1  -2   11.59    0.86
  -6  -1   2   12.18    0.88
  -6  -1   2   10.19    1.04
   6  -1  -2   13.84    1.06
   6   1  -1   32.06    1.82
  -6   1   1   34.77    2.12
   6   1  -1   34.95    2.10
   6  -1  -1   31.65    2.10
  -6  -1   1   31.85    1.83
   6  -1  -1   33.58    1.94
  -6  -1   1   34.28    2.13
  -6   1   0    0.37    0.23
  -6   1   0    0.52    0.19
   6   1   0    0.36    0.10
   6  -1   0    0.72    0.21
  -6  -1   0    0.48    0.11
  -6  -1   0    0.33    0.26
   6  -1   0    0.56    0.29
  -6   1  -1    0.48    0.26
   6   1   1    0.35    0.21
  -6   1  -1    0.43    0.18
  -6  -1  -1    0.73    0.28
   6  -1   1    1.00    0.24
   6  -1   1    0.52    0.32
  -6   1  -2    0.88    0.36
   6   1   2    0.87    0.28
  -6   1  -2    0.82    0.25
   6  -1   2    0.92    0.23
  -6  -1  -2    1.12    0.14
  -6  -1  -2    0.80    0.11
  -6  -1  -2    0.54    0.23
  -6   1  -3  127.07    6.77
   6   1   3  123.91    6.74
  -6   1  -3  128.12    7.01
   6  -1   3  137.21    7.02
  -6  -1  -3  134.36    6.60
  -6  -1  -3  128.74    6.80
   6  -1   3  130.45    6.72
  -6   1  -4   11.58    0.98
   6   1   4   13.72    0.88
  -6   1  -4   12.80    1.15
  -6  -1  -4   12.12    0.97
   6  -1   4   11.49    0.94
   6  -1   4   13.46    1.14
  -6  -1  -4   12.51    0.88
  -6   1  -5    9.19    0.97
  -6   1  -5    8.77    0.86
   6  -1   5    9.45    0.95
  -6  -1  -5    8.63    0.78
  -6  -1  -5    7.87    0.77
   6  -1   5    8.08    0.82
  -6   1  -6   86.69    4.99
  -6   1  -6   91.17    4.84
  -6  -1  -6   84.97    4.69
   6  -1   6   84.44    4.79
  -6  -1  -6   84.07    4.71
   6  -1   6   84.24    4.78
  -6   1  -7   35.96    2.53
  -6   1  -7   37.62    2.43
  -6  -1  -7   33.58    2.29
   6  -1   7   36.17    2.39
  -6  -1  -7   35.11    2.23
  -6   1  -8    8.30    1.23
  -6   1  -8    8.34    1.12
  -6   1  -8    8.07    1.19
  -6  -1  -8    8.59    0.91
   6  -1   8    8.22    1.14
  -6  -1  -8    7.01    1.01
  -6   1  -9   -0.13    0.57
  -6   1  -9    0.73    0.63
  -6   1  -9    0.47    0.56
  -6  -1  -9    0.52    0.45
   6  -1   9    0.32    0.51
  -6  -1  -9    0.49    0.54
  -6   1 -10    1.06    0.77
  -6   1 -10    0.73    0.65
  -6   1 -10   -0.11    0.64
   6  -1  10    1.01    0.68
  -6  -1 -10    0.78    0.63
  -6  -1 -10    0.68    0.50
  -6  -1 -10    0.83    0.72
  -6   1 -11    0.44    0.75
  -6   1 -11    0.31    0.76
  -6   1 -11   -0.45    0.84
   6  -1  11    0.35    0.72
  -6  -1 -11    0.18    0.58
  -6  -1 -11    0.18    0.57
  -6  -1 -11    1.47    0.84
  -6   1 -12   -0.53    0.97
  -6   1 -12   -0.76    0.82
  -6   1 -12   -0.04    0.84
  -6  -1 -12   -0.95    0.62
  -6  -1 -12   -0.81    0.69
  -6  -1 -12    0.93    0.98
   6  -1  12   -1.04    0.69
  -6   1 -13    7.57    1.71
  -6   1 -13    8.40    1.72
  -6   1 -13   14.78    2.07
  -6  -1 -13    7.97    1.40
  -6  -1 -13   11.51    1.49
  -6  -1 -13   13.83    2.01
   6  -1  13    7.46    1.56
  -6   1 -14   -0.34    1.51
  -6   1 -14   -0.66    1.21
  -6   1 -14   -0.77    1.14
  -6  -1 -14    2.27    1.51
  -6  -1 -14    3.01    1.10
   6  -1  14    1.54    1.20
  -6  -1 -14   -0.42    0.99
  -6   1 -15   12.17    2.45
  -6   1 -15    9.06    2.02
  -6   1 -15   13.67    2.22
  -6  -1 -15    8.39    2.20
  -6  -1 -15    8.32    1.62
  -6  -1 -15    8.48    1.60
   6   2 -15    7.78    2.03
   6  -2 -15   10.77    1.77
  -6  -2  15    9.09    1.96
   6   2 -14    0.82    1.18
   6   2 -14   -0.41    1.17
  -6  -2  14    0.03    0.84
   6  -2 -14   -1.92    1.12
   6  -2 -14    0.59    0.77
  -6  -2  14   -2.22    1.44
   6   2 -13    0.64    1.19
   6   2 -13    1.36    0.94
   6  -2 -13   -0.78    0.72
  -6  -2  13   -0.10    1.30
  -6  -2  13   -0.37    0.96
   6  -2 -13    0.25    1.28
  -6   2  12    0.16    0.57
   6   2 -12   -0.31    1.00
   6   2 -12   -0.53    0.87
   6  -2 -12    0.41    1.06
   6  -2 -12    0.34    0.75
  -6  -2  12    0.63    0.94
  -6  -2  12   -0.49    0.97
   6   2 -11    5.63    1.28
   6   2 -11    6.28    1.38
  -6   2  11    4.12    0.90
  -6  -2  11    3.91    1.12
  -6  -2  11    7.49    1.47
   6  -2 -11    5.57    1.29
   6  -2 -11    7.24    1.14
   6   2 -10    5.75    1.29
  -6   2  10    6.52    1.01
   6   2 -10    5.05    1.22
   6  -2 -10    4.42    0.98
   6  -2 -10    5.91    1.32
  -6  -2  10    5.73    1.22
  -6  -2  10    3.60    1.19
   6   2  -9   22.44    2.17
  -6   2   9   20.36    1.72
   6   2  -9   21.85    1.97
  -6  -2   9   20.31    1.88
  -6  -2   9   19.18    2.08
   6  -2  -9   20.41    1.98
   6  -2  -9   20.29    1.71
   6   2  -8   16.35    1.73
   6   2  -8   14.75    1.49
  -6   2   8   12.25    1.25
   6  -2  -8    9.33    1.43
  -6  -2   8   14.96    1.58
   6  -2  -8   13.98    1.31
  -6  -2   8   14.51    1.48
  -6   2   7    0.05    0.42
   6   2  -7    1.09    0.56
   6   2  -7    0.44    0.42
   6  -2  -7   -0.03    0.44
  -6  -2   7    0.65    0.47
   6  -2  -7    0.75    0.41
  -6  -2   7   -0.14    0.57
   6   2  -6    0.47    0.40
   6   2  -6   -0.29    0.31
  -6   2   6    0.05    0.38
   6  -2  -6    0.11    0.32
  -6  -2   6    0.43    0.40
   6  -2  -6    0.44    0.36
  -6  -2   6   -0.58    0.50
   6   2  -5    0.19    0.36
  -6   2   5    0.01    0.30
   6   2  -5   -0.48    0.28
  -6  -2   5   -0.17    0.45
   6  -2  -5    0.18    0.34
  -6  -2   5    0.09    0.30
   6  -2  -5    0.10    0.29
   6   2  -4   23.94    1.90
  -6   2   4   27.56    1.77
   6   2  -4   26.41    1.73
  -6  -2   4   20.17    1.84
  -6  -2   4   24.17    1.72
   6  -2  -4   25.57    1.77
   6   2  -3   25.02    1.71
   6   2  -3   27.08    1.97
  -6   2   3   29.68    1.86
   6  -2  -3   29.53    1.85
   6  -2  -3   24.39    1.81
  -6  -2   3   25.42    1.96
  -6  -2   3   26.21    1.73
  -6   2   2   13.06    1.11
   6   2  -2   13.58    1.20
   6   2  -2   14.90    1.04
  -6  -2   2   13.71    1.26
   6  -2  -2   14.65    1.19
   6  -2  -2   14.13    1.11
  -6  -2   2   12.77    0.99
  -6   2   1  103.74    5.53
   6   2  -1  100.60    5.49
   6   2  -1   98.58    5.26
  -6   2   1  106.93    5.39
   6  -2  -1   91.52    5.52
  -6  -2   1  104.16    5.58
  -6  -2   1   97.72    5.22
   6  -2  -1  100.75    5.42
   6   2   0   16.39    1.03
  -6   2   0   17.73    1.36
  -6   2   0   14.73    1.13
   6  -2   0   16.58    1.20
   6  -2   0   15.55    1.31
  -6  -2   0   15.21    1.24
  -6  -2   0   16.59    1.00
  -6   2  -1   59.84    3.42
   6   2   1   62.02    3.18
   6   2   1   63.28    3.40
  -6   2  -1   63.61    3.64
  -6  -2  -1   60.30    3.45
  -6  -2  -1   56.25    3.18
   6  -2   1   60.37    3.43
   6  -2   1   62.04    3.65
   6   2   2   38.42    2.19
  -6   2  -2   35.34    2.29
  -6   2  -2   38.77    2.53
   6  -2   2   35.24    2.45
  -6  -2  -2   39.64    2.26
  -6  -2  -2   36.81    2.07
   6  -2   2   39.16    2.30
  -6   2  -3   12.13    1.23
  -6   2  -3   12.43    1.07
   6   2   3   12.12    0.86
  -6  -2  -3   11.84    0.86
   6  -2   3   11.61    1.00
  -6  -2  -3   13.41    0.96
  -6  -2  -3   13.29    0.86
  -6   2  -4   56.51    3.34
  -6   2  -4   55.91    3.53
  -6  -2  -4   58.57    3.12
   6  -2   4   47.63    3.38
  -6  -2  -4   56.31    3.10
   6  -2   4   59.62    3.28
  -6  -2  -4   57.41    3.12
  -6   2  -5    8.21    1.02
  -6   2  -5    7.24    1.14
   6  -2   5    6.83    0.89
  -6  -2  -5    7.61    0.75
   6  -2   5    8.79    1.13
  -6  -2  -5    8.65    0.71
  -6   2  -6   20.35    1.68
  -6   2  -6   21.16    1.81
  -6   2  -6   22.34    1.93
   6  -2   6   21.07    1.63
  -6  -2  -6   20.85    1.38
  -6  -2  -6   21.93    1.56
   6  -2   6   23.20    1.76
  -6   2  -7    8.71    1.18
  -6   2  -7    8.90    1.36
  -6   2  -7    6.74    1.27
  -6  -2  -7    7.75    1.00
   6  -2   7    9.37    1.18
  -6  -2  -7    8.93    0.79
  -6   2  -8   31.74    2.59
  -6   2  -8   34.14    2.55
  -6   2  -8   33.50    2.42
  -6  -2  -8   31.64    2.24
  -6  -2  -8   30.52    1.95
   6  -2   8   30.34    2.32
  -6   2  -9    5.20    1.14
  -6   2  -9    6.12    1.17
  -6   2  -9    3.84    1.02
  -6  -2  -9    7.00    0.76
  -6  -2  -9    7.13    1.14
   6  -2   9    6.22    1.07
  -6   2 -10   13.10    1.85
  -6   2 -10   14.90    2.08
  -6   2 -10   15.42    1.90
  -6  -2 -10   12.69    1.26
  -6  -2 -10   16.18    1.26
  -6  -2 -10   17.92    1.90
   6  -2  10   16.48    1.90
  -6   2 -11    0.30    0.98
[truncated: 577,571 more chars]
