# Supplementary material for: Synthesis, crystal structure and Hirshfeld surface analysis of tert-butyl 4-[4-(di­fluoro­meth­oxy)phen­yl]-2,7,7-trimethyl-5-oxo-1,4,5,6,7,8-hexa­hydro­quinoline-3-carboxyl­ate
Source: Acta Crystallogr E Crystallogr Commun. 2023 Jun 30;79(Pt 7):664–8. doi: 10.1107/S2056989023005455 (PMC10439425; doi:10.1107/S2056989023005455)
Supplement: Supplementary file 2 [file e-79-00664-Isup2.hkl]

#
# h,k,l, Fc-squared, Fo-squared, sigma(Fo-squared), status flag
#
data_I
_shelx_title ' REP-22 in P2(1)/c'
_shelx_refln_list_code          4
_shelx_F_calc_maximum      212.43
_exptl_crystal_F_000       920.00
_reflns_d_resolution_high  0.8001

loop_
 _space_group_symop_operation_xyz
 'x, y, z'
 '-x, y+1/2, -z+1/2'
 '-x, -y, -z'
 'x, -y-1/2, z-1/2'

_cell_length_a    17.6062
_cell_length_b     9.7588
_cell_length_c    13.1509
_cell_angle_alpha  90.000
_cell_angle_beta   95.905
_cell_angle_gamma  90.000

_shelx_F_squared_multiplier     1.000

loop_
 _refln_index_h
 _refln_index_k
 _refln_index_l
 _refln_F_squared_calc
 _refln_F_squared_meas
 _refln_F_squared_sigma
 _refln_observed_status
   3   0   0      23545.44      21285.74       789.47 o
   4   0   0       4370.62       4322.37       128.38 o
   5   0   0        164.55        171.65        12.15 o
   6   0   0         87.49        121.69        10.13 o
   7   0   0        829.08        933.01        28.50 o
   8   0   0        817.19        826.66        33.29 o
   9   0   0        583.17        723.33        24.71 o
  10   0   0        209.35        280.74        13.21 o
  11   0   0         32.90         41.38         5.55 o
  12   0   0       2157.72       2308.97        66.22 o
  13   0   0        551.21        521.98        20.02 o
  14   0   0       1309.55       1212.76        70.90 o
  15   0   0        567.91        520.36        74.71 o
  16   0   0        357.65        360.65        45.38 o
  17   0   0        949.92        907.56        69.14 o
  18   0   0        642.95        659.41        80.46 o
  19   0   0         26.65         42.80        52.71 o
  20   0   0         15.59         16.48        60.24 o
  21   0   0          4.06        -48.95        48.95 o
   1   1   0       8273.41       7179.52       208.31 o
   2   1   0       2581.84       2370.85        46.98 o
   3   1   0       2906.85       2688.78        53.23 o
   4   1   0       5255.43       4892.45       102.17 o
   5   1   0       2134.17       1981.75        40.90 o
   6   1   0         10.85         18.44         2.37 o
   7   1   0         29.77         41.30         4.32 o
   8   1   0        484.30        498.06        16.76 o
   9   1   0       2189.64       2257.67        53.35 o
  10   1   0       1617.83       1589.23        46.50 o
  11   1   0          2.07         -1.47         6.04 o
  12   1   0        106.48        111.20        15.68 o
  13   1   0        322.52        323.56        16.20 o
  14   1   0        480.13        470.73        25.89 o
  15   1   0        234.58        229.71        14.47 o
  16   1   0         67.02         64.55        11.20 o
  17   1   0         71.10         71.25        11.12 o
  18   1   0        410.85        413.11        37.58 o
  19   1   0         16.37         -8.40        25.80 o
  20   1   0          6.61         18.18        45.48 o
  21   1   0        126.08         80.44        35.72 o
   0   2   0       1320.64       1198.31        35.77 o
   1   2   0       1502.25       1400.10        25.88 o
   2   2   0        246.84        223.70         7.42 o
   3   2   0        828.80        666.73        20.25 o
   4   2   0         28.02         35.94         4.14 o
   5   2   0        292.32        308.94        10.63 o
   6   2   0        602.74        640.09        17.39 o
   7   2   0       1643.31       1649.21        37.19 o
   8   2   0       1524.18       1464.02        33.88 o
   9   2   0         37.33         31.44         4.10 o
  10   2   0         24.06         16.85         6.36 o
  11   2   0         18.89         -1.23         7.88 o
  12   2   0        834.09        892.90        37.92 o
  13   2   0        467.80        493.39        29.88 o
  14   2   0        356.78        393.21        27.01 o
  15   2   0        168.29        155.60        22.95 o
  16   2   0         54.68         64.16        12.42 o
  17   2   0        303.60        276.35        20.52 o
  18   2   0        463.86        455.79        31.07 o
  19   2   0         17.69          2.90        14.02 o
  20   2   0        327.38        364.38        49.64 o
  21   2   0          0.63         45.57        44.34 o
   1   3   0       2022.96       1971.56        35.17 o
   2   3   0       4610.34       4392.69        78.92 o
   3   3   0       3000.61       2994.53        53.12 o
   4   3   0          4.46          7.97         3.26 o
   5   3   0        625.62        574.21        16.58 o
   6   3   0        176.09        158.89         9.22 o
   7   3   0        340.93        342.41        13.00 o
   8   3   0       1042.23       1022.02        25.40 o
   9   3   0       1219.36       1248.75        29.76 o
  10   3   0        987.78        976.38        25.13 o
  11   3   0        313.19        292.21        13.04 o
  12   3   0        840.67        904.41        25.51 o
  13   3   0        353.53        321.02        23.37 o
  14   3   0        141.54        130.26        16.94 o
  15   3   0         51.55         44.25        13.65 o
  16   3   0        119.22        106.04        33.15 o
  17   3   0        304.44        339.10        29.90 o
  18   3   0         10.27          6.09        14.80 o
  19   3   0         34.95         35.82        16.00 o
  20   3   0         21.39         32.30        16.19 o
  21   3   0          2.08          5.30        26.61 o
   0   4   0       1256.85       1283.82        39.01 o
   1   4   0       1458.89       1394.85        28.10 o
   2   4   0         53.33         37.75         4.82 o
   3   4   0       1595.91       1436.19        30.32 o
   4   4   0        115.70        115.62         7.93 o
   5   4   0        606.59        730.65        19.02 o
   6   4   0       1123.81       1112.95        28.43 o
   7   4   0          8.98          8.34         5.22 o
   8   4   0         31.60         28.88         5.84 o
   9   4   0        388.49        425.75        16.65 o
  10   4   0        136.92        150.82        12.68 o
  11   4   0       1107.10       1107.98        31.49 o
  12   4   0          0.18         -0.33         5.92 o
  13   4   0         61.87         49.85         8.35 o
  14   4   0          1.81         -0.95        12.48 o
  15   4   0        372.28        367.27        28.62 o
  16   4   0         15.93          5.29        15.97 o
  17   4   0        267.78        282.70        31.68 o
  18   4   0         23.31         29.52        23.45 o
  19   4   0          1.99          5.68        25.52 o
  20   4   0         41.60         43.03        26.24 o
   1   5   0          3.90          1.37         4.43 o
   2   5   0        311.47        299.86        12.67 o
   3   5   0         87.58         74.29         7.23 o
   4   5   0          0.03         -1.89         4.57 o
   5   5   0         32.72         33.58         6.13 o
   6   5   0        278.23        262.76        13.45 o
   7   5   0        314.30        356.31        16.00 o
   8   5   0         21.93          9.88         6.69 o
   9   5   0        676.69        684.91        22.93 o
  10   5   0        780.62        841.71        26.26 o
  11   5   0        987.86        986.09        29.41 o
  12   5   0       1702.41       1722.64        43.15 o
  13   5   0        165.15        176.74        13.50 o
  14   5   0         90.69         57.96        14.46 o
  15   5   0         21.13         28.27        12.52 o
  16   5   0        417.69        402.01        32.09 o
  17   5   0          6.22         -6.33        33.45 o
  18   5   0        118.12        144.21        28.96 o
  19   5   0        126.45        168.61        31.88 o
   0   6   0        654.70        742.15        36.13 o
   1   6   0        997.44       1021.43        26.91 o
   2   6   0       1096.66       1176.72        34.73 o
   3   6   0         10.48          6.69         5.81 o
   4   6   0        105.98        111.19         9.89 o
   5   6   0        183.09        212.66        13.37 o
   6   6   0        295.82        333.76        18.15 o
   7   6   0         67.24         73.90         9.33 o
   8   6   0         26.42         20.40         8.19 o
   9   6   0        220.20        218.57        14.79 o
  10   6   0        819.94        831.48        26.13 o
  11   6   0       1628.99       1658.18        41.78 o
  12   6   0         45.65         34.62        10.29 o
  13   6   0        838.60        838.11        30.09 o
  14   6   0         89.66         89.53        13.44 o
  15   6   0         27.25         41.27        11.82 o
  16   6   0          1.20         -2.03        13.15 o
  17   6   0          1.68          8.95        23.62 o
  18   6   0         55.93         76.62        28.06 o
  19   6   0         56.61         57.71        44.53 o
   1   7   0         74.82         91.98         9.59 o
   2   7   0         19.84         25.30         8.02 o
   3   7   0        330.57        360.76        18.23 o
   4   7   0         29.29         25.10         8.49 o
   5   7   0        461.21        454.80        21.11 o
   6   7   0        200.21        181.93        14.55 o
   7   7   0          3.08         10.93         8.71 o
   8   7   0        273.89        320.13        19.74 o
   9   7   0         13.11          5.40        11.35 o
  10   7   0         48.65         45.16        10.74 o
  11   7   0        161.98        154.00        14.36 o
  12   7   0         15.10         21.01        11.87 o
  13   7   0          0.28          6.66        11.28 o
  14   7   0        110.51         97.80        14.40 o
  15   7   0        340.92        316.96        21.09 o
  16   7   0          1.61        -18.03        19.42 o
  17   7   0        482.55        510.03        33.42 o
   0   8   0        153.76        157.04        19.94 o
   1   8   0        114.25        119.94        12.66 o
   2   8   0        155.05        165.64        13.69 o
   3   8   0        162.19        181.56        15.27 o
   4   8   0        164.25        155.52        15.01 o
   5   8   0       2487.76       2422.54        57.40 o
   6   8   0        302.03        315.85        19.27 o
   7   8   0       1724.42       1668.68        42.63 o
   8   8   0        661.50        661.20        28.01 o
   9   8   0       1342.00       1240.61        36.91 o
  10   8   0          0.51        -12.08        12.08 o
  11   8   0        115.40         96.68        14.99 o
  12   8   0          4.97         14.34        13.60 o
  13   8   0        229.79        264.98        23.43 o
  14   8   0         16.92         35.67        16.71 o
  15   8   0          0.64         20.60        18.43 o
  16   8   0          0.01          9.38        18.96 o
   1   9   0         19.03         24.51        12.57 o
   2   9   0         28.41         26.68        12.85 o
   3   9   0       1189.79       1191.23        35.88 o
   4   9   0         18.45         10.50        12.08 o
   5   9   0          0.48        -12.80        12.80 o
   6   9   0         17.85         23.58        14.80 o
   7   9   0         51.43         27.15        14.06 o
   8   9   0        105.88        111.82        16.45 o
   9   9   0        199.46        205.92        20.65 o
  10   9   0         82.45         74.26        16.50 o
  11   9   0        413.62        391.05        25.10 o
  12   9   0        159.74        120.51        21.01 o
  13   9   0          5.47         -0.08        19.82 o
  14   9   0         25.03         -3.28        20.14 o
   0  10   0        237.35        272.49        26.95 o
   1  10   0          2.32         -6.04        14.63 o
   2  10   0         16.42         -3.74        14.89 o
   3  10   0         84.34         82.26        17.03 o
   4  10   0         22.06         29.96        16.35 o
   5  10   0          1.78        -15.98        15.98 o
   6  10   0         85.04         90.60        18.39 o
   7  10   0          0.64         -0.93        16.63 o
   8  10   0        259.38        301.83        23.59 o
   9  10   0         33.43         55.56        19.56 o
  10  10   0        160.89        195.41        24.46 o
  11  10   0        112.87        139.24        25.44 o
  12  10   0        189.53        195.17        41.36 o
   1  11   0         28.41          9.84        18.45 o
   2  11   0         29.17         14.46        20.14 o
   3  11   0         48.76         68.47        23.19 o
   4  11   0         55.57        127.52        24.91 o
   5  11   0        727.33        736.02        40.34 o
   6  11   0        227.04        316.40        32.48 o
   7  11   0         24.67         82.72        26.65 o
   8  11   0        128.78        146.49        29.45 o
   9  11   0          0.07         10.97        26.43 o
   0  12   0        101.32         22.96       101.27 o
   1  12   0          0.12        -33.68        33.68 o
   2  12   0         14.64         40.64        31.53 o
   3  12   0         38.18         63.98        34.39 o
 -21   1   1          1.99        -26.56        35.69 o
 -20   1   1          1.35        -26.56        27.66 o
 -19   1   1         19.84         12.52        18.57 o
 -18   1   1          0.14          3.21        12.94 o
 -17   1   1        124.82        122.81        16.48 o
 -16   1   1        585.85        572.61        25.41 o
 -15   1   1         17.06         11.44         8.36 o
 -14   1   1        213.97        201.74        11.87 o
 -13   1   1         24.37         22.00         7.00 o
 -12   1   1        618.09        665.50        18.35 o
 -11   1   1        166.15        148.19         9.30 o
 -10   1   1         48.75         75.12         7.45 o
  -9   1   1        124.50        109.92         8.39 o
  -8   1   1       2148.01       2308.45        54.62 o
  -7   1   1       1722.48       2051.45        44.26 o
  -6   1   1       1265.88       1317.59        29.85 o
  -5   1   1        266.47        257.79         9.98 o
  -4   1   1       9211.31       8653.94       179.46 o
  -3   1   1        936.70        871.21        21.63 o
  -2   1   1       4020.33       3870.57        75.45 o
  -1   1   1       2190.11       2051.59        38.36 o
   0   1   1         10.28          5.48         1.10 o
   1   1   1        298.62        289.18         7.11 o
   2   1   1       1788.15       1581.53        32.45 o
   3   1   1       5625.81       5196.20       100.39 o
   4   1   1       3394.15       3128.37        62.20 o
   5   1   1          9.45         10.53         2.76 o
   6   1   1         42.41         23.68         3.81 o
   7   1   1        624.33        665.85        19.63 o
   8   1   1       1743.88       1798.25        43.86 o
   9   1   1        139.98        150.84        11.20 o
  10   1   1       1053.76       1214.62        41.93 o
  11   1   1        600.76        565.47        25.41 o
  12   1   1        234.36        238.30        16.82 o
  13   1   1          9.24          9.75         7.10 o
  14   1   1         94.61         86.39        11.85 o
  15   1   1        100.39         99.04        10.47 o
  16   1   1         42.23         88.68        28.38 o
  17   1   1        164.06        193.41        38.68 o
  18   1   1         14.12         36.36        28.75 o
  19   1   1        204.54        178.94        31.44 o
  20   1   1         53.75         26.52        33.82 o
  21   1   1         36.39         23.70        35.30 o
 -21   2   1        193.77        217.48        25.78 o
 -20   2   1         94.34        122.68        16.10 o
 -19   2   1        557.43        531.75        37.16 o
 -18   2   1          8.36         37.10        12.41 o
 -17   2   1        144.47        156.28        23.53 o
 -16   2   1         40.41         31.61        11.54 o
 -15   2   1        140.24        135.94        14.38 o
 -14   2   1       1976.41       2025.10        53.89 o
 -13   2   1        178.69        167.21        13.63 o
 -12   2   1        349.50        412.22        19.28 o
 -11   2   1       2999.10       3004.05        72.33 o
 -10   2   1       1204.74       1223.89        31.11 o
  -9   2   1         52.10         48.76         5.56 o
  -8   2   1       4458.64       4580.61        93.62 o
  -7   2   1        416.12        466.82        14.86 o
  -6   2   1       3910.02       3989.48        75.98 o
  -5   2   1        340.71        365.02        11.24 o
  -4   2   1        150.48        174.16         7.70 o
  -3   2   1        646.61        617.14        16.54 o
  -2   2   1        140.31        111.24         7.37 o
  -1   2   1      11502.20      10348.84       157.93 o
   0   2   1       1244.44       1207.95        20.75 o
   1   2   1      45126.87      38385.93      1148.89 o
   2   2   1      16719.27      15184.60       269.39 o
   3   2   1      16892.44      15797.55       300.07 o
   4   2   1       9943.35       9533.04       171.35 o
   5   2   1      12335.77      11912.72       212.99 o
   6   2   1       2557.77       2414.82        47.74 o
   7   2   1        174.45        158.57         6.91 o
   8   2   1       2379.91       2507.54        54.12 o
   9   2   1         49.77         68.16         7.91 o
  10   2   1        597.87        684.76        23.26 o
  11   2   1         48.61         73.61         9.37 o
  12   2   1        390.86        431.34        23.53 o
  13   2   1          0.11          2.59         8.20 o
  14   2   1        144.49        167.41        16.69 o
  15   2   1         14.93         17.94        10.61 o
  16   2   1         38.26         44.13        12.65 o
  17   2   1        383.18        383.70        20.61 o
  18   2   1        410.35        475.34        21.35 o
  19   2   1         95.81         81.70        28.37 o
  20   2   1         32.43         -3.36        44.05 o
  21   2   1        233.91        245.30        48.80 o
 -21   3   1        303.88        364.17        30.09 o
 -20   3   1          0.32          8.14        24.47 o
 -19   3   1         33.34         34.38        17.52 o
 -18   3   1         15.64         19.19        15.45 o
 -17   3   1        254.69        192.30        23.93 o
 -16   3   1          0.25         13.62        21.42 o
 -15   3   1        484.12        489.91        31.16 o
 -14   3   1          4.34          2.81         7.67 o
 -13   3   1        226.05        244.28        16.14 o
 -12   3   1         14.15         16.06         5.89 o
 -11   3   1        195.91        208.06        12.43 o
 -10   3   1        536.86        544.73        19.05 o
  -9   3   1        865.23        921.34        26.54 o
  -8   3   1        166.98        196.23        10.90 o
  -7   3   1         68.71         57.66         6.25 o
  -6   3   1         21.52         21.44         4.25 o
  -5   3   1       1001.03        978.93        24.22 o
  -4   3   1          7.30         11.84         3.58 o
  -3   3   1         77.41         95.32         6.69 o
  -2   3   1        418.18        474.56        13.43 o
  -1   3   1        290.39        267.15         8.92 o
   0   3   1        629.12        553.25        14.94 o
   1   3   1       2273.89       2179.48        38.25 o
   2   3   1       5396.65       5386.81        82.49 o
   3   3   1       6602.91       6546.39       108.57 o
   4   3   1        331.86        324.22        10.44 o
   5   3   1        430.63        430.17        13.70 o
   6   3   1       4646.25       4408.49        84.44 o
   7   3   1       1776.89       1820.33        39.36 o
   8   3   1         91.04        105.97         9.98 o
   9   3   1         68.97         67.00         5.94 o
  10   3   1         37.08         31.95         7.21 o
  11   3   1        343.54        356.11        17.97 o
  12   3   1       1573.72       1607.86        46.31 o
  13   3   1        822.05        769.55        33.30 o
  14   3   1        472.00        441.23        28.16 o
  15   3   1        395.02        376.70        26.88 o
  16   3   1         32.04         25.18        14.13 o
  17   3   1         79.84         73.72        17.25 o
  18   3   1         47.70         66.99        18.34 o
  19   3   1         18.77          7.23        16.90 o
  20   3   1         32.08         41.91        17.86 o
  21   3   1         26.62        120.88        41.85 o
 -20   4   1         53.51         75.72        23.45 o
 -19   4   1        115.51        128.20        25.43 o
 -18   4   1         33.69         42.51        26.21 o
 -17   4   1         74.04         69.08        23.24 o
 -16   4   1        116.31        153.28        25.76 o
 -15   4   1         38.27         53.56        18.83 o
 -14   4   1        305.73        296.05        17.76 o
 -13   4   1        198.06        214.09        17.10 o
 -12   4   1        509.05        532.81        23.28 o
 -11   4   1        111.20        112.25        19.35 o
 -10   4   1        142.97        130.30        11.21 o
  -9   4   1       1529.01       1580.07        40.58 o
  -8   4   1         67.60         71.19         8.46 o
  -7   4   1        713.84        662.26        21.81 o
  -6   4   1        139.89        116.25         9.84 o
  -5   4   1        628.46        686.53        19.72 o
  -4   4   1        429.46        455.42        14.36 o
  -3   4   1       1373.27       1319.27        30.03 o
  -2   4   1          0.54          4.77         3.56 o
  -1   4   1         34.13         41.03         4.79 o
   0   4   1       4771.09       4719.45        74.83 o
   1   4   1         23.32         31.91         4.44 o
   2   4   1        568.49        578.19        14.58 o
   3   4   1         34.41         37.93         5.24 o
   4   4   1          0.23          3.67         3.85 o
   5   4   1        526.78        483.07        14.55 o
   6   4   1        277.59        329.27        14.39 o
   7   4   1         71.43         76.78         7.66 o
   8   4   1        804.33        820.23        23.19 o
   9   4   1        136.20        141.94        13.66 o
  10   4   1        871.52        828.99        26.68 o
  11   4   1        359.22        407.06        16.35 o
  12   4   1       2103.88       1999.02        49.91 o
  13   4   1          0.33          2.52         5.05 o
  14   4   1          7.98          6.45        14.02 o
  15   4   1        797.19        862.58        40.45 o
  16   4   1         56.10         51.13        17.08 o
  17   4   1          1.08         -3.45        17.65 o
  18   4   1        413.24        389.18        32.41 o
  19   4   1        110.07        165.53        29.62 o
  20   4   1         10.09        -18.59        24.99 o
 -20   5   1        716.30        759.57        65.70 o
 -19   5   1         33.70         21.17        28.72 o
 -18   5   1          0.61         15.84        26.75 o
 -17   5   1         66.62         77.68        31.55 o
 -16   5   1          4.01         12.10        13.51 o
 -15   5   1         63.88         58.00        11.58 o
 -14   5   1         62.89         71.31        11.45 o
 -13   5   1        194.58        196.13        15.99 o
 -12   5   1        272.34        290.53        18.55 o
 -11   5   1         56.64         47.91         9.73 o
 -10   5   1          8.29         26.12         9.41 o
  -9   5   1         51.54         48.05         8.97 o
  -8   5   1        163.31        178.94        13.85 o
  -7   5   1        286.08        303.77        16.68 o
  -6   5   1       4098.42       3972.67        81.86 o
  -5   5   1        381.37        390.29        16.95 o
  -4   5   1        285.37        258.41        13.72 o
  -3   5   1       5411.55       5100.37        95.04 o
  -2   5   1         40.29         39.46         8.32 o
  -1   5   1       1124.48       1111.31        24.40 o
   0   5   1        839.90        875.49        20.64 o
   1   5   1        190.34        184.60         9.80 o
   2   5   1        720.77        743.93        18.65 o
   3   5   1         96.16         93.74         8.33 o
   4   5   1        112.53        139.54         9.68 o
   5   5   1          4.58          0.31         4.84 o
   6   5   1          8.87         20.55         5.61 o
   7   5   1         49.99         38.62         6.87 o
   8   5   1        651.90        664.15        20.24 o
   9   5   1        958.02        951.51        33.41 o
  10   5   1        223.07        240.75        14.50 o
  11   5   1       2064.64       2087.80        48.91 o
  12   5   1          1.04         15.89         7.34 o
  13   5   1          0.44         -6.43         8.74 o
  14   5   1         90.24         81.39        11.06 o
  15   5   1         22.72         -1.24        16.73 o
  16   5   1         10.49         30.77        19.78 o
  17   5   1          0.05         13.69        21.86 o
  18   5   1         25.21         49.61        25.23 o
  19   5   1         44.55         18.77        24.54 o
 -19   6   1        416.68        424.22        49.68 o
 -18   6   1        106.10        121.32        30.21 o
 -17   6   1          1.08          4.76        20.18 o
 -16   6   1        155.49        167.91        17.15 o
 -15   6   1          0.03        -14.99        14.99 o
 -14   6   1         45.77         38.35        24.82 o
 -13   6   1         19.44         25.25        11.23 o
 -12   6   1        188.85        182.26        17.66 o
 -11   6   1        283.15        304.83        19.20 o
 -10   6   1       1107.61       1104.68        34.80 o
  -9   6   1        170.67        167.65        12.47 o
  -8   6   1        355.74        333.02        17.22 o
  -7   6   1        635.31        616.84        22.87 o
  -6   6   1          0.28          1.91         7.31 o
  -5   6   1         11.76         17.10         7.48 o
  -4   6   1        148.36        147.59        14.05 o
  -3   6   1          3.89         -7.04         7.53 o
  -2   6   1       1253.42       1246.79        30.84 o
  -1   6   1         59.05         49.94         6.85 o
   0   6   1        117.83        109.64         9.00 o
   1   6   1       1629.64       1698.91        34.84 o
   2   6   1        132.18        138.02        10.07 o
   3   6   1         59.72         42.07         7.41 o
   4   6   1        232.88        264.53        14.77 o
   5   6   1        265.52        298.98        15.70 o
   6   6   1          4.04          9.73         6.89 o
   7   6   1        157.20        147.37        11.20 o
   8   6   1       1096.34       1119.91        29.30 o
   9   6   1        694.72        636.38        22.49 o
  10   6   1       5000.54       4835.65        94.43 o
  11   6   1        219.81        193.44        13.57 o
  12   6   1        101.18         88.44        11.26 o
  13   6   1         41.84         40.76        11.07 o
  14   6   1         15.39          6.32        11.74 o
  15   6   1         68.72         75.97        13.05 o
  16   6   1        102.43         94.72        18.76 o
  17   6   1         43.58         51.18        23.81 o
  18   6   1         68.55         96.60        30.28 o
 -18   7   1        414.21        366.99        39.35 o
 -17   7   1         11.92         59.79        19.04 o
 -16   7   1         62.48         18.63        18.75 o
 -15   7   1          1.21          1.25        16.55 o
 -14   7   1        247.96        235.15        21.18 o
 -13   7   1        273.98        247.27        19.13 o
 -12   7   1          1.43         -8.12        11.24 o
 -11   7   1        416.09        418.46        21.92 o
 -10   7   1        796.59        788.73        28.19 o
  -9   7   1       1629.01       1567.43        39.65 o
  -8   7   1         50.92         44.82        10.45 o
  -7   7   1       1601.55       1601.37        39.49 o
  -6   7   1        128.22        118.12        12.04 o
  -5   7   1          0.61         -8.02         8.02 o
  -4   7   1        781.89        739.13        26.88 o
  -3   7   1        831.24        728.07        26.87 o
  -2   7   1        372.01        386.17        18.11 o
  -1   7   1        469.73        473.98        19.15 o
   0   7   1         12.22          5.61         7.00 o
   1   7   1         37.89         50.54         8.47 o
   2   7   1       1102.31       1053.86        32.44 o
   3   7   1        346.34        371.61        19.04 o
   4   7   1        289.39        275.30        16.63 o
   5   7   1         10.11          5.83         8.30 o
   6   7   1       1626.34       1535.92        56.59 o
   7   7   1        457.71        454.91        20.59 o
   8   7   1         17.47         18.06         8.97 o
   9   7   1          1.62         11.14         9.44 o
  10   7   1         63.68         41.81        10.66 o
  11   7   1          2.62         -1.09        10.37 o
  12   7   1         11.46         23.86        10.85 o
  13   7   1        422.50        445.43        29.43 o
  14   7   1        163.24        177.67        17.37 o
  15   7   1          6.00          5.40        14.39 o
  16   7   1         34.94         45.11        20.95 o
  17   7   1          7.07          7.78        12.85 o
 -16   8   1         30.98         10.96        20.09 o
 -15   8   1         73.28         90.81        20.48 o
 -14   8   1         10.25          2.84        18.09 o
 -13   8   1         12.27         22.08        15.09 o
 -12   8   1         80.34         85.18        16.19 o
 -11   8   1          0.15          8.82        12.44 o
 -10   8   1       1349.42       1308.73        38.31 o
  -9   8   1        776.05        781.90        30.05 o
  -8   8   1        518.78        555.60        25.87 o
  -7   8   1        767.98        764.03        29.22 o
  -6   8   1         26.96          9.90        10.54 o
  -5   8   1        109.56        102.41        12.86 o
  -4   8   1        723.87        786.46        32.32 o
  -3   8   1         53.30         63.20        12.78 o
  -2   8   1         91.02         94.47        12.15 o
  -1   8   1          0.78          9.18         8.55 o
   0   8   1         11.44         13.50         8.55 o
   1   8   1        103.41         91.30        10.99 o
   2   8   1          0.96         -5.12         9.17 o
   3   8   1        272.46        308.59        18.69 o
   4   8   1        242.46        255.29        17.50 o
   5   8   1         10.15         12.27         9.95 o
   6   8   1        284.11        263.52        17.71 o
   7   8   1        466.45        460.15        22.87 o
   8   8   1          4.93          1.73        10.43 o
   9   8   1        106.39        120.81        14.74 o
  10   8   1         71.21         65.92        13.41 o
  11   8   1        348.18        373.66        22.29 o
  12   8   1         43.15         53.77        14.29 o
  13   8   1        293.21        349.96        21.84 o
  14   8   1         76.16         63.22        17.10 o
  15   8   1          2.29         32.32        19.70 o
  16   8   1          0.57         37.40        25.86 o
 -14   9   1          0.11          3.91        21.61 o
 -13   9   1         17.17         18.87        20.04 o
 -12   9   1          0.01        -18.35        18.35 o
 -11   9   1         31.50         25.74        17.02 o
 -10   9   1         29.38         12.75        16.92 o
  -9   9   1         53.44         37.76        15.44 o
  -8   9   1         86.94         96.87        16.45 o
  -7   9   1         21.03          0.53        13.42 o
  -6   9   1        142.97        164.32        17.03 o
  -5   9   1        177.80        161.77        17.59 o
  -4   9   1         10.52         10.41        13.35 o
  -3   9   1        437.97        449.87        26.18 o
  -2   9   1          2.39         -6.34        12.02 o
  -1   9   1          0.06          0.47        10.24 o
   0   9   1          0.11          4.05        11.36 o
   1   9   1        111.77        109.51        12.94 o
   2   9   1        416.73        445.42        23.18 o
   3   9   1        669.66        656.72        28.57 o
   4   9   1        488.67        531.31        26.39 o
   5   9   1        725.21        728.25        30.52 o
   6   9   1          4.10          7.96        12.07 o
   7   9   1          4.80          4.14        13.39 o
   8   9   1        113.98        129.79        17.14 o
   9   9   1         25.85         20.82        15.21 o
  10   9   1        355.62        382.59        23.93 o
  11   9   1          2.41         20.44        16.37 o
  12   9   1          0.01          7.10        17.06 o
  13   9   1         50.43         71.24        19.62 o
  14   9   1         11.24          0.77        20.04 o
 -12  10   1         10.12         39.62        31.16 o
 -11  10   1         13.00         -0.27        21.56 o
 -10  10   1          3.51         26.15        21.70 o
  -9  10   1          7.13         11.44        20.41 o
  -8  10   1          5.34          5.52        18.18 o
  -7  10   1        205.99        149.95        20.86 o
  -6  10   1         88.90         89.12        18.99 o
  -5  10   1         23.11         38.36        17.42 o
  -4  10   1        638.13        677.31        32.46 o
  -3  10   1          6.52         -3.25        14.54 o
  -2  10   1        269.76        287.61        23.83 o
  -1  10   1        680.87        704.75        32.20 o
   0  10   1         20.44         35.83        16.94 o
   1  10   1        797.74        800.13        32.41 o
   2  10   1         34.47         26.69        15.50 o
   3  10   1        180.46        197.20        26.49 o
   4  10   1         33.61         22.68        14.74 o
   5  10   1        197.67        179.71        19.37 o
   6  10   1          6.09        -14.64        14.64 o
   7  10   1          5.01         30.71        16.68 o
   8  10   1          8.25         -7.21        17.52 o
   9  10   1          5.75         -0.29        18.52 o
  10  10   1        144.11        143.77        24.21 o
  11  10   1        185.68        222.32        27.14 o
  12  10   1         24.77         44.93        24.39 o
  -9  11   1          0.00          3.74        27.52 o
  -8  11   1        169.26        153.24        29.48 o
  -7  11   1         53.17         -1.25        25.71 o
  -6  11   1        189.70        174.65        31.20 o
  -5  11   1          2.37         17.31        24.31 o
  -4  11   1          4.07         -7.07        22.07 o
  -3  11   1        131.24        155.83        24.29 o
  -2  11   1        402.44        435.72        28.74 o
  -1  11   1          0.16        -13.63        21.48 o
   0  11   1        173.50        189.40        23.81 o
   1  11   1        487.20        532.88        46.41 o
   2  11   1         16.12          2.92        19.74 o
   3  11   1        114.86         92.81        24.08 o
   4  11   1         15.87         12.92        21.42 o
   5  11   1          1.10         -1.81        23.19 o
   6  11   1          3.18         -6.11        23.02 o
   7  11   1          4.46        -12.00        23.29 o
   8  11   1          0.65         -6.24        25.53 o
   9  11   1          4.35         20.88        28.02 o
  -3  12   1        162.81        119.53        35.18 o
  -2  12   1          0.20         10.06        27.76 o
  -1  12   1         96.84        109.41        48.90 o
   0  12   1         75.05         83.17        34.66 o
   1  12   1        193.10        232.09        46.25 o
   2  12   1          4.88        -41.50        41.50 o
   3  12   1          0.07        -28.64        28.64 o
 -22   0   2        163.28        179.99        89.37 o
 -21   0   2         19.24        131.59        56.85 o
 -20   0   2          9.62         42.64        47.14 o
 -19   0   2        302.04        348.03        22.57 o
 -18   0   2        159.51        121.89        13.16 o
 -17   0   2       1047.00       1055.85        40.43 o
 -16   0   2         31.27         27.40        12.26 o
 -15   0   2          3.47         -0.09         8.50 o
 -14   0   2        715.65        743.69        31.01 o
 -13   0   2        327.49        355.79        20.17 o
 -12   0   2       1758.60       1854.25        60.12 o
 -11   0   2       1489.82       1657.64        62.15 o
 -10   0   2        342.60        365.34        23.30 o
  -9   0   2      24060.66      24744.17       819.33 o
  -8   0   2        434.74        522.49        24.88 o
  -7   0   2       1915.23       1938.55        65.86 o
  -6   0   2       9121.71       9118.46       269.76 o
  -5   0   2       1118.48       1096.66        39.16 o
  -4   0   2        457.67        432.52        17.93 o
  -3   0   2      15873.47      14343.99       717.77 o
  -2   0   2       9875.71       8606.38       217.14 o
  -1   0   2        358.97        362.22        19.05 o
   0   0   2       1274.84       1154.37        31.85 o
   1   0   2      11346.77      11034.34       412.24 o
   2   0   2       4990.05       4425.47       146.74 o
   3   0   2      16850.00      15361.40       542.71 o
   4   0   2       1682.46       1511.21        41.63 o
   5   0   2       1227.17       1190.19        34.13 o
   6   0   2        378.16        337.10        12.66 o
   7   0   2          2.15          1.55         2.14 o
   8   0   2        713.88        685.79        21.88 o
   9   0   2        771.94        910.12        96.51 o
  10   0   2        116.72         80.71        16.70 o
  11   0   2        342.50        344.92        33.26 o
  12   0   2        371.88        344.52        35.59 o
  13   0   2        597.70        481.30        98.09 o
  14   0   2        143.44        174.07        29.28 o
  15   0   2        569.20        499.69       111.97 o
  16   0   2         14.43         14.07        25.50 o
  17   0   2         10.03         16.00        27.48 o
  18   0   2        244.87        227.49        43.43 o
  19   0   2         21.19         12.01        36.89 o
  20   0   2       1320.68       1362.13       100.31 o
  21   0   2         45.43         77.87        71.94 o
 -21   1   2          2.02          1.00        29.52 o
 -20   1   2        274.91        270.72        19.05 o
 -19   1   2         27.41         43.16        12.24 o
 -18   1   2          6.83          3.05        14.65 o
 -17   1   2        753.46        647.30        21.10 o
 -16   1   2          9.57         16.65         6.69 o
 -15   1   2        349.42        352.17        15.29 o
 -14   1   2         44.14         52.68         9.66 o
 -13   1   2        150.04        133.64        10.27 o
 -12   1   2       1023.31       1070.09        29.70 o
 -11   1   2        159.37        206.15        11.77 o
 -10   1   2         66.74         64.98         6.94 o
  -9   1   2        275.11        327.52        13.53 o
  -8   1   2       5035.01       5426.01       109.02 o
  -7   1   2       5651.54       5748.93       123.69 o
  -6   1   2        458.27        489.58        17.70 o
  -5   1   2       1663.17       1771.21        41.87 o
  -4   1   2         92.94        106.34         6.74 o
  -3   1   2         18.09         22.74         3.49 o
  -2   1   2      11684.30      10588.80       238.92 o
  -1   1   2       6502.49       6134.94       127.32 o
   0   1   2       1488.86       1363.57        39.93 o
   1   1   2      22606.79      18739.73      1070.52 o
   2   1   2       5040.01       4590.67       136.95 o
   3   1   2       1638.38       1538.90        37.90 o
   4   1   2         59.23         56.99         4.54 o
   5   1   2       4061.20       3945.52        77.54 o
   6   1   2         35.12         35.68         2.75 o
   7   1   2        619.99        534.01        18.12 o
   8   1   2        267.95        264.57        12.58 o
   9   1   2        152.54        165.95        10.67 o
  10   1   2        759.00        765.20        23.69 o
  11   1   2         93.07        102.68         9.92 o
  12   1   2        634.08        647.81        39.58 o
  13   1   2       1158.97       1171.43        50.51 o
  14   1   2        741.91        718.70        26.71 o
  15   1   2        218.74        220.62        24.38 o
  16   1   2         25.14         18.41        24.61 o
  17   1   2         67.04         39.01        31.18 o
  18   1   2         73.33         72.90        25.84 o
  19   1   2         99.48        105.75        36.09 o
  20   1   2        118.05         74.86        38.49 o
  21   1   2         21.79         25.20        44.91 o
 -21   2   2         34.91          9.31        20.32 o
 -20   2   2        537.21        522.64        31.20 o
 -19   2   2         48.20         52.71        16.42 o
 -18   2   2          5.42         -6.73        13.31 o
 -17   2   2        100.79         91.32        19.22 o
 -16   2   2         10.23          7.95         9.94 o
 -15   2   2         36.53         40.04        13.11 o
 -14   2   2        402.11        422.17        19.67 o
 -13   2   2         83.61         86.42        11.27 o
 -12   2   2        378.59        411.81        19.82 o
 -11   2   2         56.68         54.20         7.12 o
 -10   2   2          8.11         15.54         5.39 o
  -9   2   2       1156.05       1175.63        35.01 o
  -8   2   2        175.28        212.45        11.60 o
  -7   2   2          5.85          4.99         3.67 o
  -6   2   2        556.99        548.81        16.75 o
  -5   2   2         81.21         75.25         6.38 o
  -4   2   2        189.46        203.11         9.27 o
  -3   2   2       1439.38       1323.51        30.51 o
  -2   2   2        320.08        306.44        12.28 o
  -1   2   2        207.52        249.39        10.81 o
   0   2   2        289.30        323.65         9.77 o
   1   2   2      16221.12      15358.50       256.80 o
   2   2   2       1509.50       1443.52        25.96 o
   3   2   2      30956.51      29071.63      1446.25 o
   4   2   2       1393.08       1473.89        37.76 o
   5   2   2         36.22         26.54         3.75 o
   6   2   2       1446.58       1494.30        34.24 o
   7   2   2        782.90        750.12        21.09 o
   8   2   2       1361.21       1286.08        28.06 o
   9   2   2         26.90         31.94         6.77 o
  10   2   2          0.01          5.70         5.41 o
  11   2   2        734.98        702.47        24.30 o
  12   2   2         58.33         57.15         8.86 o
  13   2   2        164.48        187.05        22.91 o
  14   2   2        345.90        306.15        20.31 o
  15   2   2        869.99        915.73        35.92 o
  16   2   2         25.16         34.50        11.37 o
  17   2   2        588.99        608.59        24.00 o
  18   2   2         10.20         21.74        26.24 o
  19   2   2        126.42         82.34        29.75 o
  20   2   2          4.51          5.77        40.45 o
  21   2   2         19.96          4.70        40.71 o
 -21   3   2         55.78         51.38        22.59 o
 -20   3   2          4.76        -12.75        18.91 o
 -19   3   2        359.54        375.47        28.56 o
 -18   3   2         11.62         33.00        15.60 o
 -17   3   2        120.08        127.09        15.57 o
 -16   3   2          1.55         10.02        10.25 o
 -15   3   2       1055.53       1127.48        52.77 o
 -14   3   2        114.26        128.80        14.30 o
 -13   3   2        114.92        114.73        11.02 o
 -12   3   2        340.99        348.40        17.23 o
 -11   3   2        439.48        392.77        17.59 o
 -10   3   2         55.72         38.86         6.99 o
  -9   3   2        423.96        402.40        16.76 o
  -8   3   2       1390.37       1479.25        37.41 o
  -7   3   2         39.56         38.79         6.06 o
  -6   3   2       5530.83       5616.22       114.18 o
  -5   3   2        236.07        297.60        12.40 o
  -4   3   2       5095.70       4807.61        91.86 o
  -3   3   2         71.06         49.12         5.00 o
  -2   3   2       6190.20       6142.30       102.52 o
  -1   3   2       1068.90       1041.37        21.02 o
   0   3   2          9.14          7.74         2.54 o
   1   3   2       2173.08       2101.25        35.24 o
   2   3   2       5132.08       5193.78        79.58 o
   3   3   2       1287.81       1264.23        25.34 o
   4   3   2        790.76        754.82        21.81 o
   5   3   2        617.30        674.65        26.93 o
   6   3   2        194.36        189.08         9.64 o
   7   3   2       3579.42       3636.35        76.82 o
   8   3   2        248.49        282.05        13.34 o
   9   3   2          0.14          0.66         4.46 o
  10   3   2        490.18        460.62        16.56 o
  11   3   2        580.59        563.59        23.45 o
  12   3   2       2264.39       2302.08        60.40 o
  13   3   2       1944.22       1914.22        53.01 o
  14   3   2       1802.31       1833.38        58.66 o
  15   3   2         56.52         64.70        14.41 o
  16   3   2        922.50        981.44        41.13 o
  17   3   2        103.18        128.90        20.06 o
  18   3   2         13.68         27.23        17.07 o
  19   3   2         59.28         40.07        32.62 o
  20   3   2          1.46        -13.92        25.96 o
 -20   4   2          5.25        -15.53        22.72 o
 -19   4   2         29.39         42.23        20.15 o
 -18   4   2        226.45        219.59        27.29 o
 -17   4   2          0.50          8.83        11.51 o
 -16   4   2         22.73         -0.63        12.79 o
 -15   4   2        133.09        140.39        14.35 o
 -14   4   2         33.30         43.74         9.59 o
 -13   4   2        373.15        395.28        22.21 o
 -12   4   2        361.07        432.65        21.73 o
 -11   4   2       1440.67       1427.97        39.40 o
 -10   4   2         77.67         95.81        10.66 o
  -9   4   2        578.18        565.76        24.93 o
  -8   4   2        863.94        861.81        26.65 o
  -7   4   2        894.50        834.00        24.13 o
  -6   4   2        791.24        823.23        23.68 o
  -5   4   2       1202.75       1262.15        29.82 o
  -4   4   2       1279.98       1295.50        31.73 o
  -3   4   2        408.22        419.87        14.64 o
  -2   4   2          1.10          5.19         3.84 o
  -1   4   2       1431.95       1430.65        28.67 o
   0   4   2        136.66        145.00         7.74 o
   1   4   2          1.17         -2.95         2.95 o
   2   4   2       3970.58       4180.55        66.95 o
   3   4   2       1879.18       1981.91        38.58 o
   4   4   2       5391.20       5591.02        95.62 o
   5   4   2         21.08         31.66         4.94 o
   6   4   2       2607.18       2686.30        50.47 o
   7   4   2         24.49         23.99         5.24 o
   8   4   2        677.47        657.02        20.64 o
   9   4   2       1285.49       1277.75        34.79 o
  10   4   2        283.59        308.73        16.00 o
  11   4   2       7093.99       7025.90       143.71 o
  12   4   2        105.86        113.42         9.60 o
  13   4   2        513.80        537.10        32.62 o
  14   4   2         19.92         12.22        11.91 o
  15   4   2         28.75         38.62        14.03 o
  16   4   2        150.66        110.60        28.94 o
  17   4   2        108.59         98.78        31.22 o
  18   4   2        164.63        136.59        25.46 o
  19   4   2         29.89         36.23        23.74 o
  20   4   2          0.59          3.77        32.08 o
 -20   5   2         59.46         66.21        44.27 o
 -19   5   2         99.03        138.31        37.15 o
 -18   5   2          0.18        -14.67        19.10 o
 -17   5   2         22.35         13.48        15.07 o
 -16   5   2        253.33        255.96        18.35 o
 -15   5   2         85.54        113.69        14.43 o
 -14   5   2        293.12        273.10        27.02 o
 -13   5   2          4.38         -5.67         9.53 o
 -12   5   2        507.89        453.98        23.30 o
 -11   5   2         19.06         15.52         9.12 o
 -10   5   2         16.03         -8.38         8.38 o
  -9   5   2         48.23         64.14         9.42 o
  -8   5   2        368.75        421.25        19.39 o
  -7   5   2          6.72         -1.04         6.37 o
  -6   5   2        454.25        426.04        18.87 o
  -5   5   2        100.30         94.14         9.01 o
  -4   5   2         57.90         62.56        10.53 o
  -3   5   2         69.10         61.50         7.16 o
  -2   5   2        510.91        494.47        16.57 o
  -1   5   2        609.97        598.36        17.02 o
   0   5   2        425.16        467.37        14.75 o
   1   5   2        153.76        167.98         9.24 o
   2   5   2       6965.23       7057.53       120.73 o
   3   5   2       2439.58       2670.62        51.41 o
   4   5   2       2731.84       2696.71        51.99 o
   5   5   2        823.14        824.44        21.71 o
   6   5   2          0.00         -0.52         5.09 o
   7   5   2        277.72        287.49        15.56 o
   8   5   2        496.85        490.98        17.27 o
   9   5   2        414.83        412.28        16.42 o
  10   5   2          5.49          9.76         6.76 o
  11   5   2        600.25        624.74        25.28 o
  12   5   2        100.82         88.91        11.36 o
  13   5   2        255.62        254.77        16.29 o
  14   5   2       1389.62       1331.08        38.80 o
  15   5   2        128.46        131.22        18.85 o
  16   5   2        107.75        130.38        22.30 o
  17   5   2         17.05         18.29        27.35 o
  18   5   2         98.26        101.23        25.84 o
  19   5   2         74.43         39.68        30.36 o
 -19   6   2        121.94        176.59        61.93 o
 -18   6   2         10.80         37.19        23.55 o
 -17   6   2          6.73          0.68        15.38 o
 -16   6   2         22.03         24.67        17.99 o
 -15   6   2         27.87         42.03        15.71 o
 -14   6   2          0.25         -2.67        13.26 o
 -13   6   2         81.05         89.14        15.98 o
 -12   6   2         30.73         23.42        12.25 o
 -11   6   2        302.69        279.82        19.97 o
 -10   6   2        152.50        166.36        13.68 o
  -9   6   2        116.78         90.80        11.71 o
  -8   6   2        423.53        397.23        19.01 o
  -7   6   2        190.76        205.94        13.88 o
  -6   6   2         83.23         74.15         9.65 o
  -5   6   2        113.89        127.88        11.27 o
  -4   6   2         42.23         27.22         6.92 o
  -3   6   2        433.43        412.64        19.19 o
  -2   6   2        246.78        268.47        14.51 o
  -1   6   2        140.00        170.62        11.02 o
   0   6   2         71.24         76.78         7.98 o
   1   6   2        471.31        507.06        17.35 o
   2   6   2        653.13        671.68        19.07 o
   3   6   2         22.54         14.83         6.13 o
   4   6   2        165.72        177.03        11.74 o
   5   6   2        296.18        302.14        15.70 o
   6   6   2        153.81        180.70        11.69 o
   7   6   2         75.74         65.22         8.80 o
   8   6   2        503.14        472.29        19.03 o
   9   6   2       1153.73       1152.63        30.48 o
  10   6   2        827.38        879.83        25.74 o
  11   6   2        731.51        754.78        28.86 o
  12   6   2        945.74        879.89        29.54 o
  13   6   2        135.43        151.97        14.71 o
  14   6   2          5.94          8.45        11.74 o
  15   6   2          1.83         -9.83         9.83 o
  16   6   2          3.76          2.83        20.51 o
  17   6   2          3.66        -24.73        24.73 o
  18   6   2          0.32         29.45        28.87 o
 -18   7   2        229.80        208.52        22.95 o
 -17   7   2          0.55         40.52        19.20 o
 -16   7   2        213.84        251.06        23.64 o
 -15   7   2        108.08         98.42        21.54 o
 -14   7   2        113.84        145.42        26.72 o
 -13   7   2        116.95        105.79        17.64 o
 -12   7   2          4.56         11.86        12.89 o
 -11   7   2         23.42         19.95        12.82 o
 -10   7   2          0.70         -4.92        11.48 o
  -9   7   2        117.97        113.25        13.18 o
  -8   7   2         30.75         30.26        12.05 o
  -7   7   2         23.32         24.05         9.98 o
  -6   7   2        920.82        821.29        27.98 o
  -5   7   2        208.00        232.23        15.93 o
  -4   7   2        193.05        221.29        14.80 o
  -3   7   2        410.15        359.79        18.44 o
  -2   7   2          3.47         -4.42         7.53 o
  -1   7   2        512.08        589.93        21.81 o
   0   7   2         10.64         22.95         7.08 o
   1   7   2        224.24        195.59        12.67 o
   2   7   2        120.90        117.70        10.34 o
   3   7   2        240.43        240.39        16.33 o
   4   7   2         12.87          5.96         7.99 o
   5   7   2         15.69         31.79         8.17 o
   6   7   2       2057.16       2003.11        45.04 o
   7   7   2         99.27        112.54        12.65 o
   8   7   2        271.24        254.51        15.98 o
   9   7   2         14.38         18.87         9.87 o
  10   7   2         66.12         68.39        11.68 o
  11   7   2         16.49         18.51        10.20 o
  12   7   2        209.41        204.54        17.67 o
  13   7   2         24.49         11.86        18.97 o
  14   7   2          0.19        -13.22        13.22 o
  15   7   2        200.13        157.88        19.36 o
  16   7   2         36.21         24.11        14.29 o
  17   7   2         56.75         39.79        28.57 o
 -16   8   2          3.49         46.83        21.50 o
 -15   8   2         81.25         59.79        21.00 o
 -14   8   2        191.65        222.17        22.94 o
 -13   8   2          2.35          0.22        15.61 o
 -12   8   2         23.01         15.03        15.17 o
 -11   8   2          8.49          8.26        13.68 o
 -10   8   2        100.36        106.65        16.55 o
  -9   8   2        307.25        378.35        23.60 o
  -8   8   2        438.75        457.77        25.04 o
  -7   8   2         76.71         90.95        14.00 o
  -6   8   2        450.88        444.01        23.62 o
  -5   8   2        214.67        248.45        17.26 o
  -4   8   2        197.30        231.83        16.73 o
  -3   8   2         71.16         70.05        11.21 o
  -2   8   2        141.75        160.62        14.48 o
  -1   8   2         23.79         25.22         9.26 o
   0   8   2        957.43       1040.66        28.60 o
   1   8   2        114.33        111.77        12.02 o
   2   8   2       1524.71       1535.46        36.04 o
   3   8   2         13.02         20.19         9.97 o
   4   8   2        184.04        207.25        17.63 o
   5   8   2         50.04         32.69        10.56 o
   6   8   2          6.23          1.52        10.17 o
   7   8   2          8.46         11.65        11.10 o
   8   8   2          0.00         13.84        11.26 o
   9   8   2         72.58         78.45        13.35 o
  10   8   2         76.56         59.18        13.65 o
  11   8   2        425.63        410.89        22.37 o
  12   8   2        123.94        101.78        15.70 o
  13   8   2         72.76         94.61        18.16 o
  14   8   2         36.95         57.99        19.30 o
  15   8   2          2.06        -11.94        19.29 o
  16   8   2         11.61        -18.07        28.91 o
 -14   9   2        207.45        196.34        30.11 o
 -13   9   2        107.95        133.45        22.86 o
 -12   9   2        349.77        358.76        36.37 o
 -11   9   2         14.08         19.85        17.15 o
 -10   9   2        127.90        107.53        17.47 o
  -9   9   2        143.10        113.82        23.18 o
  -8   9   2         76.00         51.74        17.50 o
  -7   9   2        122.03        101.30        23.58 o
  -6   9   2        645.21        683.46        32.67 o
  -5   9   2          2.58          2.56        13.26 o
  -4   9   2        233.75        222.12        21.42 o
  -3   9   2          0.41        -11.41        11.41 o
  -2   9   2       1040.54       1074.36        34.53 o
  -1   9   2         16.65         34.07        11.50 o
   0   9   2       1113.02       1251.71        35.66 o
   1   9   2         75.75         65.56        11.70 o
   2   9   2        338.37        390.62        21.47 o
   3   9   2          2.66         13.82        12.19 o
   4   9   2         69.21         83.79        13.89 o
   5   9   2         69.45         74.17        13.84 o
   6   9   2          7.91         30.88        13.66 o
   7   9   2          0.07        -13.16        13.16 o
   8   9   2         18.01         33.04        14.73 o
   9   9   2        104.77        125.75        16.64 o
  10   9   2         99.47         97.79        16.78 o
  11   9   2          1.57         14.66        16.44 o
  12   9   2          2.21         19.60        22.26 o
  13   9   2        100.95        134.76        26.23 o
  14   9   2        137.00        110.81        24.51 o
 -12  10   2        123.97        152.52        29.05 o
 -11  10   2        140.44        156.96        29.68 o
 -10  10   2        280.79        305.64        30.79 o
  -9  10   2         12.30         41.07        18.79 o
  -8  10   2         77.60         95.77        20.39 o
  -7  10   2        368.23        375.89        25.99 o
  -6  10   2        558.50        533.36        31.32 o
  -5  10   2         86.38         77.35        18.31 o
  -4  10   2        140.47        144.20        19.37 o
  -3  10   2        436.32        494.84        27.26 o
  -2  10   2       1030.40       1157.33        39.08 o
  -1  10   2        454.12        465.01        33.56 o
   0  10   2         14.03         27.46        17.77 o
   1  10   2         31.88         30.83        14.84 o
   2  10   2        356.97        406.48        25.15 o
   3  10   2          3.99         25.53        15.02 o
   4  10   2        181.50        156.34        18.84 o
   5  10   2        312.01        322.18        23.62 o
   6  10   2        460.02        423.66        25.72 o
   7  10   2         13.42         17.56        17.52 o
   8  10   2         88.31         77.98        19.46 o
   9  10   2         81.86         49.92        20.82 o
  10  10   2         89.05         47.73        23.69 o
  11  10   2         71.86         51.45        24.09 o
  -9  11   2        688.07        666.32        54.77 o
  -8  11   2         24.43         22.14        26.93 o
  -7  11   2        136.79        147.57        29.86 o
  -6  11   2         54.62          8.08        25.34 o
  -5  11   2        201.87        168.16        28.29 o
  -4  11   2        100.47        116.59        25.14 o
  -3  11   2          0.15          9.68        23.35 o
  -2  11   2          0.50         32.44        29.73 o
  -1  11   2          7.59         21.70        20.95 o
   0  11   2        135.77        142.52        29.90 o
   1  11   2         35.46         41.13        20.82 o
   2  11   2        106.25         88.60        28.97 o
   3  11   2        186.29        177.83        25.42 o
   4  11   2         43.19         61.72        25.83 o
   5  11   2         62.92         22.30        23.52 o
   6  11   2         21.51         44.32        22.27 o
   7  11   2        240.05        238.44        28.81 o
   8  11   2         90.98        115.62        26.61 o
  -3  12   2         39.83         52.96        32.64 o
  -2  12   2         40.02         21.79        33.20 o
  -1  12   2         13.98         16.76        30.40 o
   0  12   2         46.23         72.50        36.54 o
   1  12   2          1.31         45.42        34.33 o
   2  12   2         21.59        -32.72        32.72 o
 -21   1   3          0.33        -16.46        16.46 o
 -20   1   3         39.20          3.29        31.14 o
 -19   1   3         11.90         12.95         9.92 o
 -18   1   3         27.33         30.78        13.17 o
 -17   1   3        695.79        713.31        24.57 o
 -16   1   3        206.10        180.45        15.67 o
 -15   1   3          7.10         15.28         8.61 o
 -14   1   3         15.60         25.36         7.83 o
 -13   1   3        452.60        486.86        19.99 o
 -12   1   3         41.59         45.92         7.74 o
 -11   1   3       1119.30       1159.62        31.77 o
 -10   1   3        861.63        932.67        31.55 o
  -9   1   3        160.54        152.51         9.90 o
  -8   1   3        424.87        407.66        14.94 o
  -7   1   3       1107.62       1210.36        30.17 o
  -6   1   3        586.97        569.91        17.00 o
  -5   1   3       3471.42       3330.81        68.91 o
  -4   1   3        715.96        738.15        19.46 o
  -3   1   3        233.96        238.92        10.04 o
  -2   1   3        192.47        202.68         8.00 o
  -1   1   3       1987.61       1771.67        47.52 o
   0   1   3       1897.21       1684.16        42.33 o
   1   1   3       5638.77       5445.51       115.31 o
   2   1   3       3092.35       2848.91        62.90 o
   3   1   3         51.84         49.13         4.21 o
   4   1   3        312.06        292.28         9.41 o
   5   1   3       1469.11       1495.59        32.85 o
   6   1   3       5133.48       5155.82       101.93 o
   7   1   3          8.24         12.66         3.24 o
   8   1   3         48.16         36.05         3.87 o
   9   1   3         97.01        107.49         8.27 o
  10   1   3        258.97        282.94        13.49 o
  11   1   3        164.51        199.64        17.75 o
  12   1   3        191.21        215.76        15.07 o
  13   1   3        561.09        527.78        22.88 o
  14   1   3       1295.77       1291.41        85.07 o
  15   1   3          4.63         16.44        16.65 o
  16   1   3         11.69         23.47        17.87 o
  17   1   3        161.30        145.84        25.45 o
  18   1   3         45.44         56.38        22.66 o
  19   1   3         46.83         50.96        27.39 o
  20   1   3        275.10        336.44        42.09 o
  21   1   3         49.20         21.26        38.92 o
 -21   2   3         61.34         56.68        21.86 o
 -20   2   3        114.36         97.28        20.73 o
 -19   2   3         47.84         48.26        10.55 o
 -18   2   3          3.31         11.01         9.07 o
 -17   2   3        173.98        161.41        14.36 o
 -16   2   3        366.18        311.57        19.40 o
 -15   2   3          1.23          8.78         9.17 o
 -14   2   3         66.88         90.64        10.91 o
 -13   2   3        383.52        389.44        18.99 o
 -12   2   3       1947.74       2002.03        47.69 o
 -11   2   3        173.55        151.86        12.32 o
 -10   2   3        265.31        272.68        14.60 o
  -9   2   3         78.38        108.43         8.92 o
  -8   2   3       2065.26       2269.79        61.67 o
  -7   2   3       4803.50       4841.78        99.35 o
  -6   2   3        868.17       1064.15        27.97 o
  -5   2   3        366.59        316.53        12.24 o
  -4   2   3       5698.22       5481.60       109.65 o
  -3   2   3        274.45        291.87        11.75 o
  -2   2   3       1100.81        994.58        26.18 o
  -1   2   3       1657.24       1616.96        35.16 o
   0   2   3        271.80        279.78         9.62 o
   1   2   3        359.00        370.21        10.85 o
   2   2   3        145.41        149.28         5.76 o
   3   2   3       2737.64       2645.30        60.04 o
   4   2   3        109.42        130.25         8.23 o
   5   2   3       5002.27       5227.85       111.49 o
   6   2   3        447.55        494.01        14.31 o
   7   2   3        161.03        213.58         9.26 o
   8   2   3        326.06        320.48        14.43 o
   9   2   3        431.89        394.72        11.52 o
  10   2   3        238.70        244.19        14.62 o
  11   2   3          0.03         -1.66         5.70 o
  12   2   3        648.04        696.82        44.84 o
  13   2   3        850.37        819.52        28.01 o
  14   2   3        497.05        539.60        36.36 o
  15   2   3        104.68         97.85        13.38 o
  16   2   3         89.62         71.37        12.38 o
  17   2   3        342.86        342.59        20.68 o
  18   2   3          2.39         13.83        29.99 o
  19   2   3         28.14         71.34        36.01 o
  20   2   3          9.10         18.55        41.40 o
 -21   3   3         46.05         38.33        25.68 o
 -20   3   3         30.51         21.93        20.21 o
 -19   3   3        147.57        164.50        15.75 o
 -18   3   3        116.60        123.23        15.20 o
 -17   3   3         90.24         99.34        14.03 o
 -16   3   3        336.81        293.90        19.27 o
 -15   3   3        303.13        273.53        21.26 o
 -14   3   3         11.59         11.20         8.95 o
 -13   3   3         67.81         64.95         9.48 o
 -12   3   3         75.94        108.66        11.62 o
 -11   3   3        752.88        720.61        24.49 o
 -10   3   3        166.44        189.46        15.53 o
  -9   3   3        547.55        582.72        20.93 o
  -8   3   3         93.66         88.65         9.62 o
  -7   3   3       3565.66       3756.12        80.47 o
  -6   3   3       5837.30       6256.35       126.63 o
  -5   3   3       8789.38       9455.27       185.77 o
  -4   3   3        427.83        387.32        14.57 o
  -3   3   3       1271.19       1292.54        32.04 o
  -2   3   3         57.79         68.63         9.02 o
  -1   3   3        711.04        681.07        17.91 o
   0   3   3         14.30         14.95         2.75 o
   1   3   3       1912.82       1882.94        38.01 o
   2   3   3       1030.95       1035.04        23.65 o
   3   3   3       5372.29       5281.14       107.62 o
   4   3   3        143.47        160.13        12.99 o
   5   3   3       4894.55       4834.77        86.55 o
   6   3   3       1484.94       1450.12        32.06 o
   7   3   3        158.66        158.24        11.09 o
   8   3   3        204.34        208.03        11.38 o
   9   3   3        643.04        666.58        20.88 o
  10   3   3         40.23         36.24         4.69 o
  11   3   3         27.59         14.11         8.31 o
  12   3   3        777.33        835.02        29.72 o
  13   3   3       1769.62       1785.93        57.61 o
  14   3   3        809.63        853.32        31.79 o
  15   3   3        435.70        454.82        24.11 o
  16   3   3         47.74         29.17        14.39 o
  17   3   3         38.27         55.93        22.99 o
  18   3   3        376.75        302.73        25.22 o
  19   3   3          0.37        -19.00        23.27 o
  20   3   3         22.35        -35.63        35.63 o
 -20   4   3        179.88        164.08        31.85 o
 -19   4   3         28.38         21.10        15.50 o
 -18   4   3          0.23         27.85        14.70 o
 -17   4   3          0.16        -13.43        17.02 o
 -16   4   3        386.92        353.71        24.85 o
 -15   4   3         40.91         61.07        11.81 o
 -14   4   3        100.56         91.51        12.53 o
 -13   4   3          0.16         16.03         9.06 o
 -12   4   3         96.08         92.06        11.51 o
 -11   4   3        636.45        672.15        26.47 o
 -10   4   3        164.11        145.02        12.42 o
  -9   4   3        200.34        196.06        13.93 o
  -8   4   3        322.69        325.93        21.74 o
  -7   4   3          6.57         19.73         5.88 o
  -6   4   3        351.42        381.84        17.54 o
  -5   4   3       2399.56       2429.68        56.48 o
  -4   4   3        484.80        446.14        16.34 o
  -3   4   3       2206.76       2134.35        44.20 o
  -2   4   3        241.17        202.72        10.24 o
  -1   4   3        414.16        396.68        12.42 o
   0   4   3         93.36        107.89         6.66 o
   1   4   3       2374.12       2381.93        40.90 o
   2   4   3        104.66        124.89         6.84 o
   3   4   3          6.89          6.69         2.91 o
   4   4   3       3606.82       3362.49        63.45 o
   5   4   3       1136.24       1202.43        27.26 o
   6   4   3        337.93        332.09        12.84 o
   7   4   3       1425.01       1488.37        33.20 o
   8   4   3       2092.67       2039.80        45.26 o
   9   4   3        536.21        552.93        22.52 o
  10   4   3        782.73        774.35        25.05 o
  11   4   3         17.24         20.37         6.80 o
  12   4   3        316.96        318.65        12.32 o
  13   4   3        811.16        816.03        31.99 o
  14   4   3         14.36         -6.06        13.44 o
  15   4   3        245.98        264.00        21.06 o
  16   4   3         43.86         47.19        15.87 o
  17   4   3         78.84         73.37        20.17 o
  18   4   3          0.95         23.06        28.50 o
  19   4   3         57.98         39.05        22.59 o
 -19   5   3        143.11        161.52        25.11 o
 -18   5   3          0.04        -12.61        18.83 o
 -17   5   3          1.46         11.87        23.60 o
 -16   5   3        207.78        214.95        24.49 o
 -15   5   3         93.02        109.73        14.87 o
 -14   5   3        118.21         94.36        14.29 o
 -13   5   3        535.58        562.93        27.39 o
 -12   5   3        147.10        144.85        14.61 o
 -11   5   3         42.82         42.08        10.69 o
 -10   5   3        402.89        428.60        22.41 o
  -9   5   3        666.55        684.15        26.52 o
  -8   5   3         78.42         63.20         9.92 o
  -7   5   3        298.71        321.61        17.82 o
  -6   5   3       1315.53       1300.74        57.85 o
  -5   5   3       1024.53        976.31        26.89 o
  -4   5   3          4.11          8.06         4.96 o
  -3   5   3        368.34        387.43        15.94 o
  -2   5   3        794.51        783.97        21.25 o
  -1   5   3       1246.75       1303.08        28.28 o
   0   5   3       3690.76       3681.55        65.34 o
   1   5   3       1843.30       1957.13        36.49 o
   2   5   3        211.23        236.93        10.19 o
   3   5   3        455.28        462.73        14.35 o
   4   5   3         75.38         59.87         7.24 o
   5   5   3        769.31        786.92        20.43 o
   6   5   3        154.49        148.45         9.26 o
   7   5   3       3096.50       3130.25        62.79 o
   8   5   3          8.01         11.35         6.24 o
   9   5   3        269.35        279.79        14.71 o
  10   5   3          0.00         -7.17         7.17 o
  11   5   3        650.25        631.42        23.03 o
  12   5   3        162.28        188.93        13.65 o
  13   5   3        404.89        394.41        19.75 o
  14   5   3       1338.33       1425.60        57.61 o
  15   5   3         87.46         98.53        18.71 o
  16   5   3          3.61        -13.83        17.15 o
  17   5   3        514.33        505.40        37.96 o
  18   5   3         31.62         10.42        23.51 o
  19   5   3         45.75         24.80        26.73 o
 -19   6   3        126.36         92.35        32.35 o
 -18   6   3          0.04         28.78        20.26 o
 -17   6   3        418.87        389.67        26.70 o
 -16   6   3         64.78         92.26        17.96 o
 -15   6   3        484.54        479.02        27.64 o
 -14   6   3         51.01         48.75        19.32 o
 -13   6   3         10.51         -0.99        13.02 o
 -12   6   3         74.81         65.21        14.31 o
 -11   6   3        609.58        605.87        28.91 o
 -10   6   3         29.97         31.75        10.92 o
  -9   6   3       1326.88       1287.02        37.64 o
  -8   6   3        186.21        188.26        15.22 o
  -7   6   3        169.59        182.55        13.79 o
  -6   6   3         38.28         59.79         9.04 o
  -5   6   3          7.72         15.22         6.92 o
  -4   6   3        154.41        143.79        11.35 o
  -3   6   3       1352.65       1374.93        33.09 o
  -2   6   3        934.80        945.10        25.58 o
  -1   6   3        231.02        267.44        13.53 o
   0   6   3        158.31        160.54        10.51 o
   1   6   3        905.90        923.66        22.64 o
   2   6   3        774.40        787.77        20.41 o
   3   6   3        541.84        622.26        18.58 o
   4   6   3       1660.51       1655.12        36.75 o
   5   6   3        524.10        507.44        22.04 o
   6   6   3         31.27         46.91         7.62 o
   7   6   3        935.97        887.52        24.32 o
   8   6   3        397.17        391.33        24.34 o
   9   6   3          1.55         14.92         8.52 o
  10   6   3        147.10        117.55        11.75 o
  11   6   3          0.25          3.68         9.02 o
  12   6   3       1965.46       1927.84        46.42 o
  13   6   3        392.53        356.66        19.00 o
  14   6   3        164.26        136.25        13.85 o
  15   6   3        151.24        175.25        17.26 o
  16   6   3         66.48         84.22        19.56 o
  17   6   3         34.79         51.31        30.52 o
  18   6   3          8.92        -26.15        27.22 o
 -17   7   3          6.23         63.04        22.24 o
 -16   7   3        239.63        226.16        23.79 o
 -15   7   3         77.19         42.38        18.05 o
 -14   7   3         24.37         19.20        15.22 o
 -13   7   3         14.56         15.94        15.06 o
 -12   7   3        410.80        459.02        28.01 o
 -11   7   3         10.75         21.33        12.28 o
 -10   7   3        154.71        163.59        16.44 o
  -9   7   3        598.77        579.43        27.12 o
  -8   7   3         25.89         11.08        10.58 o
  -7   7   3        118.40        119.37        14.17 o
  -6   7   3        172.07        163.69        13.63 o
  -5   7   3         38.89         35.34         9.58 o
  -4   7   3        153.11        156.36        13.63 o
  -3   7   3        262.12        277.06        16.01 o
  -2   7   3         23.97         13.27         7.80 o
  -1   7   3        408.07        412.19        18.10 o
   0   7   3        275.92        259.97        14.71 o
   1   7   3         21.21         10.58         7.38 o
   2   7   3        169.19        158.25        11.41 o
   3   7   3       2813.19       2737.56        56.18 o
   4   7   3        209.29        207.29        18.83 o
   5   7   3         83.55         75.02         9.77 o
   6   7   3        624.99        666.96        22.93 o
   7   7   3        282.23        257.41        17.39 o
   8   7   3         37.20         21.45         9.33 o
   9   7   3          0.05         -4.76         9.83 o
  10   7   3         21.34         30.55        10.76 o
  11   7   3          0.87         20.16        11.84 o
  12   7   3         87.07         52.97        13.15 o
  13   7   3        167.59        127.53        16.20 o
  14   7   3        151.52        126.68        15.87 o
  15   7   3         18.62         21.20        14.26 o
  16   7   3         14.15         -6.60        11.26 o
  17   7   3         12.16          4.55        33.90 o
 -16   8   3        119.61        170.54        30.52 o
 -15   8   3         39.89         98.48        23.38 o
 -14   8   3        332.27        352.44        28.44 o
 -13   8   3          0.68        -16.27        16.27 o
 -12   8   3          3.92          6.64        15.42 o
 -11   8   3        119.04        138.73        18.29 o
 -10   8   3         11.87         -9.03        13.85 o
  -9   8   3        514.26        577.56        29.50 o
  -8   8   3        119.81        121.59        15.96 o
  -7   8   3        251.23        264.92        18.87 o
  -6   8   3          0.23          4.28        10.21 o
  -5   8   3        411.87        455.76        23.05 o
  -4   8   3        102.29         88.93        12.96 o
  -3   8   3        111.33         91.50        12.51 o
  -2   8   3        106.10        121.28        12.64 o
  -1   8   3        277.23        301.89        17.69 o
   0   8   3        126.06        115.25        11.85 o
   1   8   3        139.23        117.40        11.71 o
   2   8   3         69.92         54.43         9.80 o
   3   8   3        172.80        162.29        14.11 o
   4   8   3        290.43        281.42        17.61 o
   5   8   3        633.81        669.75        25.50 o
   6   8   3        250.81        247.45        21.85 o
   7   8   3        504.62        522.03        22.84 o
   8   8   3        668.63        674.81        26.29 o
   9   8   3         13.09         18.74        11.74 o
  10   8   3         41.44         44.91        14.16 o
  11   8   3        310.61        284.60        23.63 o
  12   8   3         22.61         14.11        14.58 o
  13   8   3          2.43         -7.24        15.92 o
  14   8   3         35.77         28.22        18.59 o
  15   8   3         27.98         34.63        19.77 o
 -14   9   3         31.67         90.24        25.69 o
 -13   9   3        181.49        140.87        28.52 o
 -12   9   3          5.82         28.92        23.61 o
 -11   9   3          3.35         -5.64        19.10 o
 -10   9   3          0.34        -15.58        17.49 o
  -9   9   3          6.80          4.83        15.16 o
  -8   9   3        281.11        258.89        20.99 o
  -7   9   3         26.07         22.87        14.58 o
  -6   9   3        623.88        698.18        31.32 o
  -5   9   3        603.80        649.17        29.67 o
  -4   9   3         43.68         32.36        13.24 o
  -3   9   3         55.08         55.46        13.38 o
  -2   9   3        169.22        175.03        21.86 o
  -1   9   3          0.40         10.35        12.15 o
   0   9   3        106.61         92.16        14.11 o
   1   9   3         41.87         63.21        13.34 o
   2   9   3        317.95        326.64        18.87 o
   3   9   3        173.07        158.13        16.57 o
   4   9   3          0.60         -2.00        12.33 o
   5   9   3          0.32          9.90        12.33 o
   6   9   3         46.08         34.49        13.02 o
   7   9   3          5.03        -11.40        12.73 o
   8   9   3        168.30        158.60        16.73 o
   9   9   3         26.59         21.62        14.40 o
  10   9   3         65.63         44.28        16.01 o
  11   9   3          0.33         -8.46        16.09 o
  12   9   3        168.01        128.29        22.60 o
  13   9   3        176.04        201.86        28.14 o
 -12  10   3        118.82         88.68        28.47 o
 -11  10   3         20.06         43.39        32.26 o
 -10  10   3         11.32         25.09        27.61 o
  -9  10   3        171.53        158.30        39.17 o
  -8  10   3          6.78         19.69        25.21 o
  -7  10   3        151.35        108.88        20.70 o
  -6  10   3         87.82         75.81        18.68 o
  -5  10   3          8.79         38.46        17.36 o
  -4  10   3          0.02          0.89        15.87 o
  -3  10   3         71.53         53.16        17.02 o
  -2  10   3        121.88        115.48        18.28 o
  -1  10   3         67.78         76.08        15.92 o
   0  10   3        161.34        161.53        20.87 o
   1  10   3        170.14        133.24        17.38 o
   2  10   3        426.30        407.93        26.67 o
   3  10   3         30.25         76.58        15.38 o
   4  10   3          2.19         19.04        15.15 o
   5  10   3        254.26        269.69        21.19 o
   6  10   3          1.46          9.11        15.99 o
   7  10   3          2.62          9.95        16.49 o
   8  10   3          0.01        -16.96        16.96 o
   9  10   3         81.76         90.50        21.69 o
  10  10   3         53.87         63.10        24.26 o
  11  10   3          1.44         31.77        23.18 o
  -8  11   3        388.89        395.05        40.63 o
  -7  11   3         23.49         -5.29        26.59 o
  -6  11   3         12.35         -2.34        25.12 o
  -5  11   3        344.34        340.42        33.81 o
  -4  11   3          6.68         27.86        23.03 o
  -3  11   3        159.70        175.41        32.75 o
  -2  11   3        416.46        414.45        34.33 o
  -1  11   3        162.06        143.43        24.64 o
   0  11   3         93.19         47.29        23.49 o
   1  11   3        344.99        292.07        30.24 o
   2  11   3        291.12        297.55        30.90 o
   3  11   3        197.04        174.42        28.30 o
   4  11   3         87.06         77.99        37.84 o
   5  11   3          8.42         35.26        21.68 o
   6  11   3          1.00         -7.90        22.86 o
   7  11   3        211.30        177.63        28.72 o
   8  11   3          4.22         33.44        35.10 o
 -21   0   4          6.00          7.65        18.64 o
 -20   0   4          9.63         37.36        19.97 o
 -19   0   4         28.46         -2.40        22.93 o
 -18   0   4         28.22         24.47        15.97 o
 -17   0   4        482.33        477.28        35.35 o
 -16   0   4         95.41         88.62        15.49 o
 -15   0   4         12.59          8.96        11.82 o
 -14   0   4       1081.36       1202.79        58.92 o
 -13   0   4        268.29        230.64        24.29 o
 -12   0   4        118.34        128.05        17.83 o
 -11   0   4        154.02        161.52        19.30 o
 -10   0   4          2.29         -0.40        11.49 o
  -9   0   4       1156.90       1139.37        52.48 o
  -8   0   4       3936.43       4236.49       136.10 o
  -7   0   4          5.18          8.42         7.61 o
  -6   0   4       2884.39       2898.70        82.37 o
  -5   0   4        639.27        591.71        23.41 o
  -4   0   4        476.80        448.84        23.80 o
  -3   0   4      10733.81      10360.91       264.56 o
  -2   0   4       3269.94       2993.50        94.58 o
  -1   0   4       3892.97       3558.48        95.16 o
   0   0   4       2129.35       1808.79        51.25 o
   1   0   4       3793.08       3576.52       109.91 o
   2   0   4       4244.36       3912.99       118.97 o
   3   0   4         81.91        104.41         9.28 o
   4   0   4       5625.29       5472.34       141.59 o
   5   0   4        464.48        403.68        21.22 o
   6   0   4       6593.14       6650.41       171.79 o
   7   0   4        985.79        999.76        32.25 o
   8   0   4          6.00         -0.37         4.36 o
   9   0   4         13.60         18.25         4.98 o
  10   0   4        501.59        509.68        22.02 o
  11   0   4        636.58        656.25        29.03 o
  12   0   4         33.08         43.21        16.53 o
  13   0   4       1048.99       1043.68        61.65 o
  14   0   4       1837.94       1767.95        90.66 o
  15   0   4         20.24         31.83        23.86 o
  16   0   4       1807.70       1916.87       169.44 o
  17   0   4        301.19        270.02        44.09 o
  18   0   4        137.83         93.86        39.36 o
  19   0   4         69.01        142.15        45.00 o
  20   0   4         21.07         38.15        51.40 o
 -21   1   4         23.52         12.43        13.24 o
 -20   1   4         25.27         30.38        12.30 o
 -19   1   4         69.66         16.36        12.24 o
 -18   1   4        420.44        409.68        21.26 o
 -17   1   4         16.96         21.75        10.43 o
 -16   1   4        736.66        662.62        27.27 o
 -15   1   4        791.51        853.17        30.04 o
 -14   1   4         30.93         35.88         8.99 o
 -13   1   4          2.50          4.16         7.62 o
 -12   1   4         14.66          9.24         8.26 o
 -11   1   4        185.55        248.20        16.22 o
 -10   1   4         73.86         94.21        10.25 o
  -9   1   4       1262.22       1285.11        33.81 o
  -8   1   4        166.81        163.78        11.05 o
  -7   1   4       2701.21       3018.21        65.36 o
  -6   1   4       1113.67       1199.16        30.38 o
  -5   1   4        373.59        358.56        13.13 o
  -4   1   4       1076.79       1027.66        26.06 o
  -3   1   4        123.51        117.99         7.53 o
  -2   1   4       1906.28       1688.72        44.71 o
  -1   1   4       2633.76       2512.26        56.21 o
   0   1   4        201.50        195.56         9.23 o
   1   1   4       1103.84       1055.64        35.12 o
   2   1   4          4.47          9.50         3.60 o
   3   1   4        373.24        351.50        14.59 o
   4   1   4        320.20        352.92        12.61 o
   5   1   4        215.25        250.32        10.06 o
   6   1   4        462.40        497.80        14.63 o
   7   1   4          0.08          5.20         3.54 o
   8   1   4         81.28         87.55         6.63 o
   9   1   4        402.37        406.98        14.20 o
  10   1   4        283.03        256.79         9.10 o
  11   1   4         27.34         15.17         5.86 o
  12   1   4         94.43         87.27        11.60 o
  13   1   4         71.43         79.11         8.18 o
  14   1   4        265.65        245.36        21.80 o
  15   1   4       4157.58       4342.42       131.03 o
  16   1   4        123.65        147.35        30.89 o
  17   1   4        207.96        228.17        29.28 o
  18   1   4         19.00         47.38        22.65 o
  19   1   4        359.75        323.62        40.28 o
  20   1   4         56.33         98.06        36.90 o
 -21   2   4        258.54        250.38        30.35 o
 -20   2   4        129.26        105.96        14.80 o
 -19   2   4          1.19         -2.39        12.63 o
 -18   2   4        139.77        147.33        17.38 o
 -17   2   4         59.04         78.49        13.94 o
 -16   2   4         61.53         46.20        12.59 o
 -15   2   4        147.04        166.45        15.17 o
 -14   2   4        144.79        120.36        12.81 o
 -13   2   4          0.65          5.76         8.24 o
 -12   2   4        129.04        124.26        10.29 o
 -11   2   4        591.79        612.34        21.85 o
 -10   2   4        564.00        582.39        19.61 o
  -9   2   4          2.57         -0.63         5.29 o
  -8   2   4       1590.77       1798.15        47.33 o
  -7   2   4       4407.06       4718.96       106.09 o
  -6   2   4        861.88        988.32        33.26 o
  -5   2   4          2.77          1.13         4.23 o
  -4   2   4       3562.05       3862.13        86.82 o
  -3   2   4        246.11        277.08        12.77 o
  -2   2   4       3273.86       3118.72        70.18 o
  -1   2   4        109.29         95.29         7.81 o
   0   2   4       6033.41       5882.69       126.55 o
   1   2   4       1675.78       1585.13        44.67 o
   2   2   4        418.02        372.74        18.01 o
   3   2   4        466.81        518.32        17.68 o
   4   2   4          2.17         10.54         3.40 o
   5   2   4        179.88        226.17        11.62 o
   6   2   4       2170.60       2233.36        48.79 o
   7   2   4        426.65        486.63        17.58 o
   8   2   4        405.96        408.49        13.12 o
   9   2   4        484.38        514.99        15.08 o
  10   2   4         68.79         72.70         4.98 o
  11   2   4        169.57        160.62        12.68 o
  12   2   4        410.68        413.82        19.47 o
  13   2   4         43.49         39.84         9.31 o
  14   2   4        125.33        129.75        12.57 o
  15   2   4        373.32        359.65        22.79 o
  16   2   4         13.42         -6.58        11.40 o
  17   2   4        430.60        461.70        42.68 o
  18   2   4        116.68        162.38        30.93 o
  19   2   4        417.74        462.30        56.00 o
  20   2   4         86.15         87.56        40.27 o
 -21   3   4         30.44         15.97        25.19 o
 -20   3   4         49.19         41.82        13.52 o
 -19   3   4        174.60        157.69        19.81 o
 -18   3   4        497.94        472.57        33.96 o
 -17   3   4        794.53        874.83        38.08 o
 -16   3   4        226.17        183.48        17.00 o
 -15   3   4        264.43        258.01        18.57 o
 -14   3   4        431.90        420.36        20.49 o
 -13   3   4       1172.24       1118.34        35.00 o
 -12   3   4          3.68         -7.39         7.39 o
 -11   3   4         40.80         44.04         9.13 o
 -10   3   4          0.54          1.07         6.76 o
  -9   3   4        626.54        624.85        22.28 o
  -8   3   4         27.31         30.71         6.78 o
  -7   3   4       3130.51       2976.18        66.44 o
  -6   3   4         79.92         97.10         8.84 o
  -5   3   4       1013.65       1019.13        28.05 o
  -4   3   4          2.94          6.79         4.18 o
  -3   3   4       1701.40       1677.59        37.00 o
  -2   3   4        101.16        114.49         9.28 o
  -1   3   4         35.08         24.26         3.23 o
   0   3   4         66.46         75.86         6.14 o
   1   3   4          5.80          0.73         4.71 o
   2   3   4       4261.60       4331.30        78.89 o
   3   3   4       5099.98       5503.41       104.03 o
   4   3   4       8726.09       9013.17       178.00 o
   5   3   4       8264.67       8605.97       170.80 o
   6   3   4          3.86          3.68         4.69 o
   7   3   4        179.51        184.46        12.54 o
   8   3   4        230.00        230.66        10.49 o
   9   3   4        252.96        275.46        11.85 o
  10   3   4        126.66        125.38         9.88 o
  11   3   4        818.87        800.85        20.95 o
  12   3   4          2.90          3.99         9.04 o
  13   3   4          7.32         12.89         9.57 o
  14   3   4        332.54        341.52        20.82 o
  15   3   4        565.71        603.17        41.09 o
  16   3   4        887.33        941.56        36.17 o
  17   3   4        233.82        202.86        31.90 o
  18   3   4         15.71         27.73        16.55 o
  19   3   4        235.48        247.35        22.65 o
 -20   4   4         23.34         47.78        19.05 o
 -19   4   4         45.80         34.81        18.90 o
 -18   4   4        118.64        129.53        20.33 o
 -17   4   4         17.61         12.36        15.66 o
 -16   4   4        451.69        452.99        26.19 o
 -15   4   4         99.97         75.64        13.81 o
 -14   4   4        315.53        262.51        19.30 o
 -13   4   4        117.20        126.35        14.66 o
 -12   4   4        161.59        129.68        13.98 o
 -11   4   4        224.09        196.43        15.37 o
 -10   4   4        225.31        236.51        16.49 o
  -9   4   4         31.35         43.75         8.77 o
  -8   4   4        674.83        760.33        27.16 o
  -7   4   4        235.43        223.77        17.11 o
  -6   4   4        823.38        857.16        26.91 o
  -5   4   4          1.85          9.62         5.25 o
  -4   4   4          1.89          6.48         4.84 o
  -3   4   4          4.92         11.46         4.28 o
  -2   4   4        361.05        387.99        14.05 o
  -1   4   4         11.29          9.74         4.01 o
   0   4   4       4375.95       4336.19        75.40 o
   1   4   4        126.12        153.13        15.13 o
   2   4   4         10.44         12.17         5.44 o
   3   4   4       1089.28       1092.28        28.07 o
   4   4   4        226.38        211.99        13.51 o
   5   4   4        182.29        196.92        13.07 o
   6   4   4        247.70        223.36        14.18 o
   7   4   4        131.81        127.19        12.28 o
   8   4   4        533.19        517.30        16.68 o
   9   4   4        961.91        974.90        25.48 o
  10   4   4          0.13         -0.38         5.22 o
  11   4   4        108.69        102.08         8.64 o
  12   4   4        121.63        121.63        14.98 o
  13   4   4        437.19        394.91        25.23 o
  14   4   4         83.66         92.80        15.12 o
  15   4   4        306.79        278.35        20.97 o
  16   4   4          0.65         12.14        14.53 o
  17   4   4         21.33         60.40        17.19 o
  18   4   4         40.89         27.37        20.95 o
  19   4   4         68.12         60.63        36.46 o
 -19   5   4          9.68         -1.84        20.05 o
 -18   5   4          0.25        -22.08        34.15 o
 -17   5   4         53.60         81.84        16.50 o
 -16   5   4        197.84        178.86        19.38 o
 -15   5   4       1000.46        936.38        35.63 o
 -14   5   4        890.04        794.64        33.59 o
 -13   5   4        435.42        476.63        26.17 o
 -12   5   4          5.72         10.77        10.87 o
 -11   5   4        309.42        330.85        20.85 o
 -10   5   4        269.27        275.00        18.90 o
  -9   5   4        240.27        234.64        17.13 o
  -8   5   4        508.52        518.81        23.76 o
  -7   5   4        794.26        831.35        26.61 o
  -6   5   4         33.05         32.32         7.72 o
  -5   5   4       2168.49       2088.99        48.81 o
  -4   5   4        477.70        564.55        19.61 o
  -3   5   4       2143.23       2146.98        46.39 o
  -2   5   4       1696.20       1686.63        38.27 o
  -1   5   4          0.34          2.18         5.25 o
   0   5   4       2548.04       2582.67        49.68 o
   1   5   4        126.04        159.65        11.81 o
   2   5   4        101.23        129.42        10.11 o
   3   5   4        188.53        191.45        12.91 o
   4   5   4       3222.64       3284.89        75.62 o
   5   5   4        683.44        682.30        25.33 o
   6   5   4          3.05         -4.53         7.23 o
   7   5   4        382.76        405.68        21.04 o
   8   5   4         46.50         42.69         5.94 o
   9   5   4       1306.53       1250.73        30.32 o
  10   5   4        168.90        182.13        12.85 o
  11   5   4        956.31        908.75        26.29 o
  12   5   4       1059.74        989.06        43.43 o
  13   5   4          1.37          5.28         6.48 o
  14   5   4         32.38         26.43        13.06 o
  15   5   4          6.51         12.53        15.87 o
  16   5   4          0.00         13.36        16.77 o
  17   5   4        152.16        142.91        25.03 o
  18   5   4         29.89         48.84        25.08 o
 -18   6   4         49.76         76.25        21.26 o
 -17   6   4        223.39        204.55        23.94 o
 -16   6   4         25.51         44.76        17.89 o
 -15   6   4         59.12        100.44        18.10 o
 -14   6   4        292.54        278.73        23.28 o
 -13   6   4          2.21         -5.14        13.00 o
 -12   6   4         30.73         23.93        13.92 o
 -11   6   4        204.20        208.02        18.42 o
 -10   6   4          0.76         11.11        10.52 o
  -9   6   4          7.86         19.86        10.81 o
  -8   6   4         25.31          2.45         9.36 o
  -7   6   4          5.10          1.95         8.31 o
  -6   6   4        555.81        555.93        22.80 o
  -5   6   4        790.98        800.33        29.23 o
  -4   6   4        274.49        278.90        16.20 o
  -3   6   4        179.67        165.55        12.14 o
  -2   6   4         13.03         20.97         6.66 o
  -1   6   4          6.00         10.39         6.20 o
   0   6   4       1945.99       1906.51        38.77 o
   1   6   4         36.16         24.22         6.51 o
   2   6   4        303.71        311.21        13.00 o
   3   6   4       2144.01       2108.17        42.95 o
   4   6   4         20.82         21.98         5.73 o
   5   6   4        401.00        395.99        22.60 o
   6   6   4        472.98        425.61        23.88 o
   7   6   4         22.40         35.44        10.38 o
   8   6   4          0.82          2.27         5.76 o
   9   6   4        286.57        289.35        13.12 o
  10   6   4        158.50        123.27        10.30 o
  11   6   4          7.86          5.91         8.21 o
  12   6   4        970.14        885.91        27.89 o
  13   6   4        223.00        206.30        14.51 o
  14   6   4        641.80        632.20        21.46 o
  15   6   4         10.72         -5.74        14.36 o
  16   6   4        322.44        270.76        22.91 o
  17   6   4        287.05        323.45        28.39 o
 -17   7   4         48.58         35.06        23.47 o
 -16   7   4         76.19         72.88        21.92 o
 -15   7   4          0.08         -4.33        18.32 o
 -14   7   4         13.84        -13.99        17.34 o
 -13   7   4         32.42         25.84        16.45 o
 -12   7   4        105.01        139.18        17.80 o
 -11   7   4        384.09        380.94        24.21 o
 -10   7   4          3.90        -12.91        12.91 o
  -9   7   4         81.64         82.97        13.77 o
  -8   7   4        649.63        664.56        28.33 o
  -7   7   4          0.17          3.55        10.13 o
  -6   7   4         52.14         51.28        10.80 o
  -5   7   4         17.71          6.68        13.01 o
  -4   7   4        109.77        113.35        14.95 o
  -3   7   4        139.96        168.39        13.19 o
  -2   7   4        306.29        288.09        16.50 o
  -1   7   4        104.09        111.89        12.10 o
   0   7   4         19.52         30.78         8.03 o
   1   7   4          4.08          2.64         6.94 o
   2   7   4        776.41        818.35        22.11 o
   3   7   4          0.07          3.85         7.53 o
   4   7   4         47.58         39.81         7.37 o
   5   7   4         79.09         65.23         8.14 o
   6   7   4        265.86        276.84        14.05 o
   7   7   4        129.93        122.97         9.97 o
   8   7   4        572.38        528.99        18.46 o
   9   7   4         32.07         26.26         7.02 o
  10   7   4        347.85        297.34        19.72 o
  11   7   4         83.61         93.11        15.09 o
  12   7   4         56.16         53.08        10.20 o
  13   7   4         46.48         26.63        10.95 o
  14   7   4         35.98         32.92        11.95 o
  15   7   4         95.76        115.40        12.85 o
  16   7   4         34.46         44.77        21.45 o
 -16   8   4         73.63        110.78        26.80 o
 -15   8   4          1.10          7.39        23.69 o
 -14   8   4         36.89         49.87        22.34 o
 -13   8   4        321.11        305.38        24.86 o
 -12   8   4          7.24        -15.11        17.89 o
 -11   8   4        353.27        390.32        27.17 o
 -10   8   4        132.38        118.81        18.81 o
  -9   8   4        183.55        218.35        19.18 o
  -8   8   4         15.81         17.82        13.77 o
  -7   8   4          1.70          9.44        12.26 o
  -6   8   4        380.32        381.85        22.75 o
  -5   8   4        634.76        610.89        27.40 o
  -4   8   4          0.36         18.95        10.27 o
  -3   8   4        289.71        299.97        18.50 o
  -2   8   4         67.49         76.46        12.02 o
  -1   8   4         72.31        100.35        12.69 o
   0   8   4          1.91          3.20         9.20 o
   1   8   4         15.48         38.03        11.05 o
   2   8   4        246.73        249.54        14.64 o
   3   8   4        842.37        819.45        28.41 o
   4   8   4        724.57        770.57        28.62 o
   5   8   4          3.22          1.29         8.78 o
   6   8   4        355.75        339.85        17.10 o
   7   8   4          0.23          1.17         7.96 o
   8   8   4         30.97         41.66         7.46 o
   9   8   4        417.32        346.77        28.82 o
  10   8   4          7.98          2.10        15.66 o
  11   8   4         20.84          7.06        23.37 o
  12   8   4          5.07         39.96        19.22 o
  13   8   4          4.64         -5.97        21.04 o
  14   8   4        201.14        201.73        27.14 o
  15   8   4        188.50        227.75        31.73 o
 -14   9   4        318.32        257.65        31.02 o
 -13   9   4          0.23          9.18        23.63 o
 -12   9   4          0.02         18.16        23.53 o
 -11   9   4         28.31          0.48        18.67 o
 -10   9   4        210.95        194.07        22.94 o
  -9   9   4         30.36         16.29        16.85 o
  -8   9   4          4.57        -14.60        14.60 o
  -7   9   4         55.84         45.63        15.68 o
  -6   9   4        321.35        329.04        23.71 o
  -5   9   4        109.58         89.71        15.85 o
  -4   9   4         88.32         90.64        14.40 o
  -3   9   4         41.77         20.33        13.78 o
  -2   9   4         44.27          3.85        12.45 o
  -1   9   4         25.60        -11.51        12.51 o
   0   9   4         11.43         -5.71        14.43 o
   1   9   4         29.58         19.27        11.49 o
   2   9   4          0.08          5.06        10.87 o
   3   9   4        558.42        547.59        31.77 o
   4   9   4        103.72         88.99        12.59 o
   5   9   4         45.29         52.50        11.91 o
   6   9   4          5.55          0.05        10.51 o
   7   9   4          3.09          2.19        10.30 o
   8   9   4         48.58         49.01        12.45 o
   9   9   4         35.48         42.15        21.34 o
  10   9   4         56.20         62.84        23.01 o
  11   9   4         13.48         38.47        21.93 o
  12   9   4         36.45         33.97        23.86 o
  13   9   4         12.06        -29.49        29.49 o
 -11  10   4         28.24         17.25        26.04 o
 -10  10   4         81.49         63.49        25.73 o
  -9  10   4         31.44         31.26        21.67 o
  -8  10   4          0.36        -21.40        21.40 o
  -7  10   4        211.13        230.42        24.21 o
  -6  10   4        127.80        152.51        21.83 o
  -5  10   4         56.35         67.57        19.66 o
  -4  10   4          5.43         18.60        15.62 o
  -3  10   4        218.62        231.59        21.24 o
  -2  10   4         25.95          0.80        15.06 o
  -1  10   4        206.24        192.74        19.55 o
   0  10   4        347.70        349.18        27.82 o
   1  10   4        311.16        301.09        25.68 o
   2  10   4         71.16         70.65        16.46 o
   3  10   4        268.53        267.62        24.14 o
   4  10   4        297.32        313.42        26.08 o
   5  10   4        244.24        215.04        25.34 o
   6  10   4         36.18         27.31        19.63 o
   7  10   4          9.12         -5.46        25.75 o
   8  10   4        345.23        375.93        37.75 o
   9  10   4          0.07         24.47        27.92 o
  10  10   4        126.10        139.19        29.84 o
  -8  11   4         11.33        -13.51        36.10 o
  -7  11   4         16.81         10.00        29.05 o
  -6  11   4        539.60        499.52        49.41 o
  -5  11   4          1.61         10.04        28.03 o
  -4  11   4        560.69        684.64        47.42 o
  -3  11   4         66.56         72.32        26.28 o
  -2  11   4        202.63        206.55        30.95 o
  -1  11   4        482.22        507.52        37.07 o
   0  11   4         27.22         16.03        25.30 o
   1  11   4         26.64         35.06        23.67 o
   2  11   4         40.41         26.31        24.09 o
   3  11   4        363.25        415.43        32.94 o
   4  11   4        106.56         97.30        37.19 o
   5  11   4         43.65         30.48        23.55 o
   6  11   4        112.93        133.92        23.89 o
   7  11   4         72.49         47.75        34.74 o
 -21   1   5          3.30         45.92        20.09 o
 -20   1   5         21.99         19.16        14.84 o
 -19   1   5        201.64        229.08        18.26 o
 -18   1   5        378.00        411.93        22.89 o
 -17   1   5        213.24        221.10        18.92 o
 -16   1   5        237.10        216.19        18.58 o
 -15   1   5        180.18        174.42        16.06 o
 -14   1   5       1324.47       1439.60        41.41 o
 -13   1   5         70.18         76.30        15.48 o
 -12   1   5         75.34         77.52        11.16 o
 -11   1   5        281.68        264.98        18.11 o
 -10   1   5         81.24         48.55         7.98 o
  -9   1   5        280.66        301.23        16.02 o
  -8   1   5         46.49         44.30         7.04 o
  -7   1   5        438.81        443.28        22.41 o
  -6   1   5         47.64         55.60         6.85 o
  -5   1   5        187.80        214.32        11.97 o
  -4   1   5       3852.76       4288.99        88.47 o
  -3   1   5       2764.84       2790.45        59.95 o
  -2   1   5       1470.16       1519.50        35.31 o
  -1   1   5        230.94        261.50        12.07 o
   0   1   5       2813.88       2857.85        65.28 o
   1   1   5        752.62        731.42        23.05 o
   2   1   5        245.10        276.95        13.77 o
   3   1   5       1786.11       1799.67        43.31 o
   4   1   5        736.84        815.27        25.20 o
   5   1   5       2818.19       3004.96        68.01 o
   6   1   5        319.70        341.50        13.72 o
   7   1   5         26.64         25.89         4.67 o
   8   1   5        499.83        509.98        16.30 o
   9   1   5       1006.16       1014.97        27.53 o
  10   1   5        679.29        675.72        20.40 o
  11   1   5        204.22        197.51        10.67 o
  12   1   5         38.51         57.91        10.67 o
  13   1   5         25.76         26.72         7.56 o
  14   1   5        218.43        213.79        12.90 o
  15   1   5        486.26        558.10        37.25 o
  16   1   5        590.10        694.73        67.39 o
  17   1   5         21.89         35.64        20.95 o
  18   1   5        592.37        626.21        51.83 o
  19   1   5         84.08        137.77        34.57 o
  20   1   5        307.83        361.26        43.97 o
 -21   2   5         39.65         50.33        17.84 o
 -20   2   5         72.06         25.44        16.17 o
 -19   2   5          1.15          7.22        17.22 o
 -18   2   5        236.23        246.15        21.50 o
 -17   2   5          3.53         -2.51        13.93 o
 -16   2   5         36.86         16.13        12.29 o
 -15   2   5          0.13          7.37        11.26 o
 -14   2   5        322.60        342.46        20.77 o
 -13   2   5        767.49        812.23        26.76 o
 -12   2   5        236.82        264.71        16.83 o
 -11   2   5        422.18        403.60        18.56 o
 -10   2   5       1154.06       1269.15        35.39 o
  -9   2   5       1032.58        998.02        32.20 o
  -8   2   5          0.87          2.32         5.49 o
  -7   2   5        160.23        144.08        10.87 o
  -6   2   5          2.32         -0.65         4.80 o
  -5   2   5        861.79        943.80        26.44 o
  -4   2   5         96.45        149.83         9.78 o
  -3   2   5        691.35        723.64        20.97 o
  -2   2   5        427.88        435.53        15.99 o
  -1   2   5         54.37         45.86         5.89 o
   0   2   5        460.19        449.42        15.85 o
   1   2   5        376.05        497.19        18.42 o
   2   2   5         77.55         55.05         7.83 o
   3   2   5        125.89        101.86        10.03 o
   4   2   5        635.47        652.81        19.11 o
   5   2   5        901.28        799.01        22.48 o
   6   2   5        284.80        316.18        14.44 o
   7   2   5          4.77          8.46         5.12 o
   8   2   5       3805.63       3912.30        81.56 o
   9   2   5        174.76        164.13         8.94 o
  10   2   5          7.93         12.62         4.65 o
  11   2   5          0.11          2.22         3.68 o
  12   2   5         29.69         32.94         8.63 o
  13   2   5       1008.94       1049.34        33.68 o
  14   2   5        689.31        702.07        32.00 o
  15   2   5          1.07          8.32         9.50 o
  16   2   5        142.39        126.60        15.53 o
  17   2   5         73.61         83.04        25.96 o
  18   2   5        121.80        115.04        34.90 o
  19   2   5         14.40         -4.27        32.60 o
 -20   3   5         36.86         53.44        20.95 o
 -19   3   5         25.37         16.30        19.48 o
 -18   3   5         53.32         42.95        18.78 o
 -17   3   5          0.06        -10.39        13.60 o
 -16   3   5         64.73         75.76        15.24 o
 -15   3   5          1.73         13.31        10.97 o
 -14   3   5       1136.29       1178.73        35.02 o
 -13   3   5         21.94         39.08         9.06 o
 -12   3   5        301.05        296.92        17.25 o
 -11   3   5          4.13         15.15         8.18 o
 -10   3   5        106.48         95.48        10.69 o
  -9   3   5        433.00        425.73        20.34 o
  -8   3   5          6.99         29.06         7.09 o
  -7   3   5        582.28        588.15        21.05 o
  -6   3   5       1137.60       1300.30        34.77 o
  -5   3   5         47.28         57.51         7.16 o
  -4   3   5       1703.60       1745.84        42.26 o
  -3   3   5        443.53        432.83        15.56 o
  -2   3   5        172.55        164.89         8.58 o
  -1   3   5        433.34        438.31        17.53 o
   0   3   5        269.25        268.46        13.75 o
   1   3   5       1339.00       1447.56        32.73 o
   2   3   5         12.58          6.15         2.57 o
   3   3   5       1146.49       1170.83        28.77 o
   4   3   5          2.75          4.69         4.12 o
   5   3   5       1047.86       1213.76        31.36 o
   6   3   5        337.15        321.60        14.44 o
   7   3   5          6.02          3.53         5.46 o
   8   3   5        181.45        181.00        11.76 o
   9   3   5          0.41          5.45         5.85 o
  10   3   5          1.06          4.94         3.29 o
  11   3   5         42.58         39.76         8.67 o
  12   3   5         39.95         45.58        10.72 o
  13   3   5         76.37         80.70        13.71 o
  14   3   5       1241.78       1257.40        40.08 o
  15   3   5         21.73         47.76        12.91 o
  16   3   5        129.88        130.48        16.43 o
  17   3   5        173.93        168.15        28.69 o
  18   3   5         18.08          9.98        16.00 o
  19   3   5          6.91        -32.21        32.21 o
 -20   4   5         17.08          8.92        23.82 o
 -19   4   5         35.74         30.82        21.28 o
 -18   4   5         57.15         55.49        18.73 o
 -17   4   5         15.32         -1.53        15.74 o
 -16   4   5         12.46        -11.27        12.80 o
 -15   4   5        419.43        449.54        28.31 o
 -14   4   5        454.80        543.59        27.93 o
 -13   4   5        104.26        127.22        15.61 o
 -12   4   5        198.34        218.16        17.72 o
 -11   4   5        194.44        205.63        16.69 o
 -10   4   5        481.00        468.82        23.59 o
  -9   4   5        799.34        769.39        27.14 o
  -8   4   5         12.03          5.08         6.76 o
  -7   4   5        417.41        499.57        21.68 o
  -6   4   5        553.10        639.59        23.33 o
  -5   4   5       2540.56       2838.79        90.11 o
  -4   4   5        633.02        646.32        20.56 o
  -3   4   5       2198.35       2168.02        47.73 o
  -2   4   5          0.08         -0.35         3.67 o
  -1   4   5       2790.75       2813.40        64.63 o
   0   4   5        716.82        826.86        29.21 o
   1   4   5        497.73        491.57        20.06 o
   2   4   5        863.95        745.64        21.74 o
   3   4   5          0.48         -1.33         4.40 o
   4   4   5        367.93        370.24        17.62 o
   5   4   5        192.30        208.96        14.29 o
   6   4   5        585.16        585.57        22.31 o
   7   4   5         42.21         50.62         8.47 o
   8   4   5        355.38        333.73        17.85 o
   9   4   5        198.85        200.12        12.87 o
  10   4   5         66.62         65.38         9.32 o
  11   4   5         73.34         66.28        13.25 o
  12   4   5          1.42          9.87         4.22 o
  13   4   5        195.94        195.24        18.30 o
  14   4   5        205.35        189.49        19.58 o
  15   4   5        201.03        193.49        18.62 o
  16   4   5        203.98        234.14        22.41 o
  17   4   5         58.33        105.77        23.15 o
  18   4   5          0.06        -21.90        21.90 o
 -19   5   5         32.58         49.67        24.39 o
 -18   5   5          0.61        -17.07        17.07 o
 -17   5   5        269.65        260.15        22.65 o
 -16   5   5        320.77        321.90        29.04 o
 -15   5   5        924.78        851.70        60.30 o
 -14   5   5        275.69        256.51        20.35 o
 -13   5   5        423.06        363.51        23.81 o
 -12   5   5          3.68          6.28        12.72 o
 -11   5   5        238.18        250.63        19.33 o
 -10   5   5         19.86         40.46        11.10 o
  -9   5   5        210.64        211.20        16.81 o
  -8   5   5          3.38         20.69         9.16 o
  -7   5   5        211.73        214.22        15.92 o
  -6   5   5       1585.29       1701.34        42.64 o
  -5   5   5        662.64        695.80        23.51 o
  -4   5   5       2325.67       2315.79        49.98 o
  -3   5   5        348.64        347.05        15.88 o
  -2   5   5        544.95        548.07        18.45 o
  -1   5   5       1507.83       1448.46        33.04 o
   0   5   5        799.29        739.38        23.86 o
   1   5   5        108.45        102.92         9.92 o
   2   5   5          0.56         -3.65         6.65 o
   3   5   5          0.00          1.52         6.21 o
   4   5   5         73.95         69.75         9.91 o
   5   5   5       1238.78       1319.25        38.31 o
   6   5   5        150.41        174.84        14.61 o
   7   5   5         28.70         29.09         9.11 o
   8   5   5       1891.79       1887.22        50.84 o
   9   5   5        243.78        218.74        16.90 o
  10   5   5        628.10        596.72        26.75 o
  11   5   5        237.32        259.92        19.11 o
  12   5   5        578.23        556.00        24.57 o
  13   5   5         36.36         58.29         9.44 o
  14   5   5        127.59        159.20        22.32 o
  15   5   5         87.81         79.71        14.05 o
  16   5   5        345.03        407.10        29.83 o
  17   5   5          2.82         14.82        19.94 o
  18   5   5         24.76         23.86        19.53 o
 -18   6   5        331.71        362.85        32.17 o
 -17   6   5          0.09         24.74        20.40 o
 -16   6   5         17.28          6.68        17.50 o
 -15   6   5         52.10         54.05        17.23 o
 -14   6   5        139.48        124.68        19.45 o
 -13   6   5        129.25        143.17        18.82 o
 -12   6   5         64.21         40.05        14.25 o
 -11   6   5          7.36          7.16        13.82 o
 -10   6   5        284.75        313.31        22.36 o
  -9   6   5        109.18         65.20        12.26 o
  -8   6   5          8.73         23.43         9.95 o
  -7   6   5         30.56         25.97         9.77 o
  -6   6   5        157.41        125.57        14.22 o
  -5   6   5        228.37        237.39        15.37 o
  -4   6   5        361.74        348.43        17.80 o
  -3   6   5          0.03         -1.53         6.88 o
  -2   6   5         39.66         51.55         7.86 o
  -1   6   5          9.42         13.37         6.08 o
   0   6   5        243.14        241.28        10.87 o
   1   6   5        516.30        566.52        24.26 o
   2   6   5         14.73         22.19         8.44 o
   3   6   5        587.55        611.41        24.73 o
   4   6   5         55.06         29.53        10.22 o
   5   6   5       1001.44        943.91        33.21 o
   6   6   5        103.56        114.21        14.40 o
   7   6   5          2.93          5.76        10.29 o
   8   6   5       2072.03       2008.47        55.56 o
   9   6   5        258.64        268.80        20.22 o
  10   6   5        182.95        168.81        17.39 o
  11   6   5          0.02         -0.63        12.70 o
  12   6   5        306.85        299.00        22.27 o
  13   6   5          8.93          3.87        11.88 o
  14   6   5          3.77        -10.84        10.84 o
  15   6   5        107.58         90.51        24.45 o
  16   6   5         83.77         89.93        33.23 o
  17   6   5        271.94        299.92        35.32 o
 -17   7   5        132.89        132.28        33.28 o
 -16   7   5          4.60        -19.67        29.31 o
 -15   7   5         58.87        102.00        22.62 o
 -14   7   5        707.84        681.74        36.72 o
 -13   7   5       1022.50        957.59        40.63 o
 -12   7   5         38.63         22.14        16.24 o
 -11   7   5         46.92         55.30        15.88 o
 -10   7   5        497.33        438.14        24.63 o
  -9   7   5        304.13        271.20        19.21 o
  -8   7   5        439.54        481.85        25.19 o
  -7   7   5        312.67        318.31        19.89 o
  -6   7   5        979.30        985.72        31.79 o
  -5   7   5         60.45         71.40        11.29 o
  -4   7   5        127.98        137.97        13.30 o
  -3   7   5         10.27         18.73         8.73 o
  -2   7   5       1112.90        994.08        29.74 o
  -1   7   5        377.94        383.10        20.08 o
   0   7   5         92.29         91.39         9.12 o
   1   7   5        329.76        329.14        13.54 o
   2   7   5        347.98        344.55        21.27 o
   3   7   5         29.08         33.48        10.97 o
   4   7   5        960.04        960.66        36.19 o
   5   7   5        824.78        823.84        34.03 o
   6   7   5         47.72         59.14        14.24 o
   7   7   5         80.96         66.84        14.49 o
   8   7   5         38.95         33.82        14.18 o
   9   7   5          0.10         27.33        15.29 o
  10   7   5         16.24         17.19        14.60 o
  11   7   5        176.44        174.65        20.12 o
  12   7   5         16.31          2.90        18.55 o
  13   7   5         92.95        102.48        19.46 o
  14   7   5          5.36         17.04        14.77 o
  15   7   5          0.94          3.84        12.75 o
 -15   8   5          1.34         19.33        23.14 o
 -14   8   5          1.04         37.26        21.65 o
 -13   8   5          7.07          9.84        20.70 o
 -12   8   5        107.83        112.58        20.30 o
 -11   8   5        415.49        471.84        27.72 o
 -10   8   5        163.47        183.34        20.93 o
  -9   8   5        227.48        268.75        21.37 o
  -8   8   5         65.20         68.52        15.82 o
  -7   8   5          0.06        -12.51        12.51 o
  -6   8   5        195.65        178.59        17.25 o
  -5   8   5         96.76         87.18        13.98 o
  -4   8   5       1185.70       1151.15        36.06 o
  -3   8   5        103.49         80.93        13.26 o
  -2   8   5        193.79        207.31        16.83 o
  -1   8   5         48.43         57.70        11.32 o
   0   8   5          6.75          6.49         9.09 o
   1   8   5        236.72        221.32        15.93 o
   2   8   5        424.00        422.31        28.32 o
   3   8   5        488.39        436.75        30.90 o
   4   8   5         22.76         27.75        14.68 o
   5   8   5        622.54        674.22        35.49 o
   6   8   5       2024.97       1993.82        60.58 o
   7   8   5         32.84         25.44        16.40 o
   8   8   5       1053.54       1058.85        44.13 o
   9   8   5         65.20        109.82        20.96 o
  10   8   5          4.66         -9.11        18.74 o
  11   8   5         73.10         57.05        20.55 o
  12   8   5         43.44         61.71        24.12 o
  13   8   5         48.52         -1.53        21.94 o
  14   8   5          0.41         23.82        22.64 o
 -13   9   5          0.78        -24.85        24.85 o
 -12   9   5          0.76         24.15        22.93 o
 -11   9   5        666.07        656.80        38.65 o
 -10   9   5          1.65        -18.74        18.74 o
  -9   9   5        377.65        394.11        27.27 o
  -8   9   5         11.82          7.31        19.49 o
  -7   9   5        211.42        196.80        20.84 o
  -6   9   5          4.70        -15.31        15.31 o
  -5   9   5          4.08        -13.84        13.84 o
  -4   9   5        104.89         94.11        16.37 o
  -3   9   5        573.56        588.18        28.70 o
  -2   9   5        191.70        204.88        18.59 o
  -1   9   5        413.53        387.02        22.59 o
   0   9   5          0.81        -11.32        11.32 o
   1   9   5        250.96        247.94        16.27 o
   2   9   5         21.05         40.53         8.82 o
   3   9   5         11.53         14.27        23.84 o
   4   9   5        210.82        192.93        22.80 o
   5   9   5        201.99        185.31        23.22 o
   6   9   5        345.42        359.03        36.96 o
   7   9   5         29.19         63.52        19.42 o
   8   9   5        149.28        208.81        29.40 o
   9   9   5          0.03        -13.25        21.01 o
  10   9   5          0.02         14.21        22.32 o
  11   9   5        316.92        327.18        31.97 o
  12   9   5         13.59         -4.22        24.23 o
 -11  10   5        280.46        348.57        35.97 o
 -10  10   5          7.63        -16.22        28.90 o
  -9  10   5        169.40        175.68        28.05 o
  -8  10   5         60.95         69.76        23.83 o
  -7  10   5        236.58        271.40        29.57 o
  -6  10   5         48.80          6.20        18.96 o
  -5  10   5         12.19         16.33        18.39 o
  -4  10   5        746.17        754.96        35.90 o
  -3  10   5          9.42         14.05        20.30 o
  -2  10   5         10.21        -15.32        15.32 o
  -1  10   5         73.25         49.52        19.04 o
   0  10   5          2.61        -14.66        14.66 o
   1  10   5         23.58         10.32        14.12 o
   2  10   5         51.90         23.89        23.16 o
   3  10   5          0.19        -19.75        22.18 o
   4  10   5         23.82        -12.93        23.62 o
   5  10   5         70.97         62.66        22.68 o
   6  10   5          2.07        -18.79        24.04 o
   7  10   5         18.20        -10.42        25.09 o
   8  10   5          0.48         16.79        26.63 o
   9  10   5        291.44        259.58        33.80 o
  -7  11   5         18.89         13.47        28.61 o
  -6  11   5        321.73        298.07        38.38 o
  -5  11   5          3.73          6.12        26.64 o
  -4  11   5        633.71        656.72        43.82 o
  -3  11   5          0.05         15.33        24.37 o
  -2  11   5         20.11        -13.66        27.57 o
  -1  11   5         41.66         33.67        24.62 o
   0  11   5         70.34        110.63        25.18 o
   1  11   5        126.70        108.65        26.01 o
   2  11   5          3.86         -5.93        15.07 o
   3  11   5         37.53        -28.29        28.29 o
   4  11   5         28.38         28.19        31.28 o
   5  11   5        394.80        441.76        44.48 o
   6  11   5          0.59        -25.49        36.25 o
 -21   0   6        118.94         80.26        36.84 o
 -20   0   6        257.08        248.93        31.79 o
 -19   0   6          0.13         19.54        34.90 o
 -18   0   6        462.58        458.97        49.43 o
 -17   0   6        566.34        552.09        45.07 o
 -16   0   6        349.09        432.54        39.35 o
 -15   0   6          4.01        -11.42        15.58 o
 -14   0   6       1801.67       1813.58        78.18 o
 -13   0   6        224.23        214.97        26.71 o
 -12   0   6       1605.74       1668.40        89.07 o
 -11   0   6       9953.96      10216.85       314.20 o
 -10   0   6       1108.04       1149.47        54.44 o
  -9   0   6        179.14        245.67        28.13 o
  -8   0   6        355.48        388.28        29.54 o
  -7   0   6       1299.73       1377.87        47.94 o
  -6   0   6       4089.49       4293.91       120.14 o
  -5   0   6         52.67         68.84        10.51 o
  -4   0   6       2202.22       2173.40        69.05 o
  -3   0   6        147.14        127.82        11.83 o
  -2   0   6        158.00        210.45        15.21 o
  -1   0   6        715.37        736.46        33.52 o
   0   0   6          0.24         -3.72         5.55 o
   1   0   6         43.61         84.09        12.91 o
   2   0   6        923.77       1010.32        39.93 o
   3   0   6         40.69         78.72        12.07 o
   4   0   6        586.51        572.85        26.83 o
   5   0   6         64.69         74.60        10.64 o
   6   0   6        519.59        533.80        29.26 o
   7   0   6       4127.60       4353.13       136.36 o
   8   0   6          3.81         10.68         6.49 o
   9   0   6        116.36        125.84        11.73 o
  10   0   6         13.75         17.99         7.52 o
  11   0   6       1163.37       1133.16        48.21 o
  12   0   6        774.80        789.59        73.82 o
  13   0   6         43.58         40.17        23.70 o
  14   0   6        608.51        584.15        48.70 o
  15   0   6        834.05        874.75       141.89 o
  16   0   6        376.25        365.96        45.36 o
  17   0   6         46.46         78.79        33.07 o
  18   0   6        478.60        488.40        57.59 o
  19   0   6          0.13        -31.04        76.10 o
 -21   1   6         24.37         38.65        19.35 o
 -20   1   6         46.95         19.03        16.58 o
 -19   1   6         54.44         35.51        17.68 o
 -18   1   6        283.06        292.52        29.08 o
 -17   1   6          4.31          1.03        13.53 o
 -16   1   6        144.05        168.67        17.84 o
 -15   1   6         48.59         37.87        14.89 o
 -14   1   6         29.98         20.28        11.33 o
 -13   1   6          5.78          9.69         9.98 o
 -12   1   6       1350.09       1325.70        42.39 o
 -11   1   6        139.32        140.66        14.54 o
 -10   1   6        745.38        727.25        25.96 o
  -9   1   6          2.47         -0.29         6.34 o
  -8   1   6        713.45        734.10        24.54 o
  -7   1   6         57.91         63.19         8.28 o
  -6   1   6       1908.77       1964.91        47.20 o
  -5   1   6        332.55        336.41        15.83 o
  -4   1   6       2396.08       2297.04        52.42 o
  -3   1   6       3030.95       3345.98        71.50 o
  -2   1   6       2446.24       2524.41        55.44 o
  -1   1   6         87.77        105.75         8.13 o
   0   1   6       2815.15       2880.23        66.94 o
   1   1   6       3414.60       3582.26        88.68 o
   2   1   6        613.06        578.50        19.09 o
   3   1   6        564.10        523.21        17.74 o
   4   1   6        583.64        582.51        19.43 o
   5   1   6        261.11        228.69        13.37 o
   6   1   6       3230.46       3406.77        77.62 o
   7   1   6        124.03        126.02        10.15 o
   8   1   6       1367.11       1375.62        37.05 o
   9   1   6        218.98        212.16        11.54 o
  10   1   6        267.58        298.58        13.95 o
  11   1   6        836.07        836.48        24.53 o
  12   1   6         87.60         90.76         7.25 o
  13   1   6          2.99         -7.90         7.90 o
  14   1   6        240.90        240.18        15.29 o
  15   1   6        597.65        568.97        26.60 o
  16   1   6         50.32         58.15        26.86 o
  17   1   6          8.88         47.73        24.58 o
  18   1   6        131.04         92.84        36.73 o
  19   1   6         32.42        -23.26        51.54 o
 -20   2   6         98.68         80.38        22.75 o
 -19   2   6         26.73         13.11        18.61 o
 -18   2   6        197.21        148.64        20.78 o
 -17   2   6        311.91        317.38        22.91 o
 -16   2   6        437.42        453.04        26.25 o
 -15   2   6        116.79        112.00        16.29 o
 -14   2   6        591.55        574.64        27.17 o
 -13   2   6        130.65        143.66        14.72 o
 -12   2   6        107.28        113.36        12.96 o
 -11   2   6         77.32         87.57        11.63 o
 -10   2   6        166.71        169.55        13.55 o
  -9   2   6          4.18         -1.65         6.86 o
  -8   2   6        380.33        469.19        20.01 o
  -7   2   6        386.07        366.11        20.08 o
  -6   2   6         10.70          3.91         5.53 o
  -5   2   6        517.82        554.50        19.49 o
  -4   2   6       2181.64       2393.18        54.49 o
  -3   2   6        142.97        133.95         9.76 o
  -2   2   6         78.70         72.06         6.25 o
  -1   2   6        996.86       1040.78        30.19 o
   0   2   6       1490.59       1588.57        41.26 o
   1   2   6       3444.20       3487.21        74.04 o
   2   2   6        653.97        646.40        24.77 o
   3   2   6        137.67        158.74        13.22 o
   4   2   6       1014.92       1134.05        31.47 o
   5   2   6        479.16        432.85        17.54 o
   6   2   6        759.61        852.59        24.76 o
   7   2   6          0.02         -0.30         5.45 o
   8   2   6         19.25          9.51         6.34 o
   9   2   6        689.92        656.47        34.08 o
  10   2   6          1.75         -5.45         5.74 o
  11   2   6          1.39         -0.76         4.58 o
  12   2   6         69.71         68.24         6.34 o
  13   2   6        810.14        794.49        28.76 o
  14   2   6          4.14         -9.86         9.86 o
  15   2   6         16.92         23.26        11.30 o
  16   2   6         67.74         48.52        11.91 o
  17   2   6         42.14         48.55        24.76 o
  18   2   6         46.77         70.87        28.05 o
  19   2   6        167.58        112.42        42.98 o
 -20   3   6        438.67        422.88        33.49 o
 -19   3   6         61.63         58.84        20.54 o
 -18   3   6         15.27         -5.47        18.95 o
 -17   3   6         10.39         13.65        16.84 o
 -16   3   6        164.17        162.63        20.81 o
 -15   3   6         76.66         38.33        12.53 o
 -14   3   6       2350.53       2305.67        57.09 o
 -13   3   6         22.08         27.75        10.49 o
 -12   3   6        268.92        265.68        16.92 o
 -11   3   6        260.73        243.85        18.40 o
 -10   3   6        341.75        342.64        18.35 o
  -9   3   6       1524.09       1546.89        45.37 o
  -8   3   6          3.90         10.86         7.56 o
  -7   3   6         50.37         59.03         9.58 o
  -6   3   6        220.09        233.75        20.40 o
  -5   3   6        895.76        994.79        31.51 o
  -4   3   6          0.08          2.76         5.49 o
  -3   3   6         67.72         55.95         6.65 o
  -2   3   6        165.02        169.24        13.60 o
  -1   3   6        822.58        763.16        26.09 o
   0   3   6        378.04        404.73        26.26 o
   1   3   6         53.51         54.05         5.97 o
   2   3   6       6125.36       6009.63       147.16 o
   3   3   6       2442.28       2486.53        76.16 o
   4   3   6       1004.01       1035.87        32.91 o
   5   3   6        740.71        746.98        21.45 o
   6   3   6        311.76        331.28        14.28 o
   7   3   6        123.48        145.84        10.33 o
   8   3   6        297.41        291.75        14.01 o
   9   3   6        107.11         95.58         9.59 o
  10   3   6        232.68        231.59        13.48 o
  11   3   6        196.14        213.41        14.90 o
  12   3   6        154.61        143.71         9.93 o
  13   3   6        584.21        589.86        30.93 o
  14   3   6         69.74         60.15        10.83 o
  15   3   6         30.86         28.37        16.04 o
  16   3   6         28.08         42.90        13.68 o
  17   3   6        219.80        239.70        19.37 o
  18   3   6        308.15        312.90        41.08 o
 -19   4   6          4.85         -2.43        22.55 o
 -18   4   6         24.52         11.72        32.60 o
 -17   4   6        395.36        402.55        28.99 o
 -16   4   6         86.51         89.44        18.37 o
 -15   4   6        586.34        587.94        28.45 o
 -14   4   6        160.93        161.46        16.97 o
 -13   4   6        140.69        113.69        15.39 o
 -12   4   6         52.80         69.05        12.88 o
 -11   4   6         53.02         46.34        11.67 o
 -10   4   6         47.85         54.97        11.28 o
  -9   4   6         48.48         39.96         9.91 o
  -8   4   6          0.64         -7.41         7.41 o
  -7   4   6        230.31        261.91        16.63 o
  -6   4   6         22.81         20.96         9.83 o
  -5   4   6          2.58          3.57         6.08 o
  -4   4   6        228.16        216.43        12.44 o
  -3   4   6          3.10          1.00         4.90 o
  -2   4   6        497.36        587.91        23.19 o
  -1   4   6          0.64         -1.41         5.89 o
   0   4   6         98.64        107.14        10.09 o
   1   4   6         10.97         10.60         4.93 o
   2   4   6        272.66        249.46        14.76 o
   3   4   6        327.00        318.08        14.02 o
   4   4   6         26.74         24.66         8.89 o
   5   4   6          0.53          7.46         6.14 o
   6   4   6          1.31          0.56         6.17 o
   7   4   6         33.11         57.31         8.92 o
   8   4   6         27.75         19.72         8.13 o
   9   4   6         98.33        127.43        12.06 o
  10   4   6          0.02         -2.11         8.35 o
  11   4   6         11.73         16.02         8.56 o
  12   4   6         54.17         53.57         9.64 o
  13   4   6         11.64         23.46         7.41 o
  14   4   6         59.37         35.48        17.88 o
  15   4   6          4.40         10.84        17.05 o
  16   4   6         66.40         73.61        24.92 o
  17   4   6         50.40         18.86        20.51 o
  18   4   6        368.73        338.65        47.86 o
 -19   5   6          0.02         33.26        28.01 o
 -18   5   6          7.54         16.76        19.71 o
 -17   5   6          0.13         19.58        16.87 o
 -16   5   6        272.19        299.10        23.64 o
 -15   5   6        305.45        316.13        34.29 o
 -14   5   6        305.09        284.80        23.17 o
 -13   5   6        320.51        337.98        24.38 o
 -12   5   6        234.06        294.62        32.21 o
 -11   5   6         36.51         26.32        12.37 o
 -10   5   6        497.86        474.37        25.87 o
  -9   5   6        415.40        444.50        30.41 o
  -8   5   6         16.20         24.21         9.77 o
  -7   5   6        121.31        126.09        12.49 o
  -6   5   6         12.70          3.80         7.21 o
  -5   5   6        106.00        114.91        11.51 o
  -4   5   6       1103.91       1011.88        28.21 o
  -3   5   6        636.51        634.32        21.93 o
  -2   5   6         33.09         27.49         4.84 o
  -1   5   6         13.20         21.01         7.64 o
   0   5   6         75.41         87.89        11.05 o
   1   5   6        239.13        222.64        14.11 o
   2   5   6        320.65        323.65        16.20 o
   3   5   6         66.12         69.10         9.05 o
   4   5   6        633.85        599.72        24.70 o
   5   5   6          0.48         -7.55         7.55 o
   6   5   6          0.80         12.73         8.62 o
   7   5   6        162.12        204.57        15.86 o
   8   5   6         16.07         -1.33         9.59 o
   9   5   6         36.80         23.63         9.58 o
  10   5   6        156.35        161.63        14.33 o
  11   5   6         22.13          9.33         9.85 o
  12   5   6          2.90         -1.30         9.37 o
  13   5   6          5.55         14.08        12.43 o
  14   5   6         10.26         11.09        24.08 o
  15   5   6        235.13        259.68        27.01 o
  16   5   6        177.21        181.86        28.25 o
  17   5   6        129.61         94.44        28.99 o
 -18   6   6         14.51          2.13        29.36 o
 -17   6   6         70.99        105.59        26.08 o
 -16   6   6          3.48        -18.56        18.56 o
 -15   6   6        264.70        253.12        24.78 o
 -14   6   6         48.05         49.36        17.73 o
 -13   6   6         23.92         12.64        15.22 o
 -12   6   6          0.23          9.09        14.10 o
 -11   6   6        216.55        156.04        18.82 o
 -10   6   6        153.85        111.68        14.70 o
  -9   6   6         35.75         25.63        11.93 o
  -8   6   6        284.51        282.86        19.48 o
  -7   6   6          0.53         -9.83         9.83 o
  -6   6   6        672.56        675.12        25.67 o
  -5   6   6        550.27        562.21        22.73 o
  -4   6   6       1962.54       2024.47        46.81 o
  -3   6   6        748.93        762.87        24.03 o
  -2   6   6        200.93        203.43        11.47 o
  -1   6   6        575.12        580.92        27.04 o
   0   6   6       1111.08       1100.65        37.17 o
   1   6   6         23.67         20.31         9.18 o
   2   6   6         21.14         29.85         8.69 o
   3   6   6         82.37        102.25        12.14 o
   4   6   6        395.04        379.56        23.11 o
   5   6   6         54.51         62.19        11.77 o
   6   6   6         52.12         56.92        12.02 o
   7   6   6          1.63          7.24        10.93 o
   8   6   6        110.64        115.61        15.75 o
   9   6   6        794.04        780.39        33.91 o
  10   6   6        191.68        177.76        18.12 o
  11   6   6        484.17        454.02        24.67 o
  12   6   6         38.61         50.69        13.08 o
  13   6   6        313.94        284.37        19.71 o
  14   6   6         12.85         -2.99        18.62 o
  15   6   6         10.47        -13.15        25.61 o
  16   6   6         13.18         53.45        27.09 o
 -16   7   6          0.22         45.68        25.49 o
 -15   7   6          2.83         19.72        22.87 o
 -14   7   6          0.22         40.05        20.19 o
 -13   7   6         41.65         29.52        18.06 o
 -12   7   6        148.25        156.86        20.41 o
 -11   7   6        106.32        101.20        17.47 o
 -10   7   6        242.01        244.03        21.36 o
  -9   7   6         32.69         45.47        13.40 o
  -8   7   6        667.09        684.81        29.27 o
  -7   7   6        145.63        174.96        16.51 o
  -6   7   6        812.51        812.63        29.92 o
  -5   7   6        247.86        287.85        23.02 o
  -4   7   6          0.62         -5.92         8.60 o
  -3   7   6         21.87         33.59         9.13 o
  -2   7   6        761.14        752.80        25.28 o
  -1   7   6        166.07        127.48        16.16 o
   0   7   6         82.00         75.30        14.63 o
   1   7   6        399.26        430.75        23.25 o
   2   7   6         27.49         51.20        11.43 o
   3   7   6        118.12        119.50        15.10 o
   4   7   6         52.18         66.45        14.81 o
   5   7   6         98.38         70.21        14.33 o
   6   7   6        335.37        302.27        32.51 o
   7   7   6        784.20        732.86        36.27 o
   8   7   6        265.62        203.62        20.92 o
   9   7   6        122.33        144.23        19.52 o
  10   7   6        368.51        354.58        27.50 o
  11   7   6         84.84         52.18        18.83 o
  12   7   6         24.08         -4.32        15.96 o
  13   7   6        740.89        712.78        32.55 o
  14   7   6          6.19         10.43        15.74 o
  15   7   6        500.44        467.26        24.66 o
 -15   8   6         24.80         64.51        28.30 o
 -14   8   6          1.04         25.15        23.14 o
 -13   8   6        206.88        167.70        30.32 o
 -12   8   6        737.43        687.67        36.04 o
 -11   8   6         14.11          3.57        24.54 o
 -10   8   6         55.04         45.23        21.71 o
  -9   8   6        414.37        435.07        27.40 o
  -8   8   6        237.63        250.76        21.24 o
  -7   8   6         47.05         57.31        14.61 o
  -6   8   6        641.86        638.33        29.34 o
  -5   8   6        129.67        119.89        14.78 o
  -4   8   6        256.24        244.39        18.25 o
  -3   8   6       1817.89       1910.14        53.06 o
  -2   8   6        114.61        117.21        13.14 o
  -1   8   6         40.12         41.29        12.89 o
   0   8   6        230.16        224.04        22.03 o
   1   8   6         21.10         12.53        13.59 o
   2   8   6         34.80         32.00        13.46 o
   3   8   6          0.26         -4.17        13.53 o
   4   8   6          0.91         32.27        16.30 o
   5   8   6          8.51         14.67        15.15 o
   6   8   6         50.17         45.18        17.80 o
   7   8   6        378.14        310.27        30.55 o
   8   8   6        124.74        100.13        20.69 o
   9   8   6        477.98        405.93        34.26 o
  10   8   6         17.79        -19.17        19.17 o
  11   8   6        103.58         96.93        21.33 o
  12   8   6         65.96        109.75        23.07 o
  13   8   6        521.50        537.65        32.90 o
 -13   9   6          0.91         24.97        27.47 o
 -12   9   6        168.04        178.90        27.10 o
 -11   9   6         89.21        102.42        25.92 o
 -10   9   6         44.69         64.48        21.73 o
  -9   9   6        575.40        534.84        31.80 o
  -8   9   6         13.84          9.84        16.95 o
  -7   9   6          0.23          6.92        18.07 o
  -6   9   6        145.76        139.64        19.16 o
  -5   9   6        650.17        681.28        36.40 o
  -4   9   6         56.71         34.91        14.83 o
  -3   9   6        852.68        905.90        38.39 o
  -2   9   6          0.43         10.19        12.04 o
  -1   9   6         90.94         80.62        16.62 o
   0   9   6          1.29         15.39        16.68 o
   1   9   6          7.67         22.29        19.99 o
   2   9   6        182.21        190.05        22.51 o
   3   9   6         43.18         40.39        18.99 o
   4   9   6         55.42         54.85        18.99 o
   5   9   6         15.06         28.41        19.80 o
   6   9   6        106.53        128.25        24.52 o
   7   9   6         33.68         56.52        21.10 o
   8   9   6        272.00        281.16        30.66 o
   9   9   6        155.15        199.25        28.80 o
  10   9   6         17.72          9.84        24.08 o
  11   9   6          0.26        -26.32        29.51 o
 -10  10   6         38.19         37.53        29.56 o
  -9  10   6         24.70         -9.38        24.75 o
  -8  10   6          6.41        -24.59        24.59 o
  -7  10   6         25.50          9.09        27.69 o
  -6  10   6        497.94        444.49        34.59 o
  -5  10   6        148.69        140.01        22.56 o
  -4  10   6        532.56        465.91        32.65 o
  -3  10   6         14.82         -5.26        16.40 o
  -2  10   6         29.94         -0.86        22.06 o
  -1  10   6         87.24        100.75        18.65 o
   0  10   6         98.75        114.46        23.59 o
   1  10   6         58.05         61.75        29.68 o
   2  10   6          1.20        -22.34        22.34 o
   3  10   6         13.66         26.60        24.35 o
   4  10   6          2.34          5.37        24.93 o
   5  10   6        233.80        249.33        34.94 o
   6  10   6         66.55         88.86        28.51 o
   7  10   6        195.77        188.00        30.35 o
   8  10   6         92.76        103.51        31.61 o
  -5  11   6        104.58         97.98        31.54 o
  -4  11   6          0.01          4.75        31.23 o
  -3  11   6          5.41        -23.65        23.65 o
  -2  11   6         90.51         90.25        30.25 o
  -1  11   6        305.89        268.14        31.72 o
   0  11   6         11.04         50.48        39.53 o
   1  11   6          0.16         19.24        29.46 o
   2  11   6        290.71        357.12        47.72 o
   3  11   6         46.25         73.04        31.51 o
   4  11   6        234.53        288.43        49.04 o
 -20   1   7         39.55         59.99        27.24 o
 -19   1   7          0.03        -12.34        21.32 o
 -18   1   7         19.27         15.33        17.65 o
 -17   1   7        436.68        476.30        28.93 o
 -16   1   7        206.01        199.64        21.77 o
 -15   1   7       1085.75       1139.17        42.98 o
 -14   1   7          2.19         10.06        14.45 o
 -13   1   7       4048.55       4076.92       123.22 o
 -12   1   7         40.13         22.94        11.76 o
 -11   1   7        693.11        638.67        28.75 o
 -10   1   7        258.39        274.50        19.66 o
  -9   1   7          0.33         -6.96         6.96 o
  -8   1   7         39.87         50.77         8.54 o
  -7   1   7        103.55         84.64         9.44 o
  -6   1   7        297.63        331.62        17.52 o
  -5   1   7        505.86        491.49        18.97 o
  -4   1   7         26.46         26.90         7.25 o
  -3   1   7        103.36        127.66         9.97 o
  -2   1   7        859.54        957.32        31.84 o
  -1   1   7       1847.89       2097.50        52.86 o
   0   1   7        207.87        196.22        12.85 o
   1   1   7        189.47        182.39        15.57 o
   2   1   7        651.15        677.89        22.63 o
   3   1   7       1617.33       1685.70        39.76 o
   4   1   7         15.40         16.22         5.55 o
   5   1   7         24.47         27.46         6.36 o
   6   1   7       1361.17       1413.60        41.95 o
   7   1   7       1453.28       1500.76        44.17 o
   8   1   7         15.11          8.74         6.78 o
   9   1   7        295.25        316.41        16.70 o
  10   1   7        769.72        792.56        26.90 o
  11   1   7         45.51         43.31         9.11 o
  12   1   7         99.80        105.41        10.01 o
  13   1   7        104.32        119.18         8.78 o
  14   1   7        160.58        167.50        16.88 o
  15   1   7         29.04         18.92        13.13 o
  16   1   7          1.00         15.60        20.02 o
  17   1   7          0.32         29.48        23.74 o
  18   1   7         37.19         20.92        28.75 o
 -20   2   7         20.46         15.98        34.39 o
 -19   2   7         38.30         50.53        20.99 o
 -18   2   7         64.30         59.96        19.09 o
 -17   2   7          8.92         15.60        17.18 o
 -16   2   7         36.22         38.05        16.07 o
 -15   2   7         61.15         54.18        14.49 o
 -14   2   7        442.15        466.25        26.54 o
 -13   2   7        508.44        544.12        41.63 o
 -12   2   7       2993.41       3097.79        74.61 o
 -11   2   7       1372.61       1342.16        40.39 o
 -10   2   7        244.78        214.22        16.24 o
  -9   2   7         31.42         33.06         9.11 o
  -8   2   7         56.73         47.88        10.59 o
  -7   2   7        918.06        950.89        29.60 o
  -6   2   7         13.67         15.74         6.87 o
  -5   2   7         66.93         95.69        10.08 o
  -4   2   7        786.24        854.11        25.80 o
  -3   2   7        950.82       1006.99        31.11 o
  -2   2   7         66.52         42.85         7.28 o
  -1   2   7          9.23          3.82         5.02 o
   0   2   7       1656.03       1714.54        45.21 o
   1   2   7          8.14          9.49         5.01 o
   2   2   7          5.75          6.55         4.56 o
   3   2   7        239.95        244.22        27.83 o
   4   2   7         89.98         83.78         7.96 o
   5   2   7        548.29        559.16        20.64 o
   6   2   7        312.79        338.76        17.38 o
   7   2   7        176.01        186.86        12.68 o
   8   2   7        130.47        143.45        11.86 o
   9   2   7          0.49          0.79         7.47 o
  10   2   7        734.16        670.15        25.07 o
  11   2   7         82.39         94.80         9.94 o
  12   2   7         47.57         32.54         7.80 o
  13   2   7         42.37         43.46        10.00 o
  14   2   7         51.03         73.88        14.64 o
  15   2   7         39.64         38.66        14.37 o
  16   2   7        340.61        352.80        22.31 o
  17   2   7         32.37         39.27        14.94 o
  18   2   7        236.22        234.59        29.60 o
 -20   3   7         25.33         15.53        28.08 o
 -19   3   7         99.74        110.09        31.08 o
 -18   3   7          0.71          9.42        18.67 o
 -17   3   7        138.35        157.27        21.55 o
 -16   3   7        310.53        292.65        24.99 o
 -15   3   7          6.21        -12.30        12.30 o
 -14   3   7         64.79         55.64        13.15 o
 -13   3   7       1924.37       1912.46        56.84 o
 -12   3   7         51.57         26.37        10.32 o
 -11   3   7        453.34        451.97        36.15 o
 -10   3   7        254.85        259.99        16.65 o
  -9   3   7        608.45        603.76        24.93 o
  -8   3   7        302.29        308.28        18.60 o
  -7   3   7        277.22        286.76        17.36 o
  -6   3   7         32.90         31.52        11.20 o
  -5   3   7        316.62        299.15        23.60 o
  -4   3   7        414.20        485.92        19.49 o
  -3   3   7        542.90        562.19        23.22 o
  -2   3   7       1968.14       1997.04        52.87 o
  -1   3   7        198.05        208.93        12.52 o
   0   3   7        225.81        210.73        13.89 o
   1   3   7          4.47         14.20         9.20 o
   2   3   7         58.84         65.94        11.31 o
   3   3   7        105.59        106.91        13.66 o
   4   3   7        202.86        196.39        15.69 o
   5   3   7       1004.85        987.49        30.49 o
   6   3   7          0.43         -0.53         6.65 o
   7   3   7          2.35          2.21         6.58 o
   8   3   7          1.18         -1.76         6.59 o
   9   3   7        217.46        196.77        13.24 o
  10   3   7          0.27         -6.49         7.33 o
  11   3   7        215.89        203.19        13.77 o
  12   3   7          2.15         -0.85         7.85 o
  13   3   7         34.92         37.38        11.34 o
  14   3   7         60.52         77.44        18.03 o
  15   3   7         93.16         92.68        18.72 o
  16   3   7        422.06        449.19        30.14 o
  17   3   7          9.31        -10.47        17.68 o
  18   3   7         37.60         49.51        18.12 o
 -19   4   7         19.43         54.73        32.02 o
 -18   4   7        279.96        240.25        29.61 o
 -17   4   7        116.67        165.68        21.71 o
 -16   4   7         13.50         12.11        16.50 o
 -15   4   7        211.14        178.28        18.92 o
 -14   4   7         13.03         11.02        15.60 o
 -13   4   7          1.06          1.42        11.70 o
 -12   4   7        570.56        602.49        28.04 o
 -11   4   7        202.66        182.34        16.25 o
 -10   4   7        385.91        409.09        21.82 o
  -9   4   7          0.16         13.85         9.83 o
  -8   4   7         15.68         25.14         9.86 o
  -7   4   7        233.79        224.63        16.31 o
  -6   4   7         19.34         36.55         8.55 o
  -5   4   7        168.70        167.61        11.87 o
  -4   4   7         80.48        123.53        12.73 o
  -3   4   7        122.54        131.89        13.14 o
  -2   4   7          1.53          1.80         6.31 o
  -1   4   7       2638.94       2565.41        61.75 o
   0   4   7        440.06        485.47        21.21 o
   1   4   7          0.19          6.48         5.56 o
   2   4   7        795.91        777.13        23.48 o
   3   4   7         12.28         10.27         5.30 o
   4   4   7        133.16        137.22        10.64 o
   5   4   7          9.07         14.77         6.53 o
   6   4   7         13.00          5.83         6.85 o
   7   4   7        794.02        839.10        26.41 o
   8   4   7         43.41         32.86         8.37 o
   9   4   7          3.09          7.39         8.35 o
  10   4   7        596.24        504.03        21.76 o
  11   4   7        318.07        334.48        19.49 o
  12   4   7         29.59         16.00        10.07 o
  13   4   7          7.43         10.08         8.47 o
  14   4   7        205.58        210.64        23.90 o
  15   4   7         24.80         28.37        19.10 o
  16   4   7         32.17         68.89        21.74 o
  17   4   7        471.15        397.54        34.12 o
 -18   5   7        198.15        144.99        25.73 o
 -17   5   7         36.02         63.70        25.76 o
 -16   5   7         20.35         36.38        23.21 o
 -15   5   7          0.01         -5.68        17.08 o
 -14   5   7        149.00        186.25        19.50 o
 -13   5   7          8.63          5.89        14.56 o
 -12   5   7        384.67        358.13        26.95 o
 -11   5   7        346.70        316.96        23.05 o
 -10   5   7        137.81        186.96        18.12 o
  -9   5   7        346.27        338.93        26.17 o
  -8   5   7        744.46        724.87        30.36 o
  -7   5   7         73.11         59.48        10.66 o
  -6   5   7         16.68         13.39         8.22 o
  -5   5   7        533.15        524.15        21.34 o
  -4   5   7         19.42         24.27         7.18 o
  -3   5   7        401.91        431.58        23.08 o
  -2   5   7        808.94        839.72        29.34 o
  -1   5   7          5.75         15.67         8.09 o
   0   5   7       3141.03       3009.97        72.22 o
   1   5   7         69.41         80.69        12.89 o
   2   5   7         22.43         35.00         7.81 o
   3   5   7          0.23         -6.10         6.10 o
   4   5   7        109.96        122.46        13.71 o
   5   5   7        571.76        466.98        26.69 o
   6   5   7         92.41        112.58        14.36 o
   7   5   7         19.61         15.04         9.27 o
   8   5   7        138.78        149.72        13.64 o
   9   5   7        542.28        479.48        23.41 o
  10   5   7         36.58         66.31        14.13 o
  11   5   7          2.80         -2.01        11.46 o
  12   5   7        442.98        436.35        24.97 o
  13   5   7        474.86        477.70        23.83 o
  14   5   7         30.71         28.06        11.93 o
  15   5   7        191.07        180.00        26.98 o
  16   5   7         24.98         53.36        23.63 o
 -17   6   7         46.69         27.71        23.43 o
 -16   6   7         18.66        -18.98        28.13 o
 -15   6   7          8.37         28.44        19.96 o
 -14   6   7         48.80         52.68        18.63 o
 -13   6   7        164.35        225.00        22.57 o
 -12   6   7         70.97         53.62        18.01 o
 -11   6   7        197.86        169.18        19.86 o
 -10   6   7         57.71         28.57        13.26 o
  -9   6   7         24.46         13.01        12.69 o
  -8   6   7        554.06        537.65        27.79 o
  -7   6   7         66.51         74.71        12.66 o
  -6   6   7        138.79        150.06        14.32 o
  -5   6   7        293.82        271.14        16.00 o
  -4   6   7         20.96         15.18         7.90 o
  -3   6   7        670.76        659.66        23.19 o
  -2   6   7       1402.12       1376.63        44.25 o
  -1   6   7       3310.28       3181.84        77.99 o
   0   6   7         71.96         67.05        14.22 o
   1   6   7         17.88         14.28        11.84 o
   2   6   7         15.33         25.02         9.28 o
   3   6   7        148.80        164.23        17.90 o
   4   6   7        100.02         93.22        14.84 o
   5   6   7         30.56         25.05        14.00 o
   6   6   7        305.90        264.53        20.42 o
   7   6   7         30.22          9.31        11.75 o
   8   6   7          0.86         12.31        12.77 o
   9   6   7         40.11         38.01        13.07 o
  10   6   7         26.41         16.35        14.23 o
  11   6   7        189.33        165.03        17.52 o
  12   6   7        115.53         85.65        16.17 o
  13   6   7         71.86         65.79        15.40 o
  14   6   7          6.73         -9.55        13.21 o
  15   6   7         59.05         24.45        31.15 o
 -16   7   7          1.20        -13.73        26.90 o
 -15   7   7          6.51        -30.40        30.40 o
 -14   7   7          9.09         -9.81        21.44 o
 -13   7   7         42.27         54.82        19.70 o
 -12   7   7         48.73         48.63        17.68 o
 -11   7   7         22.95         29.91        15.22 o
 -10   7   7        443.48        421.38        27.10 o
  -9   7   7          7.30         41.53        14.87 o
  -8   7   7        178.52        183.79        23.13 o
  -7   7   7        447.26        516.29        25.67 o
  -6   7   7        113.44         84.54        13.35 o
  -5   7   7        247.85        208.99        16.01 o
  -4   7   7         10.58          1.55         9.18 o
  -3   7   7        229.05        247.29        13.60 o
  -2   7   7        452.63        463.20        27.45 o
  -1   7   7          7.47         28.26        13.44 o
   0   7   7        706.83        721.90        32.93 o
   1   7   7          0.57         25.07        19.48 o
   2   7   7        321.88        314.44        20.80 o
   3   7   7         17.04         16.50        11.74 o
   4   7   7        184.39        136.00        18.56 o
   5   7   7        233.22        197.38        21.48 o
   6   7   7        336.96        320.86        23.72 o
   7   7   7        847.86        797.23        36.58 o
   8   7   7          1.42        -14.68        14.68 o
   9   7   7         10.78          7.98        15.74 o
  10   7   7        178.92        159.83        27.63 o
  11   7   7         72.55         22.21        20.17 o
  12   7   7         82.73         87.09        19.05 o
  13   7   7        322.61        346.95        25.54 o
  14   7   7          2.43         37.85        17.62 o
 -14   8   7        101.04         90.86        27.76 o
 -13   8   7         93.66        109.81        25.96 o
 -12   8   7        187.98        156.88        25.25 o
 -11   8   7         12.01         -7.37        24.50 o
 -10   8   7        394.81        443.48        28.14 o
  -9   8   7        168.36        194.25        20.82 o
  -8   8   7          0.03         -3.51        15.20 o
  -7   8   7         28.55         48.70        14.92 o
  -6   8   7          0.33        -12.99        12.99 o
  -5   8   7         53.51         40.55        16.40 o
  -4   8   7         62.65         57.23        16.01 o
  -3   8   7       1885.09       1851.70        45.66 o
  -2   8   7         44.69         71.62        21.60 o
  -1   8   7        857.82        940.20        40.69 o
   0   8   7        255.75        279.73        34.74 o
   1   8   7        250.43        282.39        31.59 o
   2   8   7       1312.63       1215.80        41.48 o
   3   8   7         31.82         32.22        15.20 o
   4   8   7        159.24        131.08        21.57 o
   5   8   7        136.38        133.69        26.78 o
   6   8   7        162.50        130.90        22.93 o
   7   8   7        129.96        183.70        23.09 o
   8   8   7          9.88         22.75        18.80 o
   9   8   7         19.33         -8.91        20.37 o
  10   8   7        195.48        215.80        27.04 o
  11   8   7         17.29         23.14        22.74 o
  12   8   7        194.18        207.12        24.41 o
 -12   9   7        464.50        475.03        36.53 o
 -11   9   7          1.70         17.86        23.40 o
 -10   9   7         20.83         14.50        26.72 o
  -9   9   7         20.23         55.08        27.98 o
  -8   9   7        359.67        365.15        27.47 o
  -7   9   7        285.56        230.61        22.89 o
  -6   9   7        361.16        375.39        25.69 o
  -5   9   7        157.28        155.00        18.35 o
  -4   9   7        227.76        208.91        22.48 o
  -3   9   7         45.26         35.93        11.57 o
  -2   9   7         30.67         28.63        20.26 o
  -1   9   7        492.34        489.89        33.63 o
   0   9   7          0.31          7.47        18.57 o
   1   9   7         37.33         50.37        22.88 o
   2   9   7        210.47        251.51        40.47 o
   3   9   7          0.27         24.53        20.93 o
   4   9   7         50.84         26.35        28.06 o
   5   9   7        281.47        261.79        28.19 o
   6   9   7        268.50        284.42        30.44 o
   7   9   7        316.21        298.74        33.16 o
   8   9   7         31.80         62.40        24.10 o
   9   9   7         17.31         44.08        26.53 o
  10   9   7          1.52         33.24        26.73 o
  -9  10   7         27.00          9.06        26.24 o
  -8  10   7         28.32         22.85        27.49 o
  -7  10   7         85.81         63.41        27.06 o
  -6  10   7        151.64        105.41        27.06 o
  -5  10   7         15.63          6.52        23.33 o
  -4  10   7          4.95         15.13        17.57 o
  -3  10   7        221.88        200.47        23.40 o
  -2  10   7          2.33        -18.99        23.30 o
  -1  10   7         30.30         79.99        35.56 o
   0  10   7         64.55         93.30        28.60 o
   1  10   7         26.76         27.93        23.93 o
   2  10   7         16.66         40.02        33.10 o
   3  10   7          0.85        -24.83        24.83 o
   4  10   7         14.91         37.40        27.28 o
   5  10   7          0.52        -26.65        29.03 o
   6  10   7         39.74         57.98        32.73 o
   7  10   7        157.32        164.33        35.65 o
  -2  11   7         20.37         21.11        30.61 o
  -1  11   7          3.56         10.33        30.12 o
   0  11   7         16.89         15.60        28.46 o
 -20   0   8        725.48        804.74        71.24 o
 -19   0   8        160.63        155.33        59.03 o
 -18   0   8         18.17         67.71        38.32 o
 -17   0   8        351.77        375.74        43.14 o
 -16   0   8         15.30         42.82        38.77 o
 -15   0   8        236.07        185.26        32.80 o
 -14   0   8        136.26        186.73        29.76 o
 -13   0   8        148.95        131.40        23.38 o
 -12   0   8        329.36        352.55        55.07 o
 -11   0   8       6734.00       6632.52       404.35 o
 -10   0   8       2137.27       2197.72        87.23 o
  -9   0   8         18.53         15.29        14.94 o
  -8   0   8       2546.43       2464.72       128.14 o
  -7   0   8       3073.93       3138.17        95.66 o
  -6   0   8        226.60        241.29        21.21 o
  -5   0   8          8.57         33.91        10.59 o
  -4   0   8        337.62        341.50        23.77 o
  -3   0   8        170.57        243.89        19.03 o
  -2   0   8          8.38          5.35         6.48 o
  -1   0   8       4520.28       4964.04       136.19 o
   0   0   8        506.94        504.39        30.39 o
   1   0   8        649.76        643.76        32.87 o
   2   0   8        265.88        290.89        43.42 o
   3   0   8         20.56          8.24         7.21 o
   4   0   8        566.39        534.61        25.80 o
   5   0   8        177.56        181.93        16.03 o
   6   0   8        106.14        114.91        15.63 o
   7   0   8         48.77         47.64        11.64 o
   8   0   8          4.52         12.22        10.68 o
   9   0   8       4051.63       4006.75       131.06 o
  10   0   8         44.47         64.18        19.24 o
  11   0   8        196.37        180.27        26.55 o
  12   0   8         52.19         48.40        19.32 o
  13   0   8         21.34         24.19        18.40 o
  14   0   8        778.71        804.86        63.83 o
  15   0   8         50.79         58.46        15.83 o
  16   0   8        101.27        197.38        60.24 o
  17   0   8         11.12         -9.70        35.03 o
  18   0   8         61.63         74.00        79.47 o
 -20   1   8          0.21         33.32        36.59 o
 -19   1   8        187.49        235.48        26.45 o
 -18   1   8         88.45        134.33        22.80 o
 -17   1   8         13.93         96.00        31.43 o
 -16   1   8        668.07        744.10        39.80 o
 -15   1   8         77.29         80.22        18.49 o
 -14   1   8          1.25          6.52        14.00 o
 -13   1   8        186.72        173.29        19.02 o
 -12   1   8       1848.64       1891.06        61.20 o
 -11   1   8       1573.90       1530.28        48.66 o
 -10   1   8       1395.33       1365.86        53.49 o
  -9   1   8       1441.90       1426.77        58.77 o
  -8   1   8        531.32        539.17        23.70 o
  -7   1   8        185.45        183.28        14.63 o
  -6   1   8        205.64        203.90        14.62 o
  -5   1   8         12.24         25.88         7.15 o
  -4   1   8        431.85        451.06        19.80 o
  -3   1   8       1284.14       1247.22        33.88 o
  -2   1   8        496.78        558.25        19.21 o
  -1   1   8        511.51        533.87        21.34 o
   0   1   8         13.97         26.94         6.93 o
   1   1   8         15.90         30.43         7.89 o
   2   1   8        121.03        105.75        10.64 o
   3   1   8        442.07        436.85        20.64 o
   4   1   8        390.33        407.58        16.49 o
   5   1   8        215.62        202.57        13.87 o
   6   1   8        302.40        321.87        17.51 o
   7   1   8       1093.02       1052.50        35.83 o
   8   1   8          0.09          5.70         8.61 o
   9   1   8          0.58         -3.02         8.60 o
  10   1   8         22.64         32.24         9.82 o
  11   1   8        620.99        575.38        24.96 o
  12   1   8          1.60          7.25         9.58 o
  13   1   8        240.42        229.11        16.27 o
  14   1   8        155.83        166.50        12.40 o
  15   1   8          1.92          5.17        19.56 o
  16   1   8        102.33         95.17        18.12 o
  17   1   8        100.50         91.46        34.81 o
 -19   2   8          8.73         22.35        23.95 o
 -18   2   8         45.92         73.09        21.40 o
 -17   2   8         33.78         19.34        23.28 o
 -16   2   8        144.49        150.96        29.32 o
 -15   2   8        180.65        141.79        26.87 o
 -14   2   8        159.60        171.69        22.45 o
 -13   2   8       1443.76       1507.00        46.64 o
 -12   2   8         10.57          5.94        10.18 o
 -11   2   8       1225.16       1257.18        46.81 o
 -10   2   8          0.62          5.41        10.14 o
  -9   2   8        895.44        934.77        32.65 o
  -8   2   8       1007.27       1005.02        32.52 o
  -7   2   8        211.62        244.57        16.92 o
  -6   2   8        621.22        547.67        26.62 o
  -5   2   8        183.05        173.44        12.92 o
  -4   2   8          0.91          2.27         7.39 o
  -3   2   8        374.08        400.28        17.06 o
  -2   2   8        150.86        167.65        13.48 o
  -1   2   8         13.26         18.14         7.56 o
   0   2   8          0.33          7.61         6.58 o
   1   2   8       1039.96       1034.29        31.87 o
   2   2   8          6.16          1.73         5.38 o
   3   2   8         82.07         52.20         8.21 o
   4   2   8         24.47         27.38        10.73 o
   5   2   8        110.19        122.04        19.46 o
   6   2   8       1213.63       1262.82        37.42 o
   7   2   8        158.13        123.21        12.14 o
   8   2   8        709.81        664.03        25.65 o
   9   2   8          0.39          4.00         8.72 o
  10   2   8          1.12          2.16         8.95 o
  11   2   8        152.76        145.50        14.09 o
  12   2   8        256.98        244.64        15.32 o
  13   2   8        115.75         85.58        10.44 o
  14   2   8         15.88         29.95         8.24 o
  15   2   8         71.76         43.43        16.08 o
  16   2   8         23.96         15.42        16.42 o
  17   2   8         14.19          9.90        26.14 o
 -19   3   8         12.34         28.02        27.92 o
 -18   3   8        174.73        197.13        34.47 o
 -17   3   8          0.10         -5.48        20.01 o
 -16   3   8        148.19        170.51        22.81 o
 -15   3   8        270.01        303.22        22.36 o
 -14   3   8          9.53        -13.99        13.99 o
 -13   3   8        258.42        248.34        19.34 o
 -12   3   8        663.17        659.90        28.83 o
 -11   3   8         13.27          0.55        11.68 o
 -10   3   8          1.07        -10.21        10.21 o
  -9   3   8        203.99        200.76        16.64 o
  -8   3   8          1.95         -8.63         8.63 o
  -7   3   8        479.14        467.18        25.62 o
  -6   3   8        297.05        327.28        19.03 o
  -5   3   8        224.17        230.67        15.39 o
  -4   3   8        119.37        119.03        10.36 o
  -3   3   8        183.18        176.76        19.41 o
  -2   3   8          1.50          3.50         7.03 o
  -1   3   8         40.86         32.34         7.89 o
   0   3   8        520.90        604.53        25.71 o
   1   3   8       2203.25       2334.33        55.71 o
   2   3   8         76.54         90.35        16.66 o
   3   3   8       4084.79       4165.33        96.95 o
   4   3   8         98.69         85.19        14.30 o
   5   3   8        446.13        424.29        19.31 o
   6   3   8          3.98          3.79         6.57 o
   7   3   8         46.69         42.91         9.08 o
   8   3   8        136.18        147.26        12.96 o
   9   3   8        294.19        299.16        20.48 o
  10   3   8         70.03         81.09        11.13 o
  11   3   8        259.53        276.23        19.79 o
  12   3   8        153.36        174.81        13.95 o
  13   3   8          5.33         10.74        11.83 o
  14   3   8         29.81         65.43        18.50 o
  15   3   8        365.50        372.78        28.31 o
  16   3   8         18.53          6.78        19.54 o
  17   3   8          8.29         47.05        21.31 o
 -18   4   8         34.17         23.54        24.97 o
 -17   4   8         55.27         75.80        19.63 o
 -16   4   8        158.95        149.17        21.56 o
 -15   4   8          2.44         10.28        15.96 o
 -14   4   8          0.36         28.91        14.80 o
 -13   4   8         56.23         38.93        14.23 o
 -12   4   8          6.65          4.05        11.77 o
 -11   4   8        277.98        316.49        21.36 o
 -10   4   8        938.45        904.92        32.38 o
  -9   4   8         13.41         15.56        10.33 o
  -8   4   8         16.12         48.86        10.41 o
  -7   4   8         21.06         21.63        10.36 o
  -6   4   8        864.95        823.96        27.63 o
  -5   4   8         52.47         30.70         7.45 o
  -4   4   8        166.06        158.81        13.32 o
  -3   4   8       2132.24       2113.13        58.26 o
  -2   4   8        544.91        538.09        40.05 o
  -1   4   8        485.56        517.16        24.68 o
   0   4   8        765.33        784.48        26.78 o
   1   4   8         13.41         23.89         6.97 o
   2   4   8        133.93        148.65        13.20 o
   3   4   8         74.32         75.47         6.25 o
   4   4   8          0.82          2.95         5.12 o
   5   4   8        353.64        381.49        19.85 o
   6   4   8        396.36        441.04        20.54 o
   7   4   8         16.49         -7.05         7.52 o
   8   4   8         20.55         35.72        11.58 o
   9   4   8        158.96        215.15        16.34 o
  10   4   8         72.58         44.28        11.68 o
  11   4   8        181.31        190.03        15.59 o
  12   4   8          0.78          5.16        11.18 o
  13   4   8          2.57         17.47        11.09 o
  14   4   8        112.06        120.85        21.55 o
  15   4   8         17.60         20.37        23.04 o
  16   4   8          0.00         11.47        23.00 o
 -17   5   8         21.68         16.23        38.28 o
 -16   5   8         22.79        -16.19        18.66 o
 -15   5   8          6.55        -13.29        17.29 o
 -14   5   8         36.82         24.62        17.96 o
 -13   5   8        171.88        138.14        19.70 o
 -12   5   8        375.98        382.82        24.79 o
 -11   5   8        195.49        193.96        18.52 o
 -10   5   8         18.45         21.12        12.38 o
  -9   5   8        362.55        372.86        23.69 o
  -8   5   8          1.41         20.54        11.62 o
  -7   5   8        236.10        252.83        17.37 o
  -6   5   8       1922.08       1883.30        47.51 o
  -5   5   8         94.50         83.06        10.39 o
  -4   5   8        705.10        737.20        31.73 o
  -3   5   8        161.44        162.84        16.60 o
  -2   5   8        802.52        853.76        31.73 o
  -1   5   8        980.46       1020.45        34.51 o
   0   5   8        212.47        263.09        24.64 o
   1   5   8       1630.13       1598.50        45.50 o
   2   5   8        350.49        362.82        20.99 o
   3   5   8          6.86         11.40         6.55 o
   4   5   8         20.71         30.24         8.68 o
   5   5   8         60.37         57.65        10.86 o
   6   5   8        439.00        453.96        22.93 o
   7   5   8        198.35        216.38        17.04 o
   8   5   8        571.88        476.91        23.40 o
   9   5   8        606.88        544.62        25.02 o
  10   5   8        144.43        135.08        14.91 o
  11   5   8        133.27        120.31        17.17 o
  12   5   8          9.87         18.27        13.20 o
  13   5   8        127.57        122.27        15.20 o
  14   5   8          0.28        -16.25        16.25 o
  15   5   8          1.03          2.12        23.92 o
 -16   6   8         72.31         41.71        24.99 o
 -15   6   8          4.54        -21.05        34.55 o
 -14   6   8         69.25         73.80        20.30 o
 -13   6   8        105.14         86.25        20.99 o
 -12   6   8        292.70        274.93        25.31 o
 -11   6   8        109.34         73.28        17.66 o
 -10   6   8         20.12          4.79        14.22 o
  -9   6   8       1007.52        904.47        35.28 o
  -8   6   8        348.05        314.71        21.05 o
  -7   6   8        432.24        415.02        24.64 o
  -6   6   8       1528.12       1493.28        39.88 o
  -5   6   8         42.92         40.55         9.94 o
  -4   6   8        952.11        992.20        37.74 o
  -3   6   8         12.83         21.24        11.98 o
  -2   6   8         34.22         44.78        12.67 o
  -1   6   8         56.03         60.49        13.34 o
   0   6   8       2540.45       2554.07        66.90 o
   1   6   8        474.53        536.09        43.22 o
   2   6   8         77.49         95.34        16.63 o
   3   6   8        877.24        867.09        30.99 o
   4   6   8        398.21        439.26        27.53 o
   5   6   8        167.90        143.98        16.53 o
   6   6   8         70.38         75.12        13.91 o
   7   6   8        554.56        483.35        26.78 o
   8   6   8          0.01        -12.10        12.10 o
   9   6   8         12.67         23.15        13.69 o
  10   6   8         24.13         30.93        14.20 o
  11   6   8          2.08        -14.76        14.76 o
  12   6   8         26.13         21.91        16.78 o
  13   6   8          0.42        -20.20        20.20 o
  14   6   8          0.01         13.52        15.86 o
 -15   7   8         62.34         36.69        36.94 o
 -14   7   8        264.94        239.23        30.08 o
 -13   7   8         37.50         -3.27        23.04 o
 -12   7   8         36.93         47.37        24.42 o
 -11   7   8        238.64        258.75        23.77 o
 -10   7   8          0.17         19.90        16.09 o
  -9   7   8         57.62         60.35        15.90 o
  -8   7   8        125.20        104.01        16.19 o
  -7   7   8          2.38         12.22        13.35 o
  -6   7   8          0.63         -1.96        11.38 o
  -5   7   8        774.24        758.48        27.62 o
  -4   7   8          1.53        -12.80        12.80 o
  -3   7   8       1040.43       1023.02        42.07 o
  -2   7   8          1.46         -7.38        13.41 o
  -1   7   8        304.70        309.30        23.73 o
   0   7   8         83.15         68.74        15.13 o
   1   7   8        112.36        117.38        16.86 o
   2   7   8        207.77        248.89        21.76 o
   3   7   8          0.26          4.96        11.49 o
   4   7   8        219.54        210.33        21.44 o
   5   7   8          3.63        -14.35        14.35 o
   6   7   8          1.34         -7.53        16.37 o
   7   7   8         13.33         14.70        16.89 o
   8   7   8        140.88        127.38        18.45 o
   9   7   8          0.77          8.66        16.13 o
  10   7   8         20.92         46.26        17.48 o
  11   7   8         18.41          2.96        18.15 o
  12   7   8          0.49        -14.89        19.59 o
  13   7   8          5.13          8.50        28.71 o
 -13   8   8         47.24         47.58        25.04 o
 -12   8   8         18.51          6.73        25.32 o
 -11   8   8        344.67        268.44        32.03 o
 -10   8   8        568.72        538.23        37.11 o
  -9   8   8         87.30         80.00        19.67 o
  -8   8   8         36.24         49.02        16.12 o
  -7   8   8          0.92         33.45        15.91 o
  -6   8   8         49.45         42.52        16.00 o
  -5   8   8         99.89         88.53        13.34 o
  -4   8   8        181.96        166.77        22.08 o
  -3   8   8          0.04         21.82        16.65 o
  -2   8   8        628.25        666.04        36.80 o
  -1   8   8          0.23        -14.53        14.53 o
   0   8   8        652.67        675.97        35.88 o
   1   8   8         39.33         63.98        18.17 o
   2   8   8         84.98        129.67        20.22 o
   3   8   8         64.08        102.55        25.55 o
   4   8   8         41.90         46.99        19.65 o
   5   8   8          3.59          4.82        17.96 o
   6   8   8         22.17         34.87        32.02 o
   7   8   8         39.26         58.92        25.66 o
   8   8   8          1.68        -10.32        20.89 o
   9   8   8         35.21         79.05        21.02 o
  10   8   8          7.00         34.43        22.98 o
  11   8   8         18.28         10.60        27.83 o
 -11   9   8         52.57        112.33        28.60 o
 -10   9   8         45.85         90.62        26.08 o
  -9   9   8         41.61         51.42        24.49 o
  -8   9   8          6.48         22.49        22.41 o
  -7   9   8         72.11         70.81        19.78 o
  -6   9   8         16.63         20.52        17.36 o
  -5   9   8         46.18         32.82        13.83 o
  -4   9   8         30.07         96.63        22.20 o
  -3   9   8          0.39        -16.23        19.06 o
  -2   9   8          1.28         16.54        19.71 o
  -1   9   8         69.56        100.90        21.51 o
   0   9   8          4.69         19.35        18.57 o
   1   9   8         86.44         71.87        23.64 o
   2   9   8        181.72        178.15        26.38 o
   3   9   8         29.69         58.24        25.90 o
   4   9   8          8.21        -28.55        37.90 o
   5   9   8        157.65        140.65        26.35 o
   6   9   8        147.37        110.44        28.29 o
   7   9   8         40.42         48.54        26.47 o
   8   9   8         18.46         20.08        27.19 o
   9   9   8          0.01         57.38        29.69 o
  -7  10   8          9.86         33.11        26.53 o
  -6  10   8         49.65         50.55        25.46 o
  -5  10   8        286.02        303.55        38.19 o
  -4  10   8         56.52        102.41        29.41 o
  -3  10   8        175.49        163.71        30.65 o
  -2  10   8          3.72        -20.98        26.75 o
  -1  10   8          4.24         24.87        24.54 o
   0  10   8          5.80         52.26        27.20 o
   1  10   8         74.45         85.01        28.01 o
   2  10   8         42.01         59.49        33.18 o
   3  10   8         77.97         99.96        42.79 o
   4  10   8         25.24          8.92        35.22 o
   5  10   8         28.98         62.26        30.56 o
 -19   1   9         28.97        -16.14        23.36 o
 -18   1   9         46.61         43.30        23.52 o
 -17   1   9         66.79        107.85        26.71 o
 -16   1   9         41.75         72.26        21.77 o
 -15   1   9          9.35        -15.19        19.25 o
 -14   1   9        319.44        342.19        27.66 o
 -13   1   9         40.32         46.14        16.67 o
 -12   1   9         46.85         16.40        14.94 o
 -11   1   9        216.84        234.73        26.17 o
 -10   1   9       1882.21       1978.12        55.41 o
  -9   1   9        443.22        422.03        23.73 o
  -8   1   9         12.14         20.91         9.53 o
  -7   1   9        605.35        650.65        26.42 o
  -6   1   9         39.07         20.99         9.46 o
  -5   1   9        182.11        152.29        13.07 o
  -4   1   9          7.74          2.38         7.03 o
  -3   1   9        291.01        257.01        15.35 o
  -2   1   9         17.04         23.69         8.17 o
  -1   1   9        252.67        248.43        16.75 o
   0   1   9       1341.24       1328.79        55.74 o
   1   1   9        543.60        517.56        24.63 o
   2   1   9         34.66         50.73         9.24 o
   3   1   9        165.23        149.51        11.69 o
   4   1   9        174.20        158.20        12.15 o
   5   1   9         31.39         31.50         7.54 o
   6   1   9         15.21         15.84         8.65 o
   7   1   9         76.75         51.43        10.33 o
   8   1   9         14.92         30.62         9.60 o
   9   1   9         66.52         61.78        11.09 o
  10   1   9        119.06        111.95        14.44 o
  11   1   9          6.84         -4.22        11.32 o
  12   1   9          6.82          9.84        12.52 o
  13   1   9        370.40        365.35        23.94 o
  14   1   9         65.49         47.96        13.12 o
  15   1   9         22.94         29.84        11.86 o
  16   1   9         37.34        -11.04        29.23 o
 -19   2   9        139.92        181.40        30.41 o
 -18   2   9        223.80        254.05        34.49 o
 -17   2   9         24.08         52.44        21.46 o
 -16   2   9         15.58         13.88        17.26 o
 -15   2   9          0.17          0.94        24.79 o
 -14   2   9          1.03         -1.82        16.73 o
 -13   2   9         28.23         43.32        14.39 o
 -12   2   9       1130.97       1113.56        43.36 o
 -11   2   9         40.27         32.91        12.57 o
 -10   2   9        570.43        565.42        28.39 o
  -9   2   9       4253.11       4088.09        93.86 o
  -8   2   9         14.36         27.17        10.03 o
  -7   2   9         45.98         55.36        10.86 o
  -6   2   9        822.62        819.52        28.61 o
  -5   2   9        243.91        238.22        15.97 o
  -4   2   9         57.81         70.39        12.66 o
  -3   2   9       1047.69       1063.30        35.10 o
  -2   2   9         41.15         44.59         9.53 o
  -1   2   9        631.19        651.33        29.95 o
   0   2   9       1262.05       1332.93        37.08 o
   1   2   9        158.35        138.87        13.10 o
   2   2   9        220.88        221.82        15.27 o
   3   2   9        569.77        574.80        26.44 o
   4   2   9        273.58        266.38        14.78 o
   5   2   9        198.28        203.87        20.65 o
   6   2   9        251.46        247.80        16.41 o
   7   2   9         27.69         32.78         9.34 o
   8   2   9        112.10         99.90        12.89 o
   9   2   9         22.98         10.28        10.43 o
  10   2   9        737.18        658.41        28.71 o
  11   2   9        312.07        300.35        26.17 o
  12   2   9          8.38         20.78        15.51 o
  13   2   9         25.63         15.42        11.72 o
  14   2   9        266.66        241.75        16.94 o
  15   2   9         58.29         39.12        18.61 o
  16   2   9          5.04         14.90        25.28 o
 -18   3   9          4.97        -25.03        25.03 o
 -17   3   9         15.72         37.06        23.67 o
 -16   3   9        271.58        303.39        27.91 o
 -15   3   9         22.75         19.45        17.25 o
 -14   3   9          4.23         -0.14        14.90 o
 -13   3   9          6.34         -8.27        15.45 o
 -12   3   9       1873.48       1923.06        67.47 o
 -11   3   9        462.10        429.90        26.72 o
 -10   3   9          0.35         28.19        12.12 o
  -9   3   9         60.01         81.64        13.92 o
  -8   3   9         52.54         61.52        12.20 o
  -7   3   9        239.10        234.32        17.44 o
  -6   3   9         49.34         23.17         9.75 o
  -5   3   9         45.19         47.63         9.40 o
  -4   3   9          8.92          3.76         8.65 o
  -3   3   9         15.83         23.63         8.55 o
  -2   3   9        506.86        554.90        24.68 o
  -1   3   9        313.13        374.61        19.34 o
   0   3   9          0.76         -2.91        10.43 o
   1   3   9       1353.19       1258.27        38.38 o
   2   3   9       1952.56       1991.11        53.83 o
   3   3   9        550.26        520.93        29.07 o
   4   3   9         44.39         46.53        10.02 o
   5   3   9        376.77        398.48        33.58 o
   6   3   9          5.86          3.68         7.63 o
   7   3   9          6.99         25.46         9.85 o
   8   3   9         77.86         88.80        12.85 o
   9   3   9         72.81         61.08        11.44 o
  10   3   9        324.73        285.45        18.69 o
  11   3   9        391.95        347.52        20.39 o
  12   3   9        165.77        141.74        15.15 o
  13   3   9        189.53        167.45        17.92 o
  14   3   9         33.23         39.13        11.89 o
  15   3   9        771.52        803.97        40.13 o
  16   3   9        131.72        127.72        23.57 o
 -18   4   9         16.32         29.40        30.27 o
 -17   4   9         74.73         58.37        22.83 o
 -16   4   9          0.73         -2.68        19.70 o
 -15   4   9         67.39         80.97        19.35 o
 -14   4   9         12.14         -3.07        16.25 o
 -13   4   9         36.93         24.88        15.38 o
 -12   4   9          7.89          3.13        13.97 o
 -11   4   9        463.42        444.12        25.79 o
 -10   4   9       2231.84       2127.99        55.21 o
  -9   4   9        153.00        170.17        16.02 o
  -8   4   9         98.01        140.80        14.91 o
  -7   4   9        108.10         99.44        13.17 o
  -6   4   9        172.36        143.49        13.14 o
  -5   4   9         16.47         10.21         7.14 o
  -4   4   9        174.06        172.72        15.89 o
  -3   4   9        808.48        819.54        32.20 o
  -2   4   9         10.15          0.06         8.42 o
  -1   4   9        685.02        714.74        28.64 o
   0   4   9         12.07         28.22         7.96 o
   1   4   9       4509.20       4271.47        95.54 o
   2   4   9        603.32        580.20        31.43 o
   3   4   9          6.53         28.60        12.30 o
   4   4   9        130.73        119.66        18.61 o
   5   4   9        515.55        550.20        22.76 o
   6   4   9        209.99        217.80        14.38 o
   7   4   9         66.81         61.58        10.35 o
   8   4   9        507.48        499.49        23.86 o
   9   4   9          7.03         15.32        10.74 o
  10   4   9         74.67         72.13        13.28 o
  11   4   9         28.74         37.03        12.88 o
  12   4   9         61.89         54.39        13.72 o
  13   4   9         59.24         49.93        13.66 o
  14   4   9         34.24         43.29        12.79 o
  15   4   9          0.30          7.99        26.33 o
 -17   5   9         13.95         15.47        25.42 o
 -16   5   9          7.92          3.30        24.86 o
 -15   5   9          0.02        -25.54        25.54 o
 -14   5   9        243.36        232.08        24.27 o
 -13   5   9         64.15         47.26        16.91 o
 -12   5   9        156.61        159.34        19.33 o
 -11   5   9       1038.34        992.87        38.01 o
 -10   5   9        207.59        222.46        20.17 o
  -9   5   9        344.77        313.30        21.53 o
  -8   5   9        282.04        274.02        18.66 o
  -7   5   9        784.60        806.09        31.44 o
  -6   5   9        218.50        211.96        14.59 o
  -5   5   9        710.02        737.72        32.05 o
  -4   5   9         90.13        102.36        13.45 o
  -3   5   9        297.47        273.91        19.11 o
  -2   5   9        500.42        488.32        24.00 o
  -1   5   9          0.20          2.92         9.51 o
   0   5   9        253.55        227.95        16.27 o
   1   5   9        227.00        229.79        17.39 o
   2   5   9        198.16        193.91        15.09 o
   3   5   9        341.10        346.16        18.94 o
   4   5   9         33.99         49.13         9.49 o
   5   5   9         10.75         14.55        10.64 o
   6   5   9        645.93        667.15        27.64 o
   7   5   9         13.36         -5.43        10.93 o
   8   5   9          5.07         11.60        14.56 o
   9   5   9         40.18         20.07        13.12 o
  10   5   9        145.36        122.02        19.96 o
  11   5   9          6.67         -5.81        14.13 o
  12   5   9          0.01         -8.50        14.65 o
  13   5   9        158.19        160.75        21.77 o
  14   5   9         11.16          5.64        14.96 o
 -16   6   9        106.79        125.77        30.14 o
 -15   6   9          1.44         34.94        23.57 o
 -14   6   9         61.46         34.70        23.17 o
 -13   6   9         69.96         71.79        22.77 o
 -12   6   9         15.13         26.53        18.40 o
 -11   6   9         15.36         26.73        15.89 o
 -10   6   9        418.28        382.85        24.54 o
  -9   6   9       1193.50       1227.64        50.48 o
  -8   6   9          2.10         -2.39        13.83 o
  -7   6   9        205.65        177.62        19.79 o
  -6   6   9        234.79        216.97        15.27 o
  -5   6   9        154.55        168.61        21.53 o
  -4   6   9         44.03         27.69        16.87 o
  -3   6   9         35.95         37.10        13.27 o
  -2   6   9       1977.39       1927.30        56.29 o
  -1   6   9        904.34       1028.63        38.85 o
   0   6   9        958.08        908.03        35.53 o
   1   6   9          0.00          9.38        10.97 o
   2   6   9        473.96        528.25        26.49 o
   3   6   9         53.16         35.39        11.60 o
   4   6   9          2.41          6.17        11.32 o
   5   6   9        100.61         76.78        14.37 o
   6   6   9        137.62        119.07        16.35 o
   7   6   9         34.25         47.07        15.19 o
   8   6   9        294.57        298.03        22.23 o
   9   6   9         87.49        103.33        19.71 o
  10   6   9          0.01         21.93        16.77 o
  11   6   9          0.14          9.72        23.77 o
  12   6   9         23.11         24.88        18.30 o
  13   6   9        139.72        137.63        20.70 o
 -14   7   9         58.96        109.03        26.06 o
 -13   7   9         78.33         88.73        31.94 o
 -12   7   9         45.87         73.66        23.65 o
 -11   7   9        439.96        421.06        30.12 o
 -10   7   9        249.50        265.10        27.64 o
  -9   7   9        461.58        453.30        27.54 o
  -8   7   9          3.46          6.38        14.48 o
  -7   7   9         35.44         41.76        13.93 o
  -6   7   9         56.73         50.26        13.37 o
  -5   7   9         37.86         34.84        14.87 o
  -4   7   9        104.64        104.63        19.18 o
  -3   7   9         46.64         32.97        15.14 o
  -2   7   9        259.84        250.64        22.33 o
  -1   7   9          1.13          2.07        13.61 o
   0   7   9         52.55         67.26        15.77 o
   1   7   9         92.17         67.72        15.65 o
   2   7   9        428.52        405.35        28.76 o
   3   7   9         37.33         38.14        15.68 o
   4   7   9         83.73         60.34        22.35 o
   5   7   9         25.83         27.58        16.00 o
   6   7   9         13.68         13.76        15.85 o
   7   7   9         30.73          8.42        16.49 o
   8   7   9         17.97         25.68        18.25 o
   9   7   9         11.71         -4.44        18.41 o
  10   7   9         89.56         68.06        21.20 o
  11   7   9          3.11        -20.45        20.45 o
  12   7   9          1.25          9.64        32.15 o
 -12   8   9          7.95        -13.11        26.77 o
 -11   8   9          6.16         19.82        22.87 o
 -10   8   9         47.98         75.10        23.39 o
  -9   8   9          3.04         18.67        27.63 o
  -8   8   9         18.71         14.68        17.17 o
  -7   8   9        611.13        625.01        45.07 o
  -6   8   9         62.32         50.39        22.42 o
  -5   8   9         23.94         -0.29        17.98 o
  -4   8   9        189.20        160.18        23.77 o
  -3   8   9        243.56        213.11        24.32 o
  -2   8   9        108.27        115.92        29.74 o
  -1   8   9         40.98         32.02        17.70 o
   0   8   9        477.87        566.47        34.15 o
   1   8   9         15.16         12.07        17.28 o
   2   8   9         57.05         23.83        19.08 o
   3   8   9         25.78          0.84        24.41 o
   4   8   9         28.11         -3.52        28.25 o
   5   8   9         97.60        100.39        24.51 o
   6   8   9         54.30         59.19        23.10 o
   7   8   9         11.30         -9.16        19.93 o
   8   8   9        173.57        194.90        26.48 o
   9   8   9        409.60        416.59        32.78 o
  10   8   9        117.20        106.17        27.13 o
  -9   9   9          1.60         13.95        35.32 o
  -8   9   9        131.49        147.83        25.75 o
  -7   9   9         59.14         63.64        18.16 o
  -6   9   9          0.14         13.37        24.98 o
  -5   9   9          6.04        -21.03        21.03 o
  -4   9   9         37.62         19.26        23.44 o
  -3   9   9          9.70         32.48        24.67 o
  -2   9   9         35.89          9.24        22.30 o
  -1   9   9          4.51          3.05        21.53 o
   0   9   9         77.17         91.61        25.82 o
   1   9   9         68.18         50.45        23.93 o
   2   9   9        152.06        159.96        27.72 o
   3   9   9          0.94         45.50        29.98 o
   4   9   9         41.12         67.28        34.87 o
   5   9   9         24.34         -5.11        26.00 o
   6   9   9          5.03         84.82        29.79 o
   7   9   9         14.05         30.71        29.25 o
  -4  10   9          6.93          9.97        29.53 o
  -3  10   9         60.46         83.46        45.55 o
  -2  10   9          2.18          0.05        27.74 o
  -1  10   9         25.09         61.09        28.24 o
   0  10   9          2.27        -25.75        25.75 o
   1  10   9         62.18         70.95        30.36 o
   2  10   9          8.71         30.65        38.43 o
 -18   0  10         19.03         14.12        78.08 o
 -17   0  10        661.02        654.04        61.10 o
 -16   0  10        482.63        454.19        50.86 o
 -15   0  10          0.04         37.04        31.17 o
 -14   0  10        299.43        372.68        44.39 o
 -13   0  10        211.26        223.55        33.90 o
 -12   0  10        191.91        163.13        57.51 o
 -11   0  10        548.05        614.12        47.93 o
 -10   0  10       3082.31       2982.57       113.96 o
  -9   0  10         58.61          0.77        18.35 o
  -8   0  10       1696.64       1578.31       108.94 o
  -7   0  10        355.38        427.02        35.52 o
  -6   0  10        236.37        300.35        26.02 o
  -5   0  10          0.00          6.94        10.61 o
  -4   0  10       1852.71       1890.34        65.09 o
  -3   0  10          0.05         -8.88        10.48 o
  -2   0  10         25.43         60.45        24.89 o
  -1   0  10        530.39        550.03        36.46 o
   0   0  10       1050.57       1080.03        50.75 o
   1   0  10        909.70        934.19        45.98 o
   2   0  10        504.82        550.81        39.13 o
   3   0  10        223.88        213.82        20.48 o
   4   0  10         52.05         52.47        13.01 o
   5   0  10        107.44        115.97        15.38 o
   6   0  10         77.38         76.52        14.49 o
   7   0  10         19.18         31.74        12.77 o
   8   0  10       1002.09       1000.16        42.68 o
   9   0  10        511.76        511.77        47.85 o
  10   0  10        249.37        224.56        32.61 o
  11   0  10        437.61        369.13        41.35 o
  12   0  10        223.59        227.61        38.84 o
  13   0  10        426.93        365.96        41.86 o
  14   0  10        100.23        124.02        44.59 o
  15   0  10         78.18         36.19        31.71 o
 -18   1  10         69.08        101.19        33.93 o
 -17   1  10        231.46        244.19        30.64 o
 -16   1  10          1.00        -23.50        23.50 o
 -15   1  10        117.91         94.55        24.69 o
 -14   1  10        128.41        177.65        23.40 o
 -13   1  10         51.72         23.98        16.79 o
 -12   1  10         75.01         74.66        21.77 o
 -11   1  10        202.92        225.53        23.72 o
 -10   1  10         28.08         19.18        12.88 o
  -9   1  10         57.41         42.25        13.66 o
  -8   1  10          0.05         10.73        10.97 o
  -7   1  10          2.82         -7.37         9.44 o
  -6   1  10         67.66         69.36        11.26 o
  -5   1  10         59.03         45.89         9.90 o
  -4   1  10         81.88         82.21        11.47 o
  -3   1  10         88.60         68.77         9.75 o
  -2   1  10         72.38         64.29        11.25 o
  -1   1  10          2.23          5.64         8.64 o
   0   1  10         61.77         65.47        11.63 o
   1   1  10         10.66          2.06         8.97 o
   2   1  10        820.99        778.64        29.06 o
   3   1  10        191.89        188.62        13.94 o
   4   1  10       3123.07       3099.96        70.89 o
   5   1  10        210.76        219.95        15.56 o
   6   1  10         36.52         27.64         9.58 o
   7   1  10        719.98        775.29        28.00 o
   8   1  10        180.72        204.58        17.31 o
   9   1  10         13.93         23.86        11.37 o
  10   1  10          3.38          0.39        11.52 o
  11   1  10        241.16        260.42        20.28 o
  12   1  10        436.79        401.76        26.35 o
  13   1  10         22.02         23.56        19.61 o
  14   1  10          1.91         22.67        24.14 o
  15   1  10         15.49         17.85        15.23 o
 -18   2  10        157.84        218.63        32.60 o
 -17   2  10         41.13         64.10        26.00 o
 -16   2  10          9.23         14.06        32.47 o
 -15   2  10        174.83        197.94        25.78 o
 -14   2  10         45.74         70.18        21.93 o
 -13   2  10        523.31        539.95        31.71 o
 -12   2  10         49.24         43.82        15.77 o
 -11   2  10        425.72        435.70        26.67 o
 -10   2  10        374.89        352.44        23.65 o
  -9   2  10         21.06         47.80        13.01 o
  -8   2  10         56.77         49.62        11.83 o
  -7   2  10        380.15        352.28        21.63 o
  -6   2  10        254.32        215.59        17.30 o
  -5   2  10        881.87        863.67        29.43 o
  -4   2  10         88.53         92.08        10.80 o
  -3   2  10         46.16         42.13        10.32 o
  -2   2  10         41.24         17.44         9.99 o
  -1   2  10         25.11         23.33         9.61 o
   0   2  10        387.99        413.40        22.67 o
   1   2  10         25.29         48.52        11.26 o
   2   2  10        718.59        712.17        27.71 o
   3   2  10         25.90         21.06         9.43 o
   4   2  10        602.48        636.65        23.48 o
   5   2  10        859.75        839.83        27.43 o
   6   2  10        619.31        603.59        24.51 o
   7   2  10          5.85         -3.23        10.39 o
   8   2  10          1.80          6.25        10.82 o
   9   2  10         25.70         27.24        12.31 o
  10   2  10         35.39         35.67        12.68 o
  11   2  10        119.43         98.20        16.21 o
  12   2  10        133.35        158.84        18.49 o
  13   2  10         25.13         61.10        14.03 o
  14   2  10          2.45         17.37        16.79 o
  15   2  10          3.94         -0.76        11.48 o
 -17   3  10          8.77          0.69        26.97 o
 -16   3  10          4.15         27.81        22.98 o
 -15   3  10        229.91        238.51        23.82 o
 -14   3  10        202.10        199.15        22.46 o
 -13   3  10         20.14         16.76        17.08 o
 -12   3  10          1.21        -12.09        14.50 o
 -11   3  10        128.69        128.91        18.77 o
 -10   3  10        348.96        349.22        23.80 o
  -9   3  10       1214.13       1158.94        39.76 o
  -8   3  10       1257.23       1147.27        38.40 o
  -7   3  10        829.61        805.13        37.83 o
  -6   3  10       3055.39       2816.89        69.02 o
  -5   3  10          0.73         -4.06         7.62 o
  -4   3  10         66.59         81.02        12.62 o
  -3   3  10         72.29         63.38        12.19 o
  -2   3  10          6.84         -5.80         9.48 o
  -1   3  10        295.91        287.07        18.44 o
   0   3  10          5.06          8.07         7.88 o
   1   3  10         87.46         97.95        11.87 o
   2   3  10        665.49        669.27        28.30 o
   3   3  10        112.81        111.80        12.26 o
   4   3  10        117.90        109.83         9.59 o
   5   3  10       1299.99       1233.79        34.69 o
   6   3  10         68.12         51.56        10.74 o
   7   3  10        179.26        200.77        16.61 o
   8   3  10        757.17        754.60        31.87 o
   9   3  10        182.57        149.03        17.01 o
  10   3  10         54.63         46.54        12.83 o
  11   3  10         35.54         37.67        13.47 o
  12   3  10         27.98         22.16        13.98 o
  13   3  10         11.18         29.00        15.07 o
  14   3  10        186.06        200.25        22.84 o
  15   3  10         57.19         47.21        12.25 o
 -17   4  10         22.43         32.12        27.59 o
 -16   4  10         95.63         63.06        34.02 o
 -15   4  10        254.10        197.32        25.98 o
 -14   4  10        175.68        167.66        23.13 o
 -13   4  10        164.91        198.14        22.03 o
 -12   4  10         21.84         32.63        21.83 o
 -11   4  10         12.58         16.22        14.26 o
 -10   4  10          2.11          8.69        13.26 o
  -9   4  10        115.92        116.64        15.80 o
  -8   4  10       2766.44       2647.20        68.43 o
  -7   4  10          0.03         15.31        15.09 o
  -6   4  10       1848.70       1837.02        57.69 o
  -5   4  10       1327.36       1187.58        43.13 o
  -4   4  10        395.31        399.22        25.40 o
  -3   4  10        896.46        861.08        35.67 o
  -2   4  10         51.78         47.80        10.48 o
  -1   4  10       2074.85       1994.91        68.34 o
   0   4  10        748.79        770.21        32.30 o
   1   4  10       2435.47       2552.70        68.29 o
   2   4  10        105.10        110.60        10.92 o
   3   4  10          1.27         -6.04         6.04 o
   4   4  10        205.17        219.40        23.62 o
   5   4  10         58.08         66.68        15.84 o
   6   4  10        334.28        340.27        19.61 o
   7   4  10          5.57         -5.79        10.76 o
   8   4  10        239.74        245.45        17.60 o
   9   4  10        181.88        195.78        17.42 o
  10   4  10         77.75         35.34        13.49 o
  11   4  10         91.97         85.98        16.35 o
  12   4  10         82.93        135.80        22.04 o
  13   4  10         11.64         22.03        16.30 o
  14   4  10         46.74         61.50        17.15 o
 -16   5  10          9.04        -24.93        24.93 o
 -15   5  10        259.03        277.78        31.36 o
 -14   5  10         21.68         34.16        22.46 o
 -13   5  10        155.91        168.99        23.63 o
 -12   5  10         15.97         20.66        16.98 o
 -11   5  10         11.01        -16.00        16.00 o
 -10   5  10        432.03        420.87        28.90 o
  -9   5  10        204.72        209.04        18.21 o
  -8   5  10        325.01        278.36        19.26 o
  -7   5  10          0.40         -2.27        10.44 o
  -6   5  10        271.81        307.43        24.80 o
  -5   5  10       1119.69       1083.11        38.67 o
  -4   5  10         14.56         11.36        15.24 o
  -3   5  10        248.91        256.81        18.93 o
  -2   5  10         71.26         73.01        12.86 o
  -1   5  10        335.77        378.84        26.75 o
   0   5  10       1341.11       1253.69        37.83 o
   1   5  10        720.12        806.97        34.33 o
   2   5  10          1.12         -8.30        10.28 o
   3   5  10         49.19         45.35         9.07 o
   4   5  10         46.64         82.46        17.42 o
   5   5  10          6.82          2.85        14.98 o
   6   5  10        272.39        289.07        34.63 o
   7   5  10         80.39         78.29        13.44 o
   8   5  10         30.78         31.25        12.73 o
   9   5  10          0.47          1.97        13.65 o
  10   5  10         23.95         28.04        15.12 o
  11   5  10         11.51         -8.09        18.24 o
  12   5  10          1.88          2.67        17.83 o
  13   5  10        236.84        235.13        25.50 o
 -15   6  10         65.08         54.00        30.15 o
 -14   6  10         25.43         42.66        27.18 o
 -13   6  10         98.98        107.70        41.77 o
 -12   6  10         38.66          9.69        21.87 o
 -11   6  10         61.73         71.45        18.44 o
 -10   6  10        246.55        252.40        22.04 o
  -9   6  10        145.11         98.99        16.80 o
  -8   6  10        208.68        209.68        19.98 o
  -7   6  10          1.69          0.52        12.82 o
  -6   6  10        411.11        425.58        26.74 o
  -5   6  10       1115.65       1213.04        42.05 o
  -4   6  10        503.36        503.24        27.79 o
  -3   6  10         12.72         17.06        13.42 o
  -2   6  10        160.73        159.10        19.34 o
  -1   6  10         57.03         56.87        13.45 o
   0   6  10        653.16        658.54        30.10 o
   1   6  10        334.10        354.01        22.18 o
   2   6  10        121.82        113.29        14.51 o
   3   6  10        127.46        129.11        15.14 o
   4   6  10          1.85         -6.62        19.07 o
   5   6  10        298.96        262.79        26.44 o
   6   6  10         11.95         -2.58        12.70 o
   7   6  10         60.45         57.84        14.67 o
   8   6  10          0.19        -14.01        14.01 o
   9   6  10         65.79         35.17        17.95 o
  10   6  10        119.09         95.58        32.75 o
  11   6  10          0.00         28.64        21.56 o
  12   6  10        196.04        201.45        24.74 o
 -13   7  10         77.96         44.94        30.22 o
 -12   7  10         15.21         28.05        25.17 o
 -11   7  10         16.65         -0.35        23.06 o
 -10   7  10          0.56         19.03        25.03 o
  -9   7  10        299.30        358.23        24.20 o
  -8   7  10          8.93          9.69        14.60 o
  -7   7  10         30.93         40.43        20.18 o
  -6   7  10        114.26        130.70        22.26 o
  -5   7  10          0.07         19.87        17.03 o
  -4   7  10         65.65         42.78        17.84 o
  -3   7  10        216.65        196.57        22.64 o
  -2   7  10         54.09         40.77        16.52 o
  -1   7  10         89.69        102.99        17.79 o
   0   7  10         69.40         91.28        18.88 o
   1   7  10        119.88        141.76        19.48 o
   2   7  10         64.45         77.63        17.02 o
   3   7  10          0.46        -20.34        20.34 o
   4   7  10         78.56         41.03        27.53 o
   5   7  10         16.21         19.90        22.46 o
   6   7  10         11.28         39.66        16.49 o
   7   7  10         11.14          4.90        21.16 o
   8   7  10          7.63         35.24        18.28 o
   9   7  10        129.68        135.10        29.47 o
  10   7  10         76.57        104.36        35.64 o
 -11   8  10         34.27         45.40        29.46 o
 -10   8  10          1.81          9.16        25.95 o
  -9   8  10        240.19        276.85        28.91 o
  -8   8  10         97.91         98.00        18.55 o
  -7   8  10        128.39        147.09        27.09 o
  -6   8  10         10.11          9.43        21.40 o
  -5   8  10         25.09         15.95        20.36 o
  -4   8  10          6.84          2.31        18.78 o
  -3   8  10         20.21         26.74        20.03 o
  -2   8  10         14.62         20.82        20.10 o
  -1   8  10         56.68         55.88        21.54 o
   0   8  10         48.22         85.35        20.72 o
   1   8  10        461.17        494.28        34.55 o
   2   8  10          3.28         22.73        23.29 o
   3   8  10         14.86          8.45        25.33 o
   4   8  10         26.08          2.45        23.87 o
   5   8  10         21.98         21.99        35.14 o
   6   8  10         16.09         21.95        29.99 o
   7   8  10          7.98         51.53        23.83 o
   8   8  10         34.01         90.91        24.60 o
  -7   9  10          8.30          1.60        35.69 o
  -6   9  10          0.17          3.77        25.74 o
  -5   9  10         90.67         93.53        29.39 o
  -4   9  10         20.50         -7.78        32.55 o
  -3   9  10         25.17        -11.14        25.13 o
  -2   9  10        307.39        349.16        36.04 o
  -1   9  10        178.68        237.02        31.78 o
   0   9  10         28.47         36.03        25.83 o
   1   9  10         11.36          4.13        25.09 o
   2   9  10          9.37         -7.75        40.09 o
   3   9  10         67.75         88.18        37.21 o
   4   9  10         19.80         29.93        52.34 o
   5   9  10        110.85         63.52        38.24 o
 -17   1  11          0.36         16.39        33.29 o
 -16   1  11        226.10        198.93        33.40 o
 -15   1  11          4.91        -20.87        20.87 o
 -14   1  11         56.25         83.83        23.99 o
 -13   1  11          2.46        -12.67        18.57 o
 -12   1  11        148.24        180.32        23.74 o
 -11   1  11          1.65        -17.84        17.84 o
 -10   1  11        328.76        327.93        24.27 o
  -9   1  11        250.35        273.96        21.88 o
  -8   1  11        305.90        271.26        20.92 o
  -7   1  11         71.16         65.53        13.68 o
  -6   1  11        650.54        620.88        28.12 o
  -5   1  11        136.84        134.52        14.69 o
  -4   1  11        109.72        126.31        13.53 o
  -3   1  11         19.45          4.64        10.42 o
  -2   1  11        144.34        122.96        14.46 o
  -1   1  11        164.67        157.41        17.14 o
   0   1  11         73.26         80.97        17.13 o
   1   1  11          0.71         -9.64         9.64 o
   2   1  11          2.78         14.40         9.87 o
   3   1  11       1490.13       1488.36        41.63 o
   4   1  11       2350.23       2318.48        57.47 o
   5   1  11         15.81         18.64        10.25 o
   6   1  11         21.79         13.30        10.47 o
   7   1  11         54.15         67.09        14.96 o
   8   1  11         54.43         74.02        12.68 o
   9   1  11        124.43        119.62        15.09 o
  10   1  11        113.55        110.37        16.42 o
  11   1  11         19.30         12.24        15.24 o
  12   1  11        129.23        128.02        25.52 o
  13   1  11          1.80        -13.49        23.26 o
  14   1  11          9.98        -20.76        20.76 o
 -17   2  11          8.02          9.93        26.91 o
 -16   2  11          6.03         12.89        29.94 o
 -15   2  11        809.68        880.95        53.56 o
 -14   2  11          0.16         24.72        22.19 o
 -13   2  11        125.92        128.76        23.13 o
 -12   2  11        544.05        480.92        30.13 o
 -11   2  11         10.34         18.16        15.90 o
 -10   2  11        207.31        197.54        20.02 o
  -9   2  11        905.34        893.57        35.53 o
  -8   2  11          0.03        -11.40        11.40 o
  -7   2  11        156.71        136.93        15.99 o
  -6   2  11        256.98        229.40        17.72 o
  -5   2  11         38.23         30.74        11.13 o
  -4   2  11         10.81         30.35        12.12 o
  -3   2  11          1.42          0.73        10.62 o
  -2   2  11         25.33         44.10        11.78 o
  -1   2  11        280.71        317.77        21.86 o
   0   2  11        884.13        911.58        34.16 o
   1   2  11        241.49        196.34        17.35 o
   2   2  11       7762.85       7283.55       164.31 o
   3   2  11         22.55         27.74         9.23 o
   4   2  11        940.29        913.50        30.08 o
   5   2  11        422.28        435.79        21.82 o
   6   2  11         37.17         33.69        13.22 o
   7   2  11          7.93          7.25        10.30 o
   8   2  11          0.49         -6.36        13.75 o
   9   2  11         70.37         76.54        14.89 o
  10   2  11         99.08         91.26        16.85 o
  11   2  11        119.13        105.70        18.16 o
  12   2  11         16.31         19.03        17.01 o
  13   2  11         32.38          3.20        16.36 o
  14   2  11         79.26         57.81        17.58 o
 -16   3  11         82.07        144.81        29.21 o
 -15   3  11         46.02        101.15        23.31 o
 -14   3  11         16.20        -12.99        20.93 o
 -13   3  11          6.10        -19.53        31.30 o
 -12   3  11         59.24         71.44        19.92 o
 -11   3  11          0.77          0.86        15.76 o
 -10   3  11         30.33         19.11        15.66 o
  -9   3  11         54.01         31.68        15.05 o
  -8   3  11         30.86         26.42        13.34 o
  -7   3  11        516.67        531.97        41.31 o
  -6   3  11         43.99         27.16        10.76 o
  -5   3  11         41.35         52.97        13.19 o
  -4   3  11        718.57        689.53        32.97 o
  -3   3  11        130.80        149.47        16.78 o
  -2   3  11        165.17        145.73        22.98 o
  -1   3  11        173.23        168.75        15.69 o
   0   3  11        873.28        889.97        38.76 o
   1   3  11         47.93         57.46        11.11 o
   2   3  11        521.20        537.74        29.56 o
   3   3  11        334.55        319.88        16.82 o
   4   3  11          0.45          7.43         7.67 o
   5   3  11         88.04         83.96        10.48 o
   6   3  11        183.52        190.01        14.31 o
   7   3  11        174.31        190.38        15.17 o
   8   3  11        258.26        286.66        21.17 o
   9   3  11         69.62         67.12        15.45 o
  10   3  11         17.62         11.56        14.12 o
  11   3  11         20.26         25.71        20.04 o
  12   3  11          0.39         21.29        15.88 o
  13   3  11         17.73         15.02        17.21 o
 -16   4  11        301.66        354.89        37.59 o
 -15   4  11        308.95        312.75        32.29 o
 -14   4  11          0.87        -21.09        21.09 o
 -13   4  11         13.84        -17.21        18.80 o
 -12   4  11        434.78        402.13        28.15 o
 -11   4  11        227.32        196.85        21.11 o
 -10   4  11        241.37        245.74        21.68 o
  -9   4  11        220.83        298.35        23.85 o
  -8   4  11        902.42        850.39        59.76 o
  -7   4  11         14.19         26.71        10.43 o
  -6   4  11        379.53        365.08        26.54 o
  -5   4  11         46.19         33.95        13.83 o
  -4   4  11          0.00         16.10        11.98 o
  -3   4  11         34.35         38.61        13.06 o
  -2   4  11        377.97        354.92        21.88 o
  -1   4  11         19.13         -0.88        10.48 o
   0   4  11         32.63         31.16        10.33 o
   1   4  11         51.02         55.57        14.77 o
   2   4  11         25.95         20.79         8.29 o
   3   4  11        382.34        414.69        21.25 o
   4   4  11        433.26        400.12        36.60 o
   5   4  11         19.80          1.27        16.37 o
   6   4  11         28.97         22.40         7.04 o
   7   4  11         46.84         58.23        10.68 o
   8   4  11         18.00         13.36        11.73 o
   9   4  11          6.68          0.41        20.11 o
  10   4  11          2.33          8.54        14.46 o
  11   4  11         13.46         35.92        17.31 o
  12   4  11          0.26         29.69        18.04 o
  13   4  11          1.76          3.03        18.72 o
 -15   5  11        177.62        175.30        32.59 o
 -14   5  11          2.01         34.38        28.29 o
 -13   5  11         12.44         -8.54        23.96 o
 -12   5  11         66.83         57.08        21.49 o
 -11   5  11          7.00         26.77        18.80 o
 -10   5  11        666.42        583.25        28.95 o
  -9   5  11        178.83        187.14        18.59 o
  -8   5  11          7.87         -1.07        14.14 o
  -7   5  11        264.05        226.98        22.40 o
  -6   5  11        158.47        170.85        19.33 o
  -5   5  11        152.61        160.10        17.85 o
  -4   5  11        121.51        124.22        15.56 o
  -3   5  11        214.88        185.96        22.53 o
  -2   5  11         24.67         17.25        12.13 o
  -1   5  11         39.25         40.55        12.77 o
   0   5  11          0.62         -2.07        10.69 o
   1   5  11         44.95         59.17        11.83 o
   2   5  11          6.43         29.24        16.69 o
   3   5  11         66.49         92.85        21.27 o
   4   5  11         72.85         76.10        20.11 o
   5   5  11          3.82         23.79        18.20 o
   6   5  11          0.11         13.13        18.56 o
   7   5  11        199.11        244.24        25.87 o
   8   5  11          7.19          3.22        14.89 o
   9   5  11        140.74        137.21        20.59 o
  10   5  11        172.20        204.06        21.45 o
  11   5  11        215.85        274.21        24.84 o
  12   5  11          5.13         -8.49        27.44 o
 -13   6  11         81.97        100.07        27.79 o
 -12   6  11         14.57         17.79        23.95 o
 -11   6  11        373.34        319.24        29.76 o
 -10   6  11         35.60         45.92        18.96 o
  -9   6  11         22.57         46.47        15.84 o
  -8   6  11        268.02        272.04        19.83 o
  -7   6  11        671.35        672.70        35.63 o
  -6   6  11         52.26         35.85        16.92 o
  -5   6  11        339.82        401.90        27.15 o
  -4   6  11         83.39         85.23        16.78 o
  -3   6  11        976.06        972.21        51.33 o
  -2   6  11        450.61        479.13        28.45 o
  -1   6  11        249.02        217.54        19.70 o
   0   6  11          4.35         -0.03        13.07 o
   1   6  11         73.96         93.33        26.52 o
   2   6  11        337.48        341.99        23.95 o
   3   6  11         10.36         28.80        19.41 o
   4   6  11         98.51        108.21        21.92 o
   5   6  11         33.46         18.70        19.33 o
   6   6  11         11.33         50.95        21.86 o
   7   6  11          0.25          1.71        22.25 o
   8   6  11          0.77         13.90        14.03 o
   9   6  11         73.58         96.65        18.46 o
  10   6  11          7.78         -3.35        19.16 o
 -11   7  11         70.23         22.84        28.72 o
 -10   7  11        165.32        103.10        26.32 o
  -9   7  11          0.98        -17.39        17.39 o
  -8   7  11        306.53        297.28        31.01 o
  -7   7  11        134.61        140.92        23.87 o
  -6   7  11         96.11        101.31        20.30 o
  -5   7  11         12.92        -17.53        17.53 o
  -4   7  11          0.65        -16.38        16.38 o
  -3   7  11         18.42         -9.35        17.43 o
  -2   7  11          1.29        -10.18        17.09 o
  -1   7  11        477.37        522.00        30.65 o
   0   7  11         80.59         91.01        18.67 o
   1   7  11         16.72          5.91        15.98 o
   2   7  11          8.59         39.98        23.09 o
   3   7  11          0.15         -6.70        22.14 o
   4   7  11         18.97          8.32        23.12 o
   5   7  11        101.22        158.41        28.56 o
   6   7  11         57.15         25.85        25.65 o
   7   7  11         53.51         29.86        26.84 o
   8   7  11         73.61         18.37        30.52 o
  -9   8  11        138.32        144.59        32.69 o
  -8   8  11         43.38        -13.04        28.53 o
  -7   8  11         18.21         14.13        26.33 o
  -6   8  11         80.28         55.74        26.85 o
  -5   8  11          4.81         -2.69        26.41 o
  -4   8  11        286.99        291.51        33.53 o
  -3   8  11         11.85         11.10        25.32 o
  -2   8  11         68.52         85.64        31.25 o
  -1   8  11        338.20        309.78        30.06 o
   0   8  11        104.93        109.22        29.09 o
   1   8  11        318.67        311.80        36.67 o
   2   8  11         14.38         39.51        22.24 o
   3   8  11         33.98         56.79        28.32 o
   4   8  11         26.36          3.68        29.98 o
   5   8  11         20.81         12.79        30.33 o
   6   8  11         67.23        158.00        46.62 o
  -3   9  11        137.68        213.25        64.29 o
  -2   9  11          0.07          9.21        27.01 o
  -1   9  11         27.00          8.42        26.84 o
   0   9  11          0.48         16.56        32.31 o
 -16   0  12        404.89        367.53        61.82 o
 -15   0  12        251.06        302.77        56.59 o
 -14   0  12        171.43        156.86        47.29 o
 -13   0  12        791.45        868.19        66.87 o
 -12   0  12         81.29         49.17        36.34 o
 -11   0  12        198.32        192.55        35.11 o
 -10   0  12        487.08        520.86        47.17 o
  -9   0  12        646.01        646.66        51.08 o
  -8   0  12        136.99        176.16        41.33 o
  -7   0  12         85.71        108.22        24.68 o
  -6   0  12        546.95        428.84        62.96 o
  -5   0  12        345.99        306.65        32.21 o
  -4   0  12       2276.60       2258.79        86.78 o
  -3   0  12         33.33         37.58        17.97 o
  -2   0  12        228.96        261.59        30.55 o
  -1   0  12          0.07        -27.59        27.59 o
   0   0  12        107.40        138.64        24.70 o
   1   0  12        219.33        193.27        28.18 o
   2   0  12        257.38        290.94        25.51 o
   3   0  12       4307.96       4287.79       127.46 o
   4   0  12        352.68        363.96        46.91 o
   5   0  12       4300.08       4484.47       132.78 o
   6   0  12       3007.38       3038.27       112.21 o
   7   0  12       1965.09       1960.70        82.12 o
   8   0  12       1831.47       1753.50        77.01 o
   9   0  12        625.00        674.99        48.79 o
  10   0  12       1107.23       1112.49        61.42 o
  11   0  12         20.42         49.83        27.50 o
  12   0  12        401.11        354.64        41.02 o
  13   0  12          5.28        -23.74        28.75 o
 -16   1  12         20.80        -23.08        33.64 o
 -15   1  12        324.35        337.19        42.82 o
 -14   1  12          0.00          7.88        21.48 o
 -13   1  12         24.80          7.05        23.92 o
 -12   1  12        138.24        133.98        24.22 o
 -11   1  12          4.24          0.13        19.46 o
 -10   1  12        190.17        186.48        24.49 o
  -9   1  12          6.07         27.01        16.07 o
  -8   1  12         18.94         12.92        13.81 o
  -7   1  12         28.37         -1.27        13.07 o
  -6   1  12        312.25        272.25        21.00 o
  -5   1  12        803.55        752.70        33.38 o
  -4   1  12         10.83         21.26        12.70 o
  -3   1  12          9.27         11.65        11.69 o
  -2   1  12         50.64         61.77        14.87 o
  -1   1  12         20.99         20.20        13.57 o
   0   1  12         79.24         91.60        16.18 o
   1   1  12        361.66        360.73        23.71 o
   2   1  12         10.43         -6.00        10.27 o
   3   1  12        562.51        543.05        25.59 o
   4   1  12        532.82        482.81        24.71 o
   5   1  12         90.08        128.17        14.78 o
   6   1  12          0.60        -11.53        11.53 o
   7   1  12         34.83         20.09        12.66 o
   8   1  12        678.97        715.30        31.28 o
   9   1  12          2.52         30.24        14.27 o
  10   1  12        178.53        205.80        19.87 o
  11   1  12        332.65        328.58        28.09 o
  12   1  12        137.60        151.83        23.69 o
  13   1  12          6.08        -17.64        21.39 o
 -16   2  12        156.38        192.11        38.53 o
 -15   2  12        265.18        274.37        40.97 o
 -14   2  12         57.35         34.89        28.41 o
 -13   2  12         29.32         16.41        26.51 o
 -12   2  12        533.11        521.16        35.45 o
 -11   2  12        312.63        309.80        26.73 o
 -10   2  12          1.45         20.02        15.94 o
  -9   2  12         17.51         20.60        14.76 o
  -8   2  12         14.56         16.58        14.14 o
  -7   2  12        114.95        103.93        16.35 o
  -6   2  12          3.15          1.76        12.37 o
  -5   2  12        137.41        140.63        17.93 o
  -4   2  12          3.71         23.16        14.07 o
  -3   2  12          0.06          4.76        12.30 o
  -2   2  12        343.29        304.66        23.09 o
  -1   2  12        185.55        168.87        19.19 o
   0   2  12          8.43          5.69        12.04 o
   1   2  12          1.78          8.82        12.08 o
   2   2  12        705.81        797.85        33.33 o
   3   2  12         30.13         27.32        12.53 o
   4   2  12         29.49         17.74        13.02 o
   5   2  12        390.29        404.90        22.43 o
   6   2  12         83.38         92.21        13.68 o
   7   2  12         42.81         43.94        12.91 o
   8   2  12          6.65         12.27        13.03 o
   9   2  12         10.08          4.19        13.92 o
  10   2  12         34.40         38.42        15.93 o
  11   2  12         93.20        111.56        18.94 o
  12   2  12         75.25        105.36        30.66 o
 -15   3  12        200.33        162.11        45.99 o
 -14   3  12         25.81         40.17        29.04 o
 -13   3  12         23.79        -21.63        23.30 o
 -12   3  12         12.69          1.06        19.50 o
 -11   3  12         74.68         36.85        19.73 o
 -10   3  12         27.43         33.88        17.92 o
  -9   3  12         30.99         22.41        16.95 o
  -8   3  12        259.03        234.25        21.55 o
  -7   3  12       1187.92       1159.38        40.13 o
  -6   3  12        382.66        411.49        28.44 o
  -5   3  12          0.31         -7.23        16.10 o
  -4   3  12        965.34        885.34        44.49 o
  -3   3  12        413.94        415.55        26.69 o
  -2   3  12        711.42        714.79        32.49 o
  -1   3  12          9.29         -3.37        11.39 o
   0   3  12        166.42        181.36        17.99 o
   1   3  12          6.75         21.48        11.76 o
   2   3  12          0.15         -2.31        10.79 o
   3   3  12        124.53        141.09        16.09 o
   4   3  12          3.86          6.87         9.49 o
   5   3  12        227.49        239.83        16.46 o
   6   3  12        103.76         86.36        12.77 o
   7   3  12         27.16         40.86        11.73 o
   8   3  12         10.71          1.15        13.29 o
   9   3  12        223.92        244.29        27.35 o
  10   3  12          1.57         12.17        17.98 o
  11   3  12         65.69         57.00        20.94 o
  12   3  12          2.45         -3.09        18.79 o
 -14   4  12         79.15         93.88        29.68 o
 -13   4  12          3.96          3.89        29.01 o
 -12   4  12        423.69        398.14        35.17 o
 -11   4  12         33.31         -3.99        18.84 o
 -10   4  12        149.86        150.96        22.80 o
  -9   4  12         61.00         79.13        19.93 o
  -8   4  12        546.82        493.41        24.91 o
  -7   4  12         10.04         -5.24        15.21 o
  -6   4  12         13.98         14.09        15.39 o
  -5   4  12        224.02        217.11        21.82 o
  -4   4  12          0.33        -18.58        18.58 o
  -3   4  12         76.44         75.66        21.52 o
  -2   4  12        122.32        122.59        19.64 o
  -1   4  12        211.48        180.87        23.68 o
   0   4  12        206.25        218.13        19.42 o
   1   4  12        443.15        407.17        24.16 o
   2   4  12         31.02         38.87        10.88 o
   3   4  12        379.48        391.70        16.53 o
   4   4  12         71.44         74.83        22.05 o
   5   4  12        110.37        112.66        23.50 o
   6   4  12         34.53         29.63        18.81 o
   7   4  12         39.92         33.91         9.38 o
   8   4  12         13.25         24.86        10.44 o
   9   4  12         74.02        105.15        14.32 o
  10   4  12          0.00         20.88        16.45 o
  11   4  12          0.22          0.45        18.83 o
 -13   5  12        122.07         88.94        34.00 o
 -12   5  12          4.14        -24.39        24.39 o
 -11   5  12         55.90         46.52        21.87 o
 -10   5  12          9.25         25.89        19.20 o
  -9   5  12         73.17         69.21        16.28 o
  -8   5  12         12.10         22.97        26.05 o
  -7   5  12       1311.86       1309.60        48.85 o
  -6   5  12         18.97         25.12        17.74 o
  -5   5  12        214.32        198.67        20.84 o
  -4   5  12        118.17        133.92        18.19 o
  -3   5  12        276.61        294.86        27.81 o
  -2   5  12         52.91         59.98        14.63 o
  -1   5  12         99.60        114.47        17.58 o
   0   5  12        142.92        116.84        23.64 o
   1   5  12          2.33          0.09        11.36 o
   2   5  12          4.78          3.48        10.30 o
   3   5  12         84.63        101.07        21.97 o
   4   5  12        252.08        268.00        27.51 o
   5   5  12          5.54        -19.53        19.53 o
   6   5  12        117.75         82.19        23.70 o
   7   5  12         51.42         41.96        22.42 o
   8   5  12         37.05         52.33        24.85 o
   9   5  12        196.64        233.87        28.09 o
  10   5  12         43.37         83.77        19.34 o
 -12   6  12          2.59         12.62        28.91 o
 -11   6  12         11.27        -18.79        26.18 o
 -10   6  12        130.25        222.23        37.56 o
  -9   6  12          0.04         25.47        24.28 o
  -8   6  12         51.39         61.47        30.34 o
  -7   6  12        771.85        709.35        39.86 o
  -6   6  12          2.40          7.73        17.01 o
  -5   6  12        126.81        127.90        21.05 o
  -4   6  12        243.39        222.24        29.10 o
  -3   6  12        432.74        415.88        28.05 o
  -2   6  12         35.40         26.72        16.12 o
  -1   6  12          6.23        -14.82        14.82 o
   0   6  12         76.40         42.94        22.08 o
   1   6  12         33.11         28.55        13.87 o
   2   6  12         73.84         85.47        14.61 o
   3   6  12          2.43        -14.21        22.28 o
   4   6  12          5.01         34.99        23.12 o
   5   6  12        151.42        168.02        28.28 o
   6   6  12         75.41         93.75        26.86 o
   7   6  12        200.13        292.69        32.43 o
   8   6  12          7.98        -20.54        27.01 o
  -9   7  12          5.85        -13.47        28.19 o
  -8   7  12         45.63         59.00        27.68 o
  -7   7  12        407.02        459.41        38.55 o
  -6   7  12         15.34         21.70        23.89 o
  -5   7  12         93.57         97.18        26.54 o
  -4   7  12         14.59         -4.16        23.19 o
  -3   7  12          5.10        -10.92        19.29 o
  -2   7  12          5.74         -9.71        20.20 o
  -1   7  12          2.98        -18.10        18.10 o
   0   7  12        125.13        127.18        23.02 o
   1   7  12          4.26         14.51        18.04 o
   2   7  12          2.52         44.89        25.31 o
   3   7  12          0.21         19.75        27.40 o
   4   7  12        315.35        298.71        36.86 o
   5   7  12         11.49         14.16        28.89 o
   6   7  12         36.67         52.03        34.90 o
  -5   8  12         50.81         15.30        30.86 o
  -4   8  12         34.31         42.20        27.16 o
  -3   8  12         12.91        -32.27        36.16 o
  -2   8  12        697.63        743.84        48.54 o
  -1   8  12        142.59        195.33        30.54 o
   0   8  12        244.72        242.80        32.76 o
   1   8  12        356.10        482.62        49.59 o
   2   8  12         55.18         79.25        35.57 o
 -15   1  13        199.64        186.15        51.98 o
 -14   1  13         32.29         48.78        83.43 o
 -13   1  13        144.55         87.98        38.79 o
 -12   1  13          0.10          8.32        28.32 o
 -11   1  13          1.08          8.49        22.36 o
 -10   1  13        476.21        474.73        33.37 o
  -9   1  13         29.18         30.32        19.29 o
  -8   1  13          4.60         26.64        16.41 o
  -7   1  13        141.47        155.73        20.66 o
  -6   1  13        703.69        679.17        32.41 o
  -5   1  13        840.56        771.49        37.26 o
  -4   1  13         12.30         -0.51        14.45 o
  -3   1  13        109.94        121.00        21.55 o
  -2   1  13          0.08         23.92        15.04 o
  -1   1  13         23.22         49.42        17.65 o
   0   1  13          0.41          5.76        14.08 o
   1   1  13        320.79        298.57        23.67 o
   2   1  13        105.04        147.94        16.04 o
   3   1  13        261.58        243.58        19.91 o
   4   1  13         62.41         37.75        16.29 o
   5   1  13         50.13         47.56        16.00 o
   6   1  13        421.60        413.33        44.26 o
   7   1  13        251.09        239.71        21.16 o
   8   1  13          3.77         41.54        16.39 o
   9   1  13         70.48        122.52        19.35 o
  10   1  13          9.15        -13.49        19.98 o
  11   1  13          8.14         -9.80        21.49 o
 -14   2  13        238.20        274.86        53.87 o
 -13   2  13          1.59         44.14        35.36 o
 -12   2  13         13.19          3.69        32.72 o
 -11   2  13          3.08         41.46        21.08 o
 -10   2  13          2.19        -18.17        18.17 o
  -9   2  13        356.74        304.36        25.66 o
  -8   2  13          2.13        -18.00        18.00 o
  -7   2  13        983.33        904.53        49.53 o
  -6   2  13          3.21          4.27        16.11 o
  -5   2  13        366.40        356.67        26.22 o
  -4   2  13        422.55        417.13        33.97 o
  -3   2  13        650.64        693.28        34.67 o
  -2   2  13        244.54        277.86        24.99 o
  -1   2  13        437.80        387.21        27.11 o
   0   2  13        158.12        163.19        19.81 o
   1   2  13        211.28        266.27        22.98 o
   2   2  13         43.61         42.37        12.94 o
   3   2  13        313.80        309.57        23.32 o
   4   2  13        109.45        105.14        16.80 o
   5   2  13        408.25        457.86        25.88 o
   6   2  13         18.93          2.46        13.51 o
   7   2  13         37.51         39.88        15.30 o
   8   2  13        352.72        433.43        36.60 o
   9   2  13         97.74        102.28        18.71 o
  10   2  13         96.63         95.82        19.39 o
  11   2  13        297.97        347.92        29.63 o
 -14   3  13         23.85         79.44        38.37 o
 -13   3  13         13.42        -32.32        32.32 o
 -12   3  13        127.86         94.47        31.22 o
 -11   3  13         68.76          4.98        26.28 o
 -10   3  13          8.59         16.38        19.97 o
  -9   3  13        158.58        177.66        21.99 o
  -8   3  13         14.03         -8.66        15.33 o
  -7   3  13          1.27        -15.80        15.80 o
  -6   3  13        205.34        166.80        22.10 o
  -5   3  13         64.87         43.45        18.19 o
  -4   3  13          5.97        -16.09        16.09 o
  -3   3  13         33.05         32.67        16.50 o
  -2   3  13         40.96         27.13        14.34 o
  -1   3  13         87.27         94.58        16.80 o
   0   3  13          2.03         22.71        17.90 o
   1   3  13        325.02        358.02        24.44 o
   2   3  13        116.50        115.02        17.19 o
   3   3  13        178.01        175.92        17.11 o
   4   3  13         33.72         63.04        11.99 o
   5   3  13        548.46        573.71        25.93 o
   6   3  13          4.32         21.63        12.77 o
   7   3  13         30.01         33.58        15.04 o
   8   3  13          3.34          3.27        17.75 o
   9   3  13         75.42         52.10        16.98 o
  10   3  13         49.61         48.90        17.58 o
 -13   4  13          1.07         -4.88        28.45 o
 -12   4  13          5.14         -7.14        25.84 o
 -11   4  13         38.03         30.27        29.02 o
 -10   4  13         60.59         51.52        23.24 o
  -9   4  13          0.84          1.61        16.97 o
  -8   4  13         20.23          6.88        21.08 o
  -7   4  13          0.09        -11.97        20.83 o
  -6   4  13         31.36         33.60        19.20 o
  -5   4  13         52.22         10.64        21.80 o
  -4   4  13        270.84        279.34        24.94 o
  -3   4  13         12.03         -8.65        15.15 o
  -2   4  13         90.94         54.74        16.06 o
  -1   4  13        101.85         85.36        17.67 o
   0   4  13         32.24         45.38        14.77 o
   1   4  13          1.18        -14.12        14.12 o
   2   4  13          1.62         -5.19        11.26 o
   3   4  13        126.83        137.99        16.85 o
   4   4  13          4.95          3.39        28.95 o
   5   4  13        229.73        195.40        29.78 o
   6   4  13         75.46        101.37        26.69 o
   7   4  13         24.42        -17.33        22.00 o
   8   4  13         76.30         94.40        16.84 o
   9   4  13         17.45         26.78        18.01 o
 -11   5  13          7.44         61.37        47.00 o
 -10   5  13        122.65        106.72        20.91 o
  -9   5  13         21.91         21.26        26.06 o
  -8   5  13          6.79         34.45        24.36 o
  -7   5  13         28.54        -20.61        20.61 o
  -6   5  13        125.54        138.02        21.97 o
  -5   5  13          4.74          0.16        21.91 o
  -4   5  13          0.30         12.75        16.22 o
  -3   5  13         84.58         92.65        18.38 o
  -2   5  13         27.71         45.20        15.77 o
  -1   5  13        232.26        248.67        23.52 o
   0   5  13        119.12        122.16        18.01 o
   1   5  13        163.53        141.81        18.17 o
   2   5  13          0.01         -5.58         9.91 o
   3   5  13         38.31          7.66        22.70 o
   4   5  13          2.08          0.07        23.24 o
   5   5  13        132.03        175.93        27.94 o
   6   5  13         68.16         86.55        26.13 o
   7   5  13          8.06         39.40        26.19 o
   8   5  13          9.61         15.71        31.75 o
  -9   6  13         37.57         25.03        30.69 o
  -8   6  13          4.36          8.54        26.28 o
  -7   6  13         32.82        -24.31        24.31 o
  -6   6  13        173.04        171.00        28.27 o
  -5   6  13         16.98         49.38        31.29 o
  -4   6  13         62.39          0.37        28.97 o
  -3   6  13        348.24        364.69        32.96 o
  -2   6  13         12.13         16.70        21.00 o
  -1   6  13          5.77         26.64        18.60 o
   0   6  13        395.61        383.36        31.98 o
   1   6  13         23.68         11.58        16.26 o
   2   6  13        589.53        560.87        28.44 o
   3   6  13          0.08          9.14        28.48 o
   4   6  13        341.52        446.26        41.49 o
   5   6  13         29.12        -28.10        28.10 o
   6   6  13        676.45        691.96        50.54 o
  -6   7  13        262.35        243.15        35.79 o
  -5   7  13         54.47         23.66        28.92 o
  -4   7  13        443.24        454.49        40.33 o
  -3   7  13          2.44        -10.07        25.21 o
  -2   7  13        314.32        246.16        31.90 o
  -1   7  13        180.42        243.67        40.02 o
   0   7  13        472.65        510.19        39.29 o
   1   7  13          0.37         45.39        24.24 o
   2   7  13        535.20        643.80        64.47 o
 -13   0  14         24.33        -30.12        44.39 o
 -12   0  14        471.70        523.17        92.74 o
 -11   0  14        671.32        653.17       101.86 o
 -10   0  14         51.31         29.73        46.77 o
  -9   0  14        710.57        777.25        63.81 o
  -8   0  14         34.93         24.75        30.18 o
  -7   0  14        117.99         47.20        28.24 o
  -6   0  14        223.12        199.20        46.37 o
  -5   0  14         17.29          8.54        29.16 o
  -4   0  14        997.18        811.31       111.77 o
  -3   0  14        234.39        227.80        43.03 o
  -2   0  14        832.55        813.83       152.99 o
  -1   0  14       1056.86       1090.36        84.02 o
   0   0  14          8.55         12.21        28.33 o
   1   0  14         19.72         44.73        22.45 o
   2   0  14        133.29         87.06        31.70 o
   3   0  14         21.43         36.13        23.89 o
   4   0  14        253.12        277.23        35.11 o
   5   0  14        789.89        781.41        67.69 o
   6   0  14          9.44        -17.56        24.98 o
   7   0  14          5.09         31.56        35.74 o
   8   0  14          5.10         -0.71        29.92 o
   9   0  14         10.71         38.00        41.84 o
 -13   1  14          2.81          5.81        56.08 o
 -12   1  14         16.24          4.08        37.99 o
 -11   1  14         93.03         83.61        40.82 o
 -10   1  14          0.20         -5.43        32.78 o
  -9   1  14         12.22         -5.11        23.89 o
  -8   1  14          4.94         14.27        20.30 o
  -7   1  14         91.72         61.23        18.33 o
  -6   1  14          3.06         11.71        18.33 o
  -5   1  14        372.12        293.13        26.38 o
  -4   1  14        421.44        365.07        57.12 o
  -3   1  14        553.57        582.18        37.26 o
  -2   1  14        187.18        165.69        24.69 o
  -1   1  14        454.66        407.36        31.37 o
   0   1  14         27.61         29.21        17.14 o
   1   1  14         26.93         46.33        15.50 o
   2   1  14         14.52         16.24        14.08 o
   3   1  14        306.96        344.80        24.12 o
   4   1  14        640.42        698.08        32.67 o
   5   1  14          4.67         29.12        15.93 o
   6   1  14         50.16         25.04        22.29 o
   7   1  14        249.93        257.58        26.23 o
   8   1  14         29.02         29.37        19.00 o
   9   1  14        102.50         90.42        22.80 o
 -12   2  14         17.32         20.25        36.55 o
 -11   2  14         52.06         98.03        38.95 o
 -10   2  14         14.93          8.87        27.57 o
  -9   2  14          0.44          1.88        33.12 o
  -8   2  14        148.03        174.84        23.28 o
  -7   2  14          3.72          2.46        25.55 o
  -6   2  14          1.48        -14.47        17.70 o
  -5   2  14        144.99        144.49        22.52 o
  -4   2  14         11.34         14.69        18.21 o
  -3   2  14        587.25        625.83        55.21 o
  -2   2  14         13.82        -16.64        16.64 o
  -1   2  14        150.64        160.71        21.07 o
   0   2  14          0.76          8.24        16.55 o
   1   2  14         10.05          6.88        16.47 o
   2   2  14          0.15         30.99        14.93 o
   3   2  14         16.37         20.99        14.60 o
   4   2  14         79.00         93.83        17.19 o
   5   2  14        121.55        101.13        17.78 o
   6   2  14        137.97        158.08        22.54 o
   7   2  14         30.85         40.17        28.14 o
   8   2  14        127.23        151.48        21.05 o
 -12   3  14        170.20        210.84        47.09 o
 -11   3  14          7.33         -8.81        28.94 o
 -10   3  14         36.47         -5.20        29.51 o
  -9   3  14        532.28        592.84        45.02 o
  -8   3  14         89.43         82.89        28.87 o
  -7   3  14          5.01         17.45        24.90 o
  -6   3  14         14.56          7.04        19.14 o
  -5   3  14          5.37          3.64        18.76 o
  -4   3  14          6.19        -18.48        18.48 o
  -3   3  14        269.69        316.31        25.99 o
  -2   3  14        108.06        128.61        25.91 o
  -1   3  14         21.59         42.70        19.53 o
   0   3  14        148.78        144.72        29.83 o
   1   3  14         28.04         30.03        16.92 o
   2   3  14        102.78        141.28        21.46 o
   3   3  14         50.16         83.48        18.15 o
   4   3  14         53.11         32.74        13.90 o
   5   3  14          8.48         21.75        17.77 o
   6   3  14          0.04         -5.62        15.37 o
   7   3  14        255.16        203.29        20.55 o
   8   3  14         43.98         92.27        26.40 o
 -10   4  14          6.60          2.86        21.18 o
  -9   4  14         80.05         50.61        34.59 o
  -8   4  14          6.33         12.25        26.50 o
  -7   4  14          1.00        -24.99        25.80 o
  -6   4  14         19.49         -3.56        27.75 o
  -5   4  14        449.94        505.27        44.98 o
  -4   4  14        206.56        190.61        31.06 o
  -3   4  14          4.38        -18.89        18.89 o
  -2   4  14         32.41         67.31        19.29 o
  -1   4  14         33.72         33.03        17.46 o
   0   4  14         12.91          9.28        21.30 o
   1   4  14         55.06         54.30        16.62 o
   2   4  14         29.99         21.62        12.01 o
   3   4  14        151.56        169.44        16.88 o
   4   4  14         14.87         -0.47        33.58 o
   5   4  14         46.04         89.98        36.86 o
   6   4  14         38.59         36.23        29.82 o
   7   4  14        441.12        437.36        38.96 o
  -9   5  14        148.74        173.20        34.27 o
  -8   5  14        147.37        170.36        37.30 o
  -7   5  14          1.40         43.98        26.66 o
  -6   5  14        359.55        342.58        34.83 o
  -5   5  14        179.02        221.01        29.87 o
  -4   5  14          5.88         23.39        25.29 o
  -3   5  14          9.46        -19.62        19.62 o
  -2   5  14        130.41        105.22        22.47 o
  -1   5  14         16.62         24.86        19.15 o
   0   5  14          0.44         -8.30        16.69 o
   1   5  14          2.70         19.81        28.03 o
   2   5  14          0.59          0.91        13.45 o
   3   5  14         47.69         68.34        29.10 o
   4   5  14        151.58        173.23        31.76 o
   5   5  14        433.17        540.32        44.04 o
  -5   6  14         13.13         45.53        38.89 o
  -4   6  14          1.83         -0.87        25.12 o
  -3   6  14          1.65          5.92        23.52 o
  -2   6  14         21.86          7.90        37.45 o
  -1   6  14         29.31          7.38        32.09 o
   0   6  14          0.56         21.16        32.52 o
   1   6  14          1.78          7.20        17.49 o
   2   6  14         37.91         77.99        38.50 o
 -10   1  15          0.44        -17.15        62.82 o
  -9   1  15        116.83         45.18        75.50 o
  -8   1  15         11.21         -2.56        35.08 o
  -7   1  15        214.39        174.08        43.17 o
  -6   1  15         64.91         51.90        32.76 o
  -5   1  15          0.03        -31.50        35.17 o
  -4   1  15          0.01         28.18        27.31 o
  -3   1  15        257.14        196.78        30.19 o
  -2   1  15          5.16          1.85        21.00 o
  -1   1  15        146.94        133.10        23.60 o
   0   1  15         75.16         87.35        21.09 o
   1   1  15         41.76         31.45        19.10 o
   2   1  15          8.60         45.66        18.28 o
   3   1  15         18.08         25.42        25.56 o
   4   1  15         31.68         10.87        18.56 o
   5   1  15         92.03         93.66        21.20 o
   6   1  15        376.26        394.62        33.98 o
 -10   2  15         25.12         25.24        42.46 o
  -9   2  15         77.26         80.96        33.71 o
  -8   2  15          6.45        -32.40        32.40 o
  -7   2  15         60.33         19.26        26.53 o
  -6   2  15        425.47        377.29        43.71 o
  -5   2  15          6.73         17.92        25.68 o
  -4   2  15          0.79         16.34        24.26 o
  -3   2  15          1.66         14.87        28.17 o
  -2   2  15          1.93         24.37        20.95 o
  -1   2  15        569.89        613.00        39.28 o
   0   2  15         43.63         20.40        20.37 o
   1   2  15        165.00        179.31        26.34 o
   2   2  15        135.62        143.69        27.20 o
   3   2  15        106.48        144.82        21.04 o
   4   2  15        264.79        258.48        27.95 o
   5   2  15        144.71        149.31        21.17 o
   6   2  15          1.93         13.94        26.66 o
  -9   3  15         14.82         14.73        33.23 o
  -8   3  15          0.00        -17.22        29.32 o
  -7   3  15         42.41         16.90        28.72 o
  -6   3  15         43.36         35.67        42.88 o
  -5   3  15        182.37        227.08        36.12 o
  -4   3  15        149.28         79.95        46.50 o
  -3   3  15         35.20         46.21        22.79 o
  -2   3  15        345.37        353.72        35.29 o
  -1   3  15          1.55        -20.70        20.70 o
   0   3  15        408.94        461.76        36.86 o
   1   3  15        233.49        245.36        27.15 o
   2   3  15        162.52        179.37        24.97 o
   3   3  15         80.42         59.54        17.83 o
   4   3  15         71.74         72.74        33.15 o
   5   3  15         41.40         54.82        16.92 o
  -7   4  15         43.28        -32.95        40.81 o
  -6   4  15        100.35        132.66        34.63 o
  -5   4  15        146.39        143.98        41.19 o
  -4   4  15        155.62        183.37        29.04 o
  -3   4  15          0.74          8.83        28.57 o
  -2   4  15         30.15         18.96        24.24 o
  -1   4  15        109.07        146.26        25.68 o
   0   4  15        172.83        195.74        29.75 o
   1   4  15         16.14          2.33        19.77 o
   2   4  15        144.28        169.41        26.50 o
   3   4  15         70.09         89.32        12.45 o
  -7   0  16        162.00        231.46        62.62 o
  -6   0  16          1.83          8.32        50.34 o
  -5   0  16         14.80         -6.74        51.52 o
  -4   0  16         31.95         11.49        49.54 o
  -3   0  16        101.69         90.76        46.77 o
  -2   0  16        378.96        404.27        78.08 o
  -1   0  16         23.46         -5.16        37.39 o
   0   0  16        714.21        921.34        95.32 o
   1   0  16         55.32        123.16       105.62 o
   2   0  16          1.25        110.42        57.47 o
  -6   1  16        159.95        189.97        45.46 o
  -5   1  16          4.22        -38.64        38.64 o
  -4   1  16         59.06         66.94        36.12 o
  -3   1  16          1.70         17.74        36.46 o
  -2   1  16         86.97         53.06        54.85 o
  -1   1  16         46.96         59.24        29.48 o
   0   1  16          2.73         13.43        21.98 o
   1   1  16          9.89         20.84        21.86 o
   2   1  16        132.76        188.49        28.63 o
  -5   2  16          0.97         41.65        30.55 o
  -4   2  16         85.56         72.43        33.29 o
  -3   2  16         60.28         63.72        26.34 o
  -2   2  16        123.43        103.77        27.84 o
  -1   2  16         21.79         30.01        24.89 o
   0   2  16        353.43        339.89        36.91 o
   1   2  16          9.33        -17.76        22.05 o
                                                
